# Supplementary material for: Identification of a robust subpathway-based signature for acute myeloid leukemia prognosis using an miRNA integrated strategy
Source: PLoS One. 2018 Mar 23;13(3):e0194245. doi: 10.1371/journal.pone.0194245 (PMC5865743; doi:10.1371/journal.pone.0194245)
Supplement: S1 Table — (XLS) [file pone.0194245.s003.xls]

## Sheet: Sheet1
Table S1.The detailed information of subpathway graphs.
SubpathwayId	pathwayId	pathwayName	GenemiRNAset
path:00010_1	path:00010	Glycolysis / Gluconeogenesis	226;229;230;2023;2026;2027;441531;5223;5224;669;2597;26330;7167;5230;5232;hsa-miR-122-5p;hsa-miR-124-3p;hsa-miR-644a;hsa-miR-29c-3p;hsa-miR-16-5p;hsa-miR-15a-5p
path:00010_2	path:00010	Glycolysis / Gluconeogenesis	226;229;230;669;2597;26330;7167;5211;5213;5214;2203;8789;5230;5232;hsa-miR-122-5p;hsa-miR-124-3p;hsa-miR-644a;hsa-miR-29c-3p;hsa-miR-16-5p;hsa-miR-15a-5p;hsa-miR-520a-3p;hsa-miR-520e;hsa-miR-520b
path:00010_3	path:00010	Glycolysis / Gluconeogenesis	217;219;223;224;501;218;220;221;222;10327;124;125;126;127;128;130;131;1737;55902;84532;hsa-miR-16-5p;hsa-miR-1;hsa-miR-34a-5p;hsa-miR-155-5p;hsa-miR-145-5p;hsa-miR-124-3p;hsa-let-7b-5p
path:00010_4	path:00010	Glycolysis / Gluconeogenesis	5160;5161;5162;1737;160287;3939;3945;3948;92483;5313;5315;2023;2026;2027;1738;5105;5106;hsa-miR-21-5p;hsa-let-7b-5p;hsa-miR-34a-5p;hsa-miR-133b;hsa-miR-133a-3p;hsa-miR-30a-5p;hsa-miR-326;hsa-miR-16-5p;hsa-miR-155-5p
path:00010_5	path:00010	Glycolysis / Gluconeogenesis	5160;5161;5162;160287;3939;3945;3948;92483;5313;5315;2023;2026;2027;441531;5223;5224;669;5105;5106;hsa-miR-21-5p;hsa-miR-34a-5p;hsa-miR-133b;hsa-miR-133a-3p;hsa-miR-30a-5p;hsa-miR-326;hsa-miR-16-5p;hsa-miR-155-5p
path:00010_6	path:00010	Glycolysis / Gluconeogenesis	226;229;230;2597;26330;7167;5211;5213;5214;2203;8789;2821;hsa-miR-122-5p;hsa-miR-124-3p;hsa-miR-644a;hsa-miR-29c-3p;hsa-miR-16-5p;hsa-miR-15a-5p;hsa-miR-520a-3p;hsa-miR-520e;hsa-miR-520b;hsa-miR-34a-5p
path:00010_7	path:00010	Glycolysis / Gluconeogenesis	226;229;230;5211;5213;5214;2203;8789;2821;5236;55276;3098;3099;3101;80201;2645;2538;57818;83440;hsa-miR-122-5p;hsa-miR-124-3p;hsa-miR-520a-3p;hsa-miR-520e;hsa-miR-520b;hsa-miR-34a-5p;hsa-miR-30a-5p;hsa-miR-1;hsa-miR-155-5p;hsa-miR-143-3p;hsa-miR-125b-5p;hsa-miR-125a-5p;hsa-miR-23a-3p
path:00010_8	path:00010	Glycolysis / Gluconeogenesis	5211;5213;5214;2203;8789;2821;5236;55276;3098;3099;3101;80201;2645;130589;2538;57818;83440;hsa-miR-520a-3p;hsa-miR-520e;hsa-miR-520b;hsa-miR-34a-5p;hsa-miR-30a-5p;hsa-miR-1;hsa-miR-155-5p;hsa-miR-143-3p;hsa-miR-125b-5p;hsa-miR-125a-5p;hsa-miR-23a-3p
path:00020_1	path:00020	Citrate cycle (TCA cycle)	1738;4967;55753;1743;8801;8802;8803;3417;3418;3419;3420;3421;5160;5161;5162;1737;hsa-miR-16-5p;hsa-miR-30a-5p;hsa-miR-124-3p;hsa-miR-1;hsa-miR-183-5p;hsa-miR-21-5p;hsa-let-7b-5p
path:00020_2	path:00020	Citrate cycle (TCA cycle)	1738;4967;55753;1743;8801;8802;8803;6389;6390;6391;6392;hsa-miR-16-5p;hsa-miR-30a-5p;hsa-miR-124-3p;hsa-miR-1
path:00020_3	path:00020	Citrate cycle (TCA cycle)	1738;4967;55753;1743;3417;3418;3419;3420;3421;47;48;50;1431;5091;5160;5161;5162;1737;hsa-miR-16-5p;hsa-miR-30a-5p;hsa-miR-183-5p;hsa-let-7b-5p;hsa-miR-21-5p
path:00020_4	path:00020	Citrate cycle (TCA cycle)	47;6389;6390;6391;6392;2271;1431;4190;4191;5091;5105;5106;hsa-let-7b-5p;hsa-miR-16-5p;hsa-miR-155-5p
path:00020_5	path:00020	Citrate cycle (TCA cycle)	1743;8801;8802;8803;6389;6390;6391;6392;2271;hsa-miR-124-3p;hsa-miR-30a-5p;hsa-miR-16-5p;hsa-miR-1
path:00030_1	path:00030	Pentose phosphate pathway	2821;64080;55276;51071;221823;5631;5634;7086;8277;84076;22934;6120;729020;226;229;230;5211;5213;5214;2203;8789;5226;2539;6888;5236;9563;hsa-miR-34a-5p;hsa-miR-1;hsa-let-7b-5p;hsa-miR-376a-5p;hsa-miR-122-5p;hsa-miR-124-3p;hsa-miR-520a-3p;hsa-miR-520e;hsa-miR-520b;hsa-miR-30a-5p
path:00030_2	path:00030	Pentose phosphate pathway	2821;64080;55276;221823;5631;5634;7086;8277;84076;22934;6120;729020;5211;5213;5214;2203;8789;5226;25796;2539;6888;5236;9563;hsa-miR-34a-5p;hsa-miR-1;hsa-let-7b-5p;hsa-miR-376a-5p;hsa-miR-520a-3p;hsa-miR-520e;hsa-miR-520b;hsa-miR-30a-5p
path:00040_1	path:00040	Pentose and glucuronate interconversions	2990;9365;7360;10720;10941;54490;54575;54576;54577;54578;54579;54600;54657;54658;54659;574537;7363;7364;7365;7366;7367;79799;7358;hsa-miR-193b-3p;hsa-miR-30a-5p;hsa-miR-155-5p;hsa-miR-16-5p
path:00040_3	path:00040	Pentose and glucuronate interconversions	231;57016;51181;27294;hsa-miR-34a-5p;hsa-miR-145-5p
path:00051_1	path:00051	Fructose and mannose metabolism	231;57016;6652;3795;29085;8776;8898;9107;9108;3098;3099;3101;80201;5207;5208;5209;5210;57103;4351;5372;5373;5211;5213;5214;226;229;230;2203;8789;hsa-miR-34a-5p;hsa-miR-145-5p;hsa-miR-122-5p;hsa-miR-30a-5p;hsa-miR-155-5p;hsa-miR-143-3p;hsa-miR-125b-5p;hsa-miR-125a-5p;hsa-miR-520a-3p;hsa-miR-520e;hsa-miR-520b;hsa-miR-124-3p
path:00051_2	path:00051	Fructose and mannose metabolism	6652;3795;29085;8776;8898;9107;9108;3098;3099;3101;80201;5207;5208;5209;5210;57103;4351;5372;5373;29925;29926;5211;5213;5214;2203;8789;hsa-miR-122-5p;hsa-miR-30a-5p;hsa-miR-155-5p;hsa-miR-143-3p;hsa-miR-125b-5p;hsa-miR-125a-5p;hsa-miR-34a-5p;hsa-miR-520a-3p;hsa-miR-520e;hsa-miR-520b
path:00051_3	path:00051	Fructose and mannose metabolism	8790;7264;2762;29925;29926;hsa-miR-155-5p
path:00051_5	path:00051	Fructose and mannose metabolism	3098;3099;3101;80201;4351;5372;5373;2762;29925;29926;hsa-miR-30a-5p;hsa-miR-155-5p;hsa-miR-143-3p;hsa-miR-125b-5p;hsa-miR-125a-5p
path:00051_6	path:00051	Fructose and mannose metabolism	6652;3795;29085;8776;8898;9107;9108;3098;3099;3101;80201;5207;5208;5209;5210;57103;4351;5211;5213;5214;7167;226;229;230;2203;8789;hsa-miR-122-5p;hsa-miR-30a-5p;hsa-miR-155-5p;hsa-miR-143-3p;hsa-miR-125b-5p;hsa-miR-125a-5p;hsa-miR-34a-5p;hsa-miR-520a-3p;hsa-miR-520e;hsa-miR-520b;hsa-miR-16-5p;hsa-miR-15a-5p;hsa-miR-124-3p
path:00052_1	path:00052	Galactose metabolism	2717;2548;2595;8972;231;57016;2645;3098;3099;3101;80201;3938;2720;2683;3906;8704;2592;2584;2585;2538;57818;6476;hsa-miR-34a-5p;hsa-miR-145-5p;hsa-miR-30a-5p;hsa-miR-155-5p;hsa-miR-143-3p;hsa-miR-125b-5p;hsa-miR-125a-5p;hsa-let-7b-5p;hsa-miR-1;hsa-miR-16-5p;hsa-miR-23a-3p
path:00052_2	path:00052	Galactose metabolism	2717;231;57016;2645;3098;3099;3101;80201;3938;2720;5236;55276;2683;3906;8704;2582;7360;2592;2584;2585;2538;57818;hsa-miR-34a-5p;hsa-miR-145-5p;hsa-miR-30a-5p;hsa-miR-155-5p;hsa-miR-143-3p;hsa-miR-125b-5p;hsa-miR-125a-5p;hsa-let-7b-5p;hsa-miR-1;hsa-miR-16-5p;hsa-miR-193b-3p;hsa-miR-23a-3p
path:00053_1	path:00053	Ascorbate and aldarate metabolism	55586;7358;10720;10941;54490;54575;54576;54577;54578;54579;54600;54657;54658;54659;574537;7363;7364;7365;7366;7367;79799;hsa-miR-30a-5p;hsa-miR-155-5p;hsa-miR-16-5p
path:00061_1	path:00061	Fatty acid biosynthesis	2194;54995;55301;27349;31;32;hsa-let-7b-5p
path:00062_1	path:00062	Fatty acid elongation	5538;9374;51102;1892;3030;10449;3032;3033;hsa-miR-16-5p;hsa-miR-155-5p;hsa-miR-1;hsa-miR-124-3p;hsa-miR-193b-3p
path:00062_2	path:00062	Fatty acid elongation	54898;60481;64834;6785;79071;79993;83401;51144;9524;201562;9200;hsa-miR-124-3p;hsa-miR-30a-5p;hsa-miR-16-5p;hsa-let-7b-5p;hsa-miR-211-5p;hsa-miR-204-5p;hsa-miR-155-5p;hsa-miR-193b-3p;hsa-miR-1
path:00062_3	path:00062	Fatty acid elongation	51144;9524;201562;9200;10965;11332;122970;641371;hsa-miR-155-5p;hsa-miR-193b-3p;hsa-miR-1
path:00071_1	path:00071	Fatty acid metabolism	36;35;1962;3033;1892;3030;34;38;39;10449;30;3032;33;2639;2180;2181;2182;23205;23305;51703;81616;126129;1374;1375;1376;51;8310;37;hsa-miR-1;hsa-miR-124-3p;hsa-miR-98-5p;hsa-miR-193b-3p;hsa-let-7b-5p;hsa-miR-34a-5p;hsa-miR-30a-5p;hsa-miR-155-5p;hsa-miR-370-3p;hsa-miR-16-5p
path:00071_2	path:00071	Fatty acid metabolism	124;125;126;127;128;130;131;217;219;223;224;501;1579;284541;hsa-miR-155-5p;hsa-miR-16-5p;hsa-miR-1;hsa-miR-34a-5p
path:00072_1	path:00072	Synthesis and degradation of ketone bodies	3157;3158;3155;38;39;56898;622;5019;64064;hsa-miR-1;hsa-miR-155-5p
path:00100_1	path:00100	Steroid biosynthesis	6309;10682;1717;1718;1595;7108;4047;50814;10826;6307;1056;3988;6646;8435;hsa-miR-218-5p;hsa-miR-34a-5p;hsa-miR-155-5p;hsa-miR-193b-3p;hsa-miR-30a-5p;hsa-miR-19a-3p
path:00100_2	path:00100	Steroid biosynthesis	1718;7108;50814;10826;6307;51478;hsa-miR-155-5p;hsa-miR-193b-3p;hsa-miR-19a-3p
path:00120_1	path:00120	Primary bile acid biosynthesis	10858;9420;1581;1593;6718;1109;9023;10998;80270;1582;51302;hsa-miR-422a;hsa-miR-122-5p
path:00120_2	path:00120	Primary bile acid biosynthesis	1593;23600;8309;3295;6342;10998;570;10005;hsa-miR-16-5p
path:00120_3	path:00120	Primary bile acid biosynthesis	10858;9420;1581;1593;1109;23600;9023;6342;10998;570;80270;10005;hsa-miR-422a;hsa-miR-122-5p;hsa-miR-16-5p
path:00130_2	path:00130	Ubiquinone and other terpenoid-quinone biosynthesis	2677;79001;1728;hsa-miR-133a-3p
path:00140_1	path:00140	Steroid hormone biosynthesis	3292;3294;51144;51478;7923;8630;412;6820;1583;1586;1589;3283;3284;9420;1584;1585;1543;1551;1576;1577;64816;1109;6718;3290;3291;3293;10720;10941;54490;54575;54576;54577;54578;54579;54600;54657;54658;54659;574537;7363;7364;7365;7366;7367;79799;6715;6716;79644;1588;1312;1545;6783;1581;hsa-miR-155-5p;hsa-miR-1;hsa-miR-16-5p;hsa-miR-27b-3p;hsa-miR-199a-5p;hsa-miR-422a;hsa-miR-122-5p
path:00230_1	path:00230	Purine metabolism	50484;6240;6241;7498;471;158;87178;10846;27115;50940;5136;5137;5138;5139;5140;5141;5142;5143;5144;5150;5151;5153;8622;107;108;109;111;112;113;114;115;196883;55811;10621;10622;10623;11128;171568;221830;246721;25885;30834;51082;51728;5430;5431;5432;5433;5434;5435;5436;5437;5438;5439;5440;5441;548644;55703;55718;64425;661;84172;84265;9533;10714;23649;54107;5422;5424;5425;5426;5427;5557;5558;56655;57…
path:00230_2	path:00230	Purine metabolism	221823;5631;5634;5471;2618;10606;5198;hsa-let-7b-5p;hsa-miR-376a-5p;hsa-miR-155-5p;hsa-miR-30a-5p
path:00230_3	path:00230	Purine metabolism	221823;5631;5634;5471;2618;55276;11164;53343;56985;5236;hsa-let-7b-5p;hsa-miR-376a-5p;hsa-miR-155-5p;hsa-miR-1;hsa-miR-30a-5p
path:00230_4	path:00230	Purine metabolism	5471;2618;158;10606;5198;hsa-miR-155-5p;hsa-miR-30a-5p
path:00230_5	path:00230	Purine metabolism	50484;6240;6241;471;158;87178;10846;27115;50940;5136;5137;5138;5139;5140;5141;5142;5143;5144;5150;5151;5153;8622;107;108;109;111;112;113;114;115;196883;55811;10621;10622;10623;11128;171568;221830;246721;25885;30834;51082;51728;5430;5431;5432;5433;5434;5435;5436;5437;5438;5439;5440;5441;548644;55703;55718;64425;661;84172;84265;9533;10714;23649;54107;5422;5424;5425;5426;5427;5557;5558;56655;57804;3…
path:00230_6	path:00230	Purine metabolism	9060;9061;5167;5169;hsa-let-7b-5p
path:00240_1	path:00240	Pyrimidine metabolism	50484;6240;6241;7372;87178;10621;10622;10623;11128;171568;221830;246721;25885;30834;51082;51728;5430;5431;5432;5433;5434;5435;5436;5437;5438;5439;5440;5441;548644;55703;55718;64425;661;84172;84265;9533;10201;29922;4830;4831;4832;4833;654364;8382;50808;129607;51727;1503;56474;377841;953;956;124583;955;957;9583;139596;54963;7371;83549;115024;22978;30833;4907;51251;56953;84618;93034;151531;7378;1806…
path:00240_2	path:00240	Pyrimidine metabolism	50484;6240;6241;7372;87178;10621;10622;10623;11128;171568;221830;246721;25885;30834;51082;51728;5430;5431;5432;5433;5434;5435;5436;5437;5438;5439;5440;5441;548644;55703;55718;64425;661;84172;84265;9533;10201;29922;4830;4831;4832;4833;654364;8382;50808;129607;51727;1503;56474;377841;953;956;124583;955;957;9583;139596;54963;7371;83549;115024;22978;30833;4907;51251;56953;84618;93034;10587;114112;729…
path:00240_3	path:00240	Pyrimidine metabolism	790;7372;129607;51727;377841;953;956;124583;955;957;9583;139596;54963;7371;83549;115024;22978;30833;4907;51251;56953;84618;93034;1723;3704;hsa-miR-34a-5p;hsa-miR-1;hsa-miR-16-5p;hsa-miR-122-5p;hsa-let-7b-5p;hsa-miR-155-5p;hsa-miR-124-3p;hsa-miR-30a-5p
path:00240_4	path:00240	Pyrimidine metabolism	7372;129607;51727;377841;953;956;124583;955;957;9583;139596;54963;7371;83549;115024;22978;30833;4907;51251;56953;84618;93034;151531;7378;1806;1807;978;7083;7084;4860;1890;3704;hsa-miR-34a-5p;hsa-miR-16-5p;hsa-miR-122-5p;hsa-let-7b-5p;hsa-miR-155-5p;hsa-miR-1;hsa-miR-124-3p;hsa-miR-30a-5p;hsa-miR-133a-3p
path:00240_5	path:00240	Pyrimidine metabolism	139596;151531;7378;1806;1807;51733;4860;1890;hsa-miR-1;hsa-miR-133a-3p;hsa-miR-16-5p
path:00250_1	path:00250	Alanine, aspartate and glutamate metabolism	443;91703;56954;440;259307;2805;2806;8528;445;122622;159;435;158;790;2752;27165;2744;1373;2673;9945;5471;hsa-miR-155-5p;hsa-miR-16-5p;hsa-miR-34a-5p;hsa-miR-1;hsa-miR-29a-3p
path:00250_2	path:00250	Alanine, aspartate and glutamate metabolism	443;91703;56954;440;259307;2805;2806;8528;445;122622;159;790;2746;2747;2571;2572;2752;27165;2744;1373;8659;2673;9945;5471;hsa-miR-155-5p;hsa-miR-16-5p;hsa-miR-34a-5p;hsa-miR-1;hsa-miR-29a-3p
path:00250_3	path:00250	Alanine, aspartate and glutamate metabolism	189;64902;2875;84706;hsa-miR-155-5p
path:00250_4	path:00250	Alanine, aspartate and glutamate metabolism	7915;2746;2747;18;2571;2572;2752;27165;2744;8659;hsa-miR-155-5p;hsa-miR-29a-3p
path:00260_1	path:00260	Glycine, serine and threonine metabolism	63826;189;875;1491;2628;29968;51268;1757;5723;6470;6472;1610;23464;10993;2731;211;212;9380;275;27232;64902;hsa-miR-155-5p;hsa-miR-16-5p;hsa-miR-1;hsa-miR-122-5p;hsa-miR-193b-3p;hsa-miR-124-3p
path:00260_3	path:00260	Glycine, serine and threonine metabolism	132158;189;26227;29968;5723;9380;441531;5223;5224;669;hsa-miR-155-5p;hsa-miR-16-5p;hsa-miR-1;hsa-miR-122-5p
path:00260_4	path:00260	Glycine, serine and threonine metabolism	63826;132158;189;26227;875;29968;5723;6470;6472;10993;9380;hsa-miR-155-5p;hsa-miR-16-5p;hsa-miR-1;hsa-miR-122-5p;hsa-miR-193b-3p;hsa-miR-124-3p
path:00260_5	path:00260	Glycine, serine and threonine metabolism	63826;132158;189;875;2628;29968;51268;1757;5723;6470;6472;1610;23464;10993;2731;211;212;9380;27232;64902;hsa-miR-155-5p;hsa-miR-16-5p;hsa-miR-1;hsa-miR-122-5p;hsa-miR-193b-3p;hsa-miR-124-3p
path:00260_6	path:00260	Glycine, serine and threonine metabolism	63826;189;2593;29958;875;2628;51268;1757;5723;6470;6472;1610;23464;10993;2731;211;212;9380;275;1738;27232;64902;hsa-miR-155-5p;hsa-miR-122-5p;hsa-miR-16-5p;hsa-miR-193b-3p;hsa-miR-124-3p
path:00260_8	path:00260	Glycine, serine and threonine metabolism	4128;4129;314;8639;hsa-miR-22-3p
path:00270_1	path:00270	Cysteine and methionine metabolism	6898;55256;262;875;4548;635;27430;4143;4144;10768;191;23382;1786;1788;1789;29947;259307;hsa-miR-193b-3p;hsa-miR-762;hsa-miR-155-5p;hsa-let-7b-5p;hsa-miR-30a-5p;hsa-miR-16-5p;hsa-miR-148a-3p;hsa-miR-140-5p;hsa-miR-152-3p;hsa-miR-301b;hsa-miR-342-3p;hsa-miR-185-5p;hsa-miR-126-3p;hsa-miR-29b-3p;hsa-miR-29c-3p;hsa-miR-194-5p;hsa-miR-29a-3p;hsa-miR-101-3p;hsa-miR-143-3p;hsa-miR-369-5p
path:00270_2	path:00270	Cysteine and methionine metabolism	6898;55256;51074;259307;58478;hsa-miR-193b-3p
path:00270_3	path:00270	Cysteine and methionine metabolism	51074;84245;4507;6723;6611;hsa-miR-34a-5p;hsa-miR-155-5p;hsa-miR-21-5p
path:00270_4	path:00270	Cysteine and methionine metabolism	84245;4507;6723;262;6611;hsa-miR-34a-5p;hsa-miR-155-5p;hsa-miR-21-5p;hsa-miR-762
path:00270_5	path:00270	Cysteine and methionine metabolism	6898;1491;875;4548;635;27430;4143;4144;10768;191;23382;1786;1788;1789;29947;259307;hsa-miR-155-5p;hsa-let-7b-5p;hsa-miR-193b-3p;hsa-miR-30a-5p;hsa-miR-16-5p;hsa-miR-148a-3p;hsa-miR-140-5p;hsa-miR-152-3p;hsa-miR-301b;hsa-miR-342-3p;hsa-miR-185-5p;hsa-miR-126-3p;hsa-miR-29b-3p;hsa-miR-29c-3p;hsa-miR-194-5p;hsa-miR-29a-3p;hsa-miR-101-3p;hsa-miR-143-3p;hsa-miR-369-5p
path:00270_6	path:00270	Cysteine and methionine metabolism	1491;875;4548;635;10768;191;23382;2805;2806;1036;4357;7263;hsa-miR-16-5p;hsa-let-7b-5p
path:00270_7	path:00270	Cysteine and methionine metabolism	1491;875;2805;2806;1036;4357;7263;160287;3939;3945;3948;92483;hsa-let-7b-5p;hsa-miR-34a-5p
path:00280_1	path:00280	Valine, leucine and isoleucine degradation	593;594;1738;56922;64087;1892;1962;3030;3712;36;1629;34;35;27034;hsa-miR-1;hsa-miR-16-5p;hsa-miR-193b-3p;hsa-miR-124-3p;hsa-miR-98-5p
path:00280_2	path:00280	Valine, leucine and isoleucine degradation	593;594;1738;3712;586;587;36;1629;259307;34;35;27034;hsa-miR-1;hsa-miR-16-5p;hsa-miR-98-5p
path:00280_3	path:00280	Valine, leucine and isoleucine degradation	38;39;3157;3158;5019;64064;3155;549;56922;64087;1962;10449;30;3032;3033;5095;5096;4329;3028;hsa-miR-1;hsa-miR-155-5p;hsa-miR-193b-3p;hsa-miR-124-3p;hsa-let-7b-5p
path:00280_4	path:00280	Valine, leucine and isoleucine degradation	38;39;3157;3158;3155;549;56922;64087;1892;1962;3030;3712;10449;30;3032;3033;36;5095;5096;316;217;219;223;224;501;4329;18;3028;11112;26275;34;35;27034;hsa-miR-193b-3p;hsa-miR-1;hsa-miR-124-3p;hsa-let-7b-5p;hsa-miR-155-5p;hsa-miR-16-5p;hsa-miR-34a-5p;hsa-miR-98-5p
path:00280_5	path:00280	Valine, leucine and isoleucine degradation	10449;30;3032;4594;84693;5095;5096;4329;hsa-miR-124-3p;hsa-miR-193b-3p;hsa-miR-155-5p;hsa-let-7b-5p
path:00280_6	path:00280	Valine, leucine and isoleucine degradation	38;39;3157;3158;3155;1962;10449;30;3032;3033;84693;5095;5096;316;217;219;223;224;501;4329;18;3028;11112;hsa-miR-124-3p;hsa-miR-193b-3p;hsa-miR-1;hsa-let-7b-5p;hsa-miR-155-5p;hsa-miR-16-5p;hsa-miR-34a-5p
path:00310_1	path:00310	Lysine degradation	10157;8424;223;501;51166;4967;55753;hsa-miR-34a-5p;hsa-miR-155-5p;hsa-miR-30a-5p;hsa-miR-16-5p
path:00310_2	path:00310	Lysine degradation	10157;8424;223;501;51166;217;219;224;hsa-miR-34a-5p;hsa-miR-155-5p;hsa-miR-16-5p;hsa-miR-1
path:00310_3	path:00310	Lysine degradation	10919;23067;29072;387893;4297;51111;54904;55870;55904;58508;6419;64324;6839;7468;79723;79813;8085;80854;83852;84444;84787;9739;9757;9869;23127;79709;8985;5351;5352;hsa-miR-1;hsa-miR-375;hsa-miR-127-3p;hsa-miR-155-5p;hsa-miR-34a-5p;hsa-miR-124-3p;hsa-miR-21-5p
path:00310_4	path:00310	Lysine degradation	1892;1962;3030;3033;38;39;2639;1743;hsa-miR-1;hsa-miR-124-3p
path:00310_5	path:00310	Lysine degradation	501;51166;4967;55753;1743;hsa-miR-30a-5p;hsa-miR-16-5p
path:00330_1	path:00330	Arginine and proline metabolism	27165;2744;2752;1373;5009;445;383;384;95;4942;8659;4842;4843;4846;4953;5832;2746;2747;hsa-miR-29a-3p;hsa-miR-1;hsa-miR-30a-5p;hsa-miR-26a-5p;hsa-miR-155-5p;hsa-miR-16-5p;hsa-miR-124-3p
path:00330_2	path:00330	Arginine and proline metabolism	1373;5009;445;435;383;384;95;4942;8659;4842;4843;4846;2628;113451;79814;4953;5832;26;6723;112483;6303;hsa-miR-1;hsa-miR-30a-5p;hsa-miR-26a-5p;hsa-miR-155-5p;hsa-miR-16-5p;hsa-miR-124-3p
path:00330_3	path:00330	Arginine and proline metabolism	27165;2744;2752;1373;5009;383;384;162417;95;4942;29920;5831;65263;5625;58510;8659;2805;2806;4953;5832;2746;2747;hsa-miR-29a-3p;hsa-miR-1;hsa-miR-30a-5p;hsa-miR-34a-5p;hsa-let-7b-5p;hsa-miR-23b-5p;hsa-miR-16-5p;hsa-miR-124-3p
path:00330_4	path:00330	Arginine and proline metabolism	162417;4942;29920;5831;65263;5625;51056;283208;5033;8974;58510;8659;2805;2806;5832;2746;2747;hsa-miR-1;hsa-miR-30a-5p;hsa-miR-34a-5p;hsa-let-7b-5p;hsa-miR-23b-5p;hsa-miR-122-5p;hsa-miR-16-5p;hsa-miR-124-3p
path:00330_5	path:00330	Arginine and proline metabolism	5009;445;435;383;384;95;4942;4842;4843;4846;2628;2593;113451;79814;4953;26;217;219;223;224;501;57571;55748;84735;hsa-miR-1;hsa-miR-30a-5p;hsa-miR-26a-5p;hsa-miR-155-5p;hsa-miR-16-5p;hsa-miR-34a-5p;hsa-let-7b-5p;hsa-miR-24-3p
path:00330_6	path:00330	Arginine and proline metabolism	435;383;384;4842;4843;4846;2628;2593;1152;1158;1159;1160;548596;113451;217;219;223;224;501;57571;55748;84735;hsa-miR-1;hsa-miR-30a-5p;hsa-miR-26a-5p;hsa-miR-155-5p;hsa-miR-16-5p;hsa-miR-34a-5p;hsa-let-7b-5p;hsa-miR-24-3p
path:00330_7	path:00330	Arginine and proline metabolism	5009;435;383;384;95;4942;4842;4843;4846;2628;2593;113451;79814;4953;26;217;219;223;224;501;4128;4129;57571;55748;84735;hsa-miR-1;hsa-miR-30a-5p;hsa-miR-26a-5p;hsa-miR-155-5p;hsa-miR-16-5p;hsa-miR-34a-5p;hsa-miR-22-3p;hsa-let-7b-5p;hsa-miR-24-3p
path:00330_8	path:00330	Arginine and proline metabolism	5009;383;384;95;4942;113451;79814;4953;26;217;219;223;224;501;6723;262;6611;112483;6303;4128;4129;hsa-miR-1;hsa-miR-30a-5p;hsa-miR-16-5p;hsa-miR-34a-5p;hsa-miR-155-5p;hsa-miR-762;hsa-miR-22-3p
path:00330_9	path:00330	Arginine and proline metabolism	5009;435;383;384;95;4942;4842;4843;4846;2628;113451;79814;4953;26;217;219;223;224;501;6723;112483;6303;4128;4129;57571;55748;84735;hsa-miR-1;hsa-miR-30a-5p;hsa-miR-26a-5p;hsa-miR-155-5p;hsa-miR-16-5p;hsa-miR-34a-5p;hsa-miR-22-3p;hsa-let-7b-5p;hsa-miR-24-3p
path:00340_1	path:00340	Histidine metabolism	10841;144193;131669;3034;hsa-miR-155-5p
path:00340_2	path:00340	Histidine metabolism	144193;131669;3034;55748;57571;1644;3067;84735;114049;131965;51409;55798;hsa-miR-155-5p;hsa-miR-30a-5p;hsa-let-7b-5p;hsa-miR-24-3p
path:00340_3	path:00340	Histidine metabolism	131669;3034;55748;57571;1644;3067;26;3176;84735;114049;131965;51409;55798;hsa-miR-155-5p;hsa-miR-30a-5p;hsa-let-7b-5p;hsa-miR-24-3p
path:00340_4	path:00340	Histidine metabolism	3034;55748;57571;1644;3067;217;219;223;224;501;4128;4129;26;3176;84735;114049;131965;51409;55798;hsa-miR-155-5p;hsa-miR-30a-5p;hsa-let-7b-5p;hsa-miR-24-3p;hsa-miR-16-5p;hsa-miR-1;hsa-miR-34a-5p;hsa-miR-22-3p
path:00340_5	path:00340	Histidine metabolism	1644;3067;4128;4129;218;220;221;222;26;3176;hsa-miR-22-3p;hsa-miR-145-5p;hsa-miR-124-3p
path:00350_2	path:00350	Tyrosine metabolism	4128;4129;218;220;221;222;1312;124;125;126;127;128;130;131;5409;1621;1644;7173;2805;2806;7299;7054;259307;6898;314;8639;hsa-miR-22-3p;hsa-miR-145-5p;hsa-miR-124-3p;hsa-miR-16-5p;hsa-miR-155-5p
path:00350_3	path:00350	Tyrosine metabolism	2954;3081;2805;2806;4282;3242;259307;6898;hsa-miR-451a;hsa-miR-193b-3p
path:00350_4	path:00350	Tyrosine metabolism	2954;3081;3242;2184;hsa-miR-34a-5p
path:00350_5	path:00350	Tyrosine metabolism	4128;4129;1312;1621;1644;7173;2805;2806;4282;3242;7299;7054;259307;6898;314;8639;hsa-miR-22-3p;hsa-miR-16-5p;hsa-miR-451a;hsa-miR-193b-3p
path:00360_1	path:00360	Phenylalanine metabolism	218;220;221;222;1644;314;8639;4128;4129;6898;2805;2806;259307;9588;5053;hsa-miR-145-5p;hsa-miR-124-3p;hsa-miR-22-3p;hsa-miR-632
path:00360_2	path:00360	Phenylalanine metabolism	1644;314;8639;4128;4129;3242;6898;2805;2806;4282;259307;9588;5053;hsa-miR-22-3p;hsa-miR-451a;hsa-miR-193b-3p;hsa-miR-632
path:00362_1	path:00362	Benzoate degradation	38;39;10449;30;3032;hsa-miR-124-3p;hsa-miR-193b-3p
path:00380_1	path:00380	Tryptophan metabolism	847;169355;3620;259307;1543;1544;1545;438;15;4128;4129;1644;125061;23498;8942;8564;6999;121278;7166;51166;56267;883;11185;hsa-miR-30a-5p;hsa-miR-30b-5p;hsa-miR-155-5p;hsa-miR-27b-3p;hsa-miR-22-3p;hsa-let-7b-5p
path:00380_2	path:00380	Tryptophan metabolism	1962;3033;38;39;1892;3030;2639;4967;55753;hsa-miR-1;hsa-miR-124-3p;hsa-miR-30a-5p;hsa-miR-16-5p
path:00380_3	path:00380	Tryptophan metabolism	169355;3620;259307;1543;1544;1545;438;15;4128;4129;1644;125061;8942;6999;121278;7166;217;219;223;224;501;316;26;11185;hsa-miR-27b-3p;hsa-miR-22-3p;hsa-miR-155-5p;hsa-miR-16-5p;hsa-miR-1;hsa-miR-34a-5p
path:00380_4	path:00380	Tryptophan metabolism	169355;3620;259307;1543;1544;1545;438;15;4128;4129;1644;125061;8942;8564;6999;121278;7166;51166;56267;883;26;11185;hsa-miR-27b-3p;hsa-miR-22-3p;hsa-miR-155-5p;hsa-let-7b-5p
path:00380_5	path:00380	Tryptophan metabolism	847;169355;3620;125061;130013;23498;8942;8564;6999;51166;56267;883;hsa-miR-30a-5p;hsa-miR-30b-5p;hsa-miR-155-5p;hsa-let-7b-5p
path:00410_1	path:00410	beta-Alanine metabolism	34;1892;1962;3030;26275;hsa-miR-98-5p;hsa-miR-1;hsa-miR-124-3p
path:00410_2	path:00410	beta-Alanine metabolism	23417;4329;18;57571;2571;2572;217;219;223;224;501;51733;84735;218;220;221;222;55748;hsa-miR-16-5p;hsa-miR-1;hsa-miR-34a-5p;hsa-miR-155-5p;hsa-miR-145-5p;hsa-miR-124-3p;hsa-miR-30a-5p;hsa-let-7b-5p;hsa-miR-24-3p
path:00410_4	path:00410	beta-Alanine metabolism	4329;18;57571;2571;2572;314;8639;217;219;223;224;501;51733;1807;84735;218;220;221;222;55748;hsa-miR-16-5p;hsa-miR-1;hsa-miR-34a-5p;hsa-miR-155-5p;hsa-miR-145-5p;hsa-miR-124-3p;hsa-miR-30a-5p;hsa-let-7b-5p;hsa-miR-24-3p
path:00410_5	path:00410	beta-Alanine metabolism	18;57571;2571;2572;217;219;223;224;501;51733;1807;1806;84735;218;220;221;222;55748;hsa-miR-16-5p;hsa-miR-1;hsa-miR-34a-5p;hsa-miR-155-5p;hsa-miR-145-5p;hsa-miR-124-3p;hsa-miR-30a-5p;hsa-let-7b-5p;hsa-miR-24-3p
path:00440_1	path:00440	Phosphonate and phosphinate metabolism	5130;9468;10390;56994;5833;hsa-let-7b-5p
path:00440_2	path:00440	Phosphonate and phosphinate metabolism	5130;9468;10390;85465;5833;hsa-let-7b-5p;hsa-miR-16-5p;hsa-miR-30a-5p
path:00450_1	path:00450	Selenocompound metabolism	10587;114112;7296;22928;22929;4141;92935;56267;883;1491;51540;4548;hsa-miR-17-3p;hsa-miR-155-5p;hsa-miR-34a-5p;hsa-miR-16-5p;hsa-let-7b-5p;hsa-miR-1;hsa-miR-92a-3p
path:00450_2	path:00450	Selenocompound metabolism	10587;114112;7296;22928;22929;56267;883;51091;1491;51540;hsa-miR-17-3p;hsa-miR-155-5p;hsa-miR-34a-5p;hsa-let-7b-5p;hsa-miR-92a-3p
path:00450_3	path:00450	Selenocompound metabolism	10587;114112;7296;22928;22929;118672;51091;51540;hsa-miR-17-3p;hsa-miR-155-5p;hsa-miR-34a-5p;hsa-miR-92a-3p
path:00480_1	path:00480	Glutathione metabolism	290;124975;2678;2686;2687;257202;2876;2877;2878;2880;2882;2879;51060;2539;3417;3418;2937;2729;2730;26873;79017;119391;221357;2938;2939;2940;2941;2944;2946;2947;2948;2949;2950;2952;2953;373156;4257;4258;4259;653689;9446;2936;5226;51056;hsa-miR-155-5p;hsa-miR-124-3p;hsa-miR-1;hsa-miR-16-5p;hsa-miR-30a-5p;hsa-miR-17-3p;hsa-miR-183-5p;hsa-let-7b-5p;hsa-miR-122-5p;hsa-miR-133a-3p;hsa-miR-513a-3p
path:00500_1	path:00500	Starch and sucrose metabolism	57733;3098;3099;3101;80201;2548;2595;8972;6476;5167;5169;283209;7360;2997;2998;5236;55276;2538;57818;2645;2821;178;2632;276;277;278;279;280;5834;5836;5837;hsa-miR-30a-5p;hsa-miR-155-5p;hsa-miR-143-3p;hsa-miR-125b-5p;hsa-miR-125a-5p;hsa-miR-193b-3p;hsa-let-7b-5p;hsa-miR-122-5p;hsa-miR-1;hsa-miR-23a-3p;hsa-miR-34a-5p;hsa-miR-16-5p
path:00500_2	path:00500	Starch and sucrose metabolism	80146;5167;5169;283209;7358;7360;10720;10941;54490;54575;54576;54577;54578;54579;54600;54657;54658;54659;574537;7363;7364;7365;7366;7367;79799;2997;2998;5236;55276;178;2632;5834;5836;5837;hsa-miR-30a-5p;hsa-miR-155-5p;hsa-miR-16-5p;hsa-miR-193b-3p;hsa-let-7b-5p;hsa-miR-122-5p;hsa-miR-1;hsa-miR-34a-5p
path:00500_3	path:00500	Starch and sucrose metabolism	80146;5167;5169;7358;7360;10720;10941;54490;54575;54576;54577;54578;54579;54600;54657;54658;54659;574537;7363;7364;7365;7366;7367;79799;2990;9365;2997;2998;hsa-miR-30a-5p;hsa-miR-155-5p;hsa-miR-16-5p;hsa-miR-193b-3p;hsa-let-7b-5p;hsa-miR-122-5p
path:00510_1	path:00510	N-Glycan biosynthesis	199857;54344;8818;29929;10195;57171;440138;29880;56052;79868;8813;1798;22845;hsa-miR-1;hsa-let-7b-5p;hsa-miR-16-5p
path:00510_2	path:00510	N-Glycan biosynthesis	54344;8818;29929;79087;79796;10195;440138;29880;8813;hsa-miR-1;hsa-let-7b-5p;hsa-miR-16-5p
path:00510_3	path:00510	N-Glycan biosynthesis	54344;8818;29929;79087;79796;10195;29880;8813;79053;hsa-miR-1;hsa-let-7b-5p;hsa-miR-16-5p
path:00510_5	path:00510	N-Glycan biosynthesis	199857;54344;8818;29929;10195;57171;201595;3703;29880;56052;79868;8813;1798;22845;1603;1650;6184;6185;7991;hsa-miR-1;hsa-let-7b-5p;hsa-miR-16-5p
path:00510_6	path:00510	N-Glycan biosynthesis	2530;2683;8703;8704;6480;84620;4248;4247;11282;11320;hsa-miR-155-5p;hsa-miR-1;hsa-miR-16-5p
path:00510_7	path:00510	N-Glycan biosynthesis	146664;4249;2530;2683;8703;8704;4248;4247;4122;4124;11282;11320;hsa-miR-155-5p;hsa-miR-1;hsa-miR-16-5p
path:00510_9	path:00510	N-Glycan biosynthesis	10905;11253;4121;57134;23193;7841;201595;3703;1603;1650;6184;6185;7991;hsa-miR-30a-5p;hsa-miR-155-5p;hsa-miR-1;hsa-miR-124-3p
path:00510_10	path:00510	N-Glycan biosynthesis	4247;4122;4124;10905;11253;4121;57134;4245;hsa-miR-30a-5p;hsa-miR-155-5p;hsa-miR-1
path:00510_11	path:00510	N-Glycan biosynthesis	54344;8818;57171;7841;201595;3703;29880;8813;1798;22845;144245;84920;79053;1603;1650;6184;6185;7991;hsa-miR-1;hsa-miR-124-3p
path:00510_12	path:00510	N-Glycan biosynthesis	199857;54344;8818;10195;57171;440138;29880;85365;56052;79868;8813;1798;22845;hsa-miR-1;hsa-let-7b-5p;hsa-miR-16-5p
path:00510_13	path:00510	N-Glycan biosynthesis	54344;8818;29929;79796;57171;29880;8813;1798;22845;144245;84920;79053;hsa-miR-1
path:00512_1	path:00512	Mucin type O-Glycan biosynthesis	9245;2650;9334;55808;192134;100528030;11226;11227;114805;117248;168391;2589;2590;2591;26290;374378;442117;50614;51809;55568;57452;63917;64409;79623;79695;8693;hsa-miR-30a-5p;hsa-miR-129-5p;hsa-let-7b-5p;hsa-miR-16-5p;hsa-miR-378a-3p;hsa-miR-17-3p;hsa-miR-122-5p
path:00513_1	path:00513	Various types of N-glycan biosynthesis	10905;11253;4121;57134;4245;4247;2530;4122;4124;hsa-miR-30a-5p;hsa-miR-155-5p;hsa-miR-1
path:00513_2	path:00513	Various types of N-glycan biosynthesis	4245;4247;2530;2683;8703;8704;4122;4124;hsa-miR-155-5p;hsa-miR-1;hsa-miR-16-5p
path:00520_1	path:00520	Amino sugar and nucleotide sugar metabolism	55577;5238;6675;91373;10020;54187;51005;64841;5973;3073;3074;1116;1118;27159;80896;hsa-let-7b-5p;hsa-miR-155-5p;hsa-miR-30a-5p
path:00520_2	path:00520	Amino sugar and nucleotide sugar metabolism	55577;6675;91373;10020;54187;140838;55907;5973;3073;3074;1116;1118;27159;80896;hsa-miR-155-5p;hsa-miR-30a-5p;hsa-miR-34a-5p
path:00520_3	path:00520	Amino sugar and nucleotide sugar metabolism	2592;2582;7358;80146;5236;55276;2584;2585;7360;hsa-miR-30a-5p;hsa-miR-155-5p;hsa-miR-16-5p;hsa-miR-1;hsa-miR-193b-3p
path:00520_4	path:00520	Amino sugar and nucleotide sugar metabolism	55577;5238;6675;91373;10007;132789;51005;2673;9945;3098;3099;3101;80201;64841;5973;3073;3074;1116;1118;27159;hsa-let-7b-5p;hsa-miR-155-5p;hsa-miR-30a-5p;hsa-miR-34a-5p;hsa-miR-16-5p;hsa-miR-143-3p;hsa-miR-125b-5p;hsa-miR-125a-5p
path:00520_5	path:00520	Amino sugar and nucleotide sugar metabolism	55577;5238;10007;132789;51005;4351;5372;5373;5236;55276;2673;9945;3098;3099;3101;80201;64841;2821;2645;hsa-let-7b-5p;hsa-miR-34a-5p;hsa-miR-30a-5p;hsa-miR-1;hsa-miR-16-5p;hsa-miR-155-5p;hsa-miR-143-3p;hsa-miR-125b-5p;hsa-miR-125a-5p
path:00520_6	path:00520	Amino sugar and nucleotide sugar metabolism	10007;132789;51005;4351;5372;5373;5236;55276;2673;9945;3098;3099;3101;80201;29925;29926;64841;2821;2645;hsa-miR-34a-5p;hsa-miR-30a-5p;hsa-miR-1;hsa-miR-16-5p;hsa-miR-155-5p;hsa-miR-143-3p;hsa-miR-125b-5p;hsa-miR-125a-5p
path:00520_7	path:00520	Amino sugar and nucleotide sugar metabolism	2592;2582;7358;5236;55276;3098;3099;3101;80201;2584;2585;2821;7360;2645;hsa-miR-30a-5p;hsa-miR-155-5p;hsa-miR-16-5p;hsa-miR-1;hsa-miR-143-3p;hsa-miR-125b-5p;hsa-miR-125a-5p;hsa-miR-34a-5p;hsa-miR-193b-3p
path:00520_8	path:00520	Amino sugar and nucleotide sugar metabolism	4351;5372;5373;3098;3099;3101;80201;29925;29926;2762;hsa-miR-30a-5p;hsa-miR-155-5p;hsa-miR-143-3p;hsa-miR-125b-5p;hsa-miR-125a-5p
path:00520_10	path:00520	Amino sugar and nucleotide sugar metabolism	5372;5373;29925;29926;2762;7264;hsa-miR-155-5p
path:00521_1	path:00521	Streptomycin biosynthesis	2645;3098;3099;3101;80201;3612;3613;51477;5236;hsa-miR-30a-5p;hsa-miR-155-5p;hsa-miR-143-3p;hsa-miR-125b-5p;hsa-miR-125a-5p;hsa-miR-34a-5p
path:00524_1	path:00524	Butirosin and neomycin biosynthesis	3098;3099;3101;80201;2645;hsa-miR-30a-5p;hsa-miR-155-5p;hsa-miR-143-3p;hsa-miR-125b-5p;hsa-miR-125a-5p
path:00531_1	path:00531	Glycosaminoglycan degradation	6448;60495;10855;3423;3425;411;23553;3373;6677;8372;8692;hsa-let-7c-5p;hsa-let-7c-3p;hsa-miR-1258;hsa-miR-16-5p
path:00531_2	path:00531	Glycosaminoglycan degradation	6448;3423;3425;411;23553;3373;6677;8372;8692;138050;hsa-miR-16-5p
path:00531_3	path:00531	Glycosaminoglycan degradation	2799;2588;2720;3073;3074;2990;hsa-miR-155-5p;hsa-let-7b-5p
path:00532_1	path:00532	Glycosaminoglycan biosynthesis - chondroitin sulfate	22856;337876;79586;54480;55454;55790;135152;26229;27087;126792;hsa-let-7b-5p
path:00561_1	path:00561	Glycerolipid metabolism	1056;119548;3990;5406;5407;5408;80339;8513;9388;346606;84649;8694;23175;64900;8611;8612;8613;9663;10554;10555;129642;154141;253558;56894;56895;55750;11343;137964;150763;57678;84803;2710;2712;231;57016;10327;4023;1606;1607;1608;160851;1609;8525;8526;8527;9162;hsa-miR-125b-5p;hsa-miR-1;hsa-miR-155-5p;hsa-miR-30a-5p;hsa-miR-16-5p;hsa-miR-34a-5p;hsa-miR-145-5p;hsa-let-7b-5p;hsa-miR-29a-3p;hsa-miR-138…
path:00561_2	path:00561	Glycerolipid metabolism	1056;119548;3990;5406;5407;5408;80339;8513;9388;55750;11343;137964;150763;57678;84803;2710;2712;231;57016;217;219;223;224;501;10327;4023;hsa-miR-16-5p;hsa-miR-155-5p;hsa-miR-34a-5p;hsa-miR-145-5p;hsa-miR-1;hsa-let-7b-5p;hsa-miR-29a-3p;hsa-miR-138-5p
path:00561_3	path:00561	Glycerolipid metabolism	11343;2710;2712;231;57016;217;219;223;224;501;132158;10327;hsa-miR-34a-5p;hsa-miR-145-5p;hsa-miR-16-5p;hsa-miR-1;hsa-miR-155-5p;hsa-let-7b-5p
path:00562_1	path:00562	Inositol phosphate metabolism	5305;79837;8396;3633;4952;56623;8867;8871;253430;5728;9562;27124;3632;51763;3706;3707;80271;3705;3628;3631;8821;138429;23396;8394;8395;113026;23236;51196;5330;5331;5332;5333;5335;5336;84812;89869;64768;5290;5291;5293;5294;hsa-miR-193b-3p;hsa-miR-222-3p;hsa-miR-17-5p;hsa-miR-29b-3p;hsa-miR-217;hsa-miR-494-3p;hsa-miR-144-3p;hsa-miR-21-5p;hsa-miR-26a-5p;hsa-miR-19a-3p;hsa-miR-19b-3p;hsa-miR-103a-3p;…
path:00562_2	path:00562	Inositol phosphate metabolism	5305;79837;8396;3633;4952;56623;8867;8871;253430;5728;9562;27124;3632;51763;3706;3707;80271;3628;3631;8821;5297;5298;55300;55361;138429;23396;8394;8395;113026;23236;51196;5330;5331;5332;5333;5335;5336;84812;89869;5290;5291;5293;5294;5286;5287;5288;3635;3636;hsa-miR-193b-3p;hsa-miR-222-3p;hsa-miR-17-5p;hsa-miR-29b-3p;hsa-miR-217;hsa-miR-494-3p;hsa-miR-144-3p;hsa-miR-21-5p;hsa-miR-26a-5p;hsa-miR-19…
path:00562_3	path:00562	Inositol phosphate metabolism	3633;4952;56623;8867;8871;253430;5728;9562;27124;3632;51763;3706;3707;80271;3705;3628;3631;8821;3612;3613;54928;138429;23396;8394;8395;113026;23236;51196;5330;5331;5332;5333;5335;5336;84812;89869;64768;5290;5291;5293;5294;hsa-miR-222-3p;hsa-miR-17-5p;hsa-miR-29b-3p;hsa-miR-217;hsa-miR-494-3p;hsa-miR-144-3p;hsa-miR-21-5p;hsa-miR-26a-5p;hsa-miR-19a-3p;hsa-miR-19b-3p;hsa-miR-103a-3p;hsa-miR-214-3p;h…
path:00562_4	path:00562	Inositol phosphate metabolism	3633;4952;56623;8867;8871;27124;3632;51763;3705;3628;3631;8821;4534;51477;3612;3613;54928;55586;138429;23396;8394;8395;5289;200576;10423;5286;5287;5288;3635;3636;hsa-miR-34a-5p;hsa-miR-155-5p;hsa-let-7b-5p;hsa-miR-16-5p;hsa-miR-205-5p;hsa-miR-184
path:00562_5	path:00562	Inositol phosphate metabolism	3633;4952;56623;8867;8871;5728;27124;3632;51763;3705;3628;3631;8821;4534;51477;3612;3613;54928;138429;23396;8394;8395;5289;5290;5291;5293;5294;200576;10423;5286;5287;5288;3635;3636;hsa-miR-222-3p;hsa-miR-17-5p;hsa-miR-29b-3p;hsa-miR-217;hsa-miR-494-3p;hsa-miR-144-3p;hsa-miR-21-5p;hsa-miR-26a-5p;hsa-miR-19a-3p;hsa-miR-19b-3p;hsa-miR-103a-3p;hsa-miR-214-3p;hsa-miR-23a-3p;hsa-miR-221-3p;hsa-miR-107;…
path:00562_6	path:00562	Inositol phosphate metabolism	5305;79837;8396;3633;4952;56623;8867;8871;5728;27124;3632;51763;3628;3631;8821;4534;5297;5298;55300;55361;138429;23396;8394;8395;5289;113026;23236;51196;5330;5331;5332;5333;5335;5336;84812;89869;5290;5291;5293;5294;10423;5286;5287;5288;3635;3636;hsa-miR-193b-3p;hsa-miR-222-3p;hsa-miR-17-5p;hsa-miR-29b-3p;hsa-miR-217;hsa-miR-494-3p;hsa-miR-144-3p;hsa-miR-21-5p;hsa-miR-26a-5p;hsa-miR-19a-3p;hsa-miR…
path:00563_2	path:00563	Glycosylphosphatidylinositol(GPI)-anchor biosynthesis	54965;93183;5281;9488;23556;84720;284098;55650;hsa-miR-145-5p;hsa-miR-125b-5p
path:00564_1	path:00564	Glycerophospholipid metabolism	81490;9791;10162;254531;54947;79888;10390;56994;5130;9468;1119;1120;5833;55224;55500;100137049;123745;151056;255189;26279;283748;30814;391013;50487;5319;5320;5321;5322;64600;81579;8398;8399;84647;8605;8681;1606;1607;1608;160851;1609;8525;8526;8527;9162;23175;64900;8611;8612;8613;9663;5337;5338;129642;154141;162466;3931;85465;23761;10400;hsa-let-7b-5p;hsa-miR-338-3p;hsa-miR-30a-5p;hsa-miR-1;hsa-mi…
path:00564_2	path:00564	Glycerophospholipid metabolism	8443;10554;10555;129642;154141;253558;56894;56895;137964;150763;57678;84803;23171;2819;2820;56985;hsa-miR-155-5p;hsa-miR-30a-5p;hsa-miR-16-5p;hsa-miR-210-3p;hsa-miR-103a-3p;hsa-miR-1
path:00564_3	path:00564	Glycerophospholipid metabolism	81490;9791;10162;254531;54947;79888;10390;56994;5130;9468;5833;100137049;123745;151056;255189;26279;283748;30814;391013;50487;5319;5320;5321;5322;64600;81579;8398;8399;84647;8605;8681;1606;1607;1608;160851;1609;8525;8526;8527;9162;23175;64900;8611;8612;8613;9663;5337;5338;10554;10555;129642;154141;253558;56894;56895;137964;150763;57678;84803;3931;85465;10434;10908;375775;11313;1040;8760;23761;236…
path:00564_4	path:00564	Glycerophospholipid metabolism	10390;56994;5130;9468;1119;1120;43;1103;5833;55224;55500;162466;85465;hsa-let-7b-5p;hsa-miR-16-5p;hsa-miR-30a-5p
path:00564_5	path:00564	Glycerophospholipid metabolism	81490;9791;10162;254531;54947;79888;10390;56994;100137049;123745;151056;255189;26279;283748;30814;391013;50487;5319;5320;5321;5322;64600;81579;8398;8399;84647;8605;8681;1606;1607;1608;160851;1609;8525;8526;8527;9162;23175;64900;8611;8612;8613;9663;5337;5338;10554;10555;129642;154141;253558;56894;56895;10423;137964;150763;57678;84803;3931;85465;10434;10908;375775;1040;8760;23761;23659;10400;9489;5…
path:00564_6	path:00564	Glycerophospholipid metabolism	254531;54947;79888;1606;1607;1608;160851;1609;8525;8526;8527;9162;23175;64900;8611;8612;8613;9663;5337;5338;10554;10555;129642;154141;253558;56894;56895;10423;137964;150763;57678;84803;1040;8760;9489;54675;79143;6901;9926;hsa-miR-1;hsa-miR-155-5p;hsa-miR-30a-5p;hsa-let-7b-5p;hsa-miR-16-5p
path:00564_7	path:00564	Glycerophospholipid metabolism	81490;9791;254531;54947;79888;10390;56994;100137049;123745;151056;255189;26279;283748;30814;391013;50487;5319;5320;5321;5322;64600;81579;8398;8399;84647;8605;8681;1606;1607;1608;160851;1609;8525;8526;8527;9162;23175;64900;8611;8612;8613;9663;5337;5338;10554;10555;129642;154141;253558;56894;56895;10423;137964;150763;57678;84803;3931;85465;10434;10908;375775;1040;8760;23761;23659;10400;9489;54675;6…
path:00565_1	path:00565	Ether lipid metabolism	8611;8612;8613;10390;56994;85465;5048;5049;5050;5051;7941;100137049;123745;151056;255189;26279;283748;30814;391013;50487;5319;5320;5321;5322;64600;81579;8398;8399;84647;8605;8681;54947;79888;254531;5337;5338;5168;133121;hsa-miR-1;hsa-miR-16-5p;hsa-miR-30a-5p;hsa-let-7b-5p;hsa-miR-338-3p
path:00590_1	path:00590	Arachidonic acid metabolism	2053;1555;1557;1558;1559;1562;1573;1579;284541;247;242;113612;257202;2876;2877;2878;2880;2882;11283;126410;4051;57834;8529;1571;239;246;5742;5743;100137049;123745;151056;255189;26279;283748;30814;391013;50487;5319;5320;5321;5322;64600;81579;8398;8399;84647;8605;8681;240;4048;4056;5740;10728;80142;9536;6916;27306;5730;127281;hsa-miR-103a-3p;hsa-miR-107;hsa-let-7b-5p;hsa-miR-155-5p;hsa-miR-1;hsa-mi…
path:00590_2	path:00590	Arachidonic acid metabolism	1555;1557;1558;1559;1562;1573;1579;284541;247;242;113612;257202;2876;2877;2878;2880;2882;11283;126410;4051;57834;8529;1571;239;246;5742;5743;100137049;123745;151056;255189;26279;283748;30814;391013;50487;5319;5320;5321;5322;64600;81579;8398;8399;84647;8605;8681;240;4048;4056;124975;2678;2686;2687;hsa-miR-103a-3p;hsa-miR-107;hsa-let-7b-5p;hsa-miR-155-5p;hsa-miR-1;hsa-miR-17-3p;hsa-miR-101-3p;hsa-m…
path:00590_3	path:00590	Arachidonic acid metabolism	1555;1557;1558;1559;1562;1573;1579;284541;247;242;113612;11283;126410;4051;57834;8529;1571;239;246;5742;5743;100137049;123745;151056;255189;26279;283748;30814;391013;50487;5319;5320;5321;5322;64600;81579;8398;8399;84647;8605;8681;240;5740;10728;80142;9536;6916;8644;27306;5730;873;874;127281;hsa-miR-103a-3p;hsa-miR-107;hsa-let-7b-5p;hsa-miR-155-5p;hsa-miR-101-3p;hsa-miR-26b-5p;hsa-miR-16-5p;hsa-mi…
path:00591_1	path:00591	Linoleic acid metabolism	1544;1551;1557;1558;1559;1562;1571;1573;1576;1577;64816;246;100137049;123745;151056;255189;26279;283748;30814;391013;50487;5319;5320;5321;5322;64600;81579;8398;8399;84647;8605;8681;hsa-miR-103a-3p;hsa-miR-107;hsa-let-7b-5p;hsa-miR-27b-3p;hsa-miR-338-3p;hsa-miR-30a-5p
path:00592_2	path:00592	alpha-Linolenic acid metabolism	100137049;123745;151056;255189;26279;283748;30814;391013;50487;5319;5320;5321;5322;64600;81579;8398;8399;84647;8605;8681;9415;hsa-miR-338-3p;hsa-miR-30a-5p;hsa-let-7b-5p
path:00600_1	path:00600	Sphingolipid metabolism	55331;130367;81537;427;56624;10715;204219;253782;29956;79603;91012;123099;8560;339221;55512;55627;6609;6610;64781;8611;8612;8613;10558;55304;9517;2531;7368;2629;7357;125981;340485;56848;8877;8879;2581;166929;259230;hsa-miR-221-3p;hsa-miR-1;hsa-miR-222-3p;hsa-miR-155-5p;hsa-miR-16-5p;hsa-let-7b-5p;hsa-miR-125b-5p
path:00600_2	path:00600	Sphingolipid metabolism	55331;130367;81537;427;56624;10715;204219;253782;29956;79603;91012;123099;8560;339221;55512;55627;6609;6610;64781;8611;8612;8613;2531;9514;2717;10825;129807;4758;4759;7368;2720;2629;7357;125981;340485;56848;8877;8879;2581;410;9331;166929;259230;hsa-miR-221-3p;hsa-miR-1;hsa-miR-222-3p;hsa-miR-155-5p;hsa-miR-16-5p;hsa-let-7b-5p;hsa-miR-125b-5p
path:00601_1	path:00601	Glycosphingolipid biosynthesis - lacto and neolacto series	10331;10690;2526;2525;2527;2528;8702;8703;8704;79369;2529;28;2523;2524;10402;10678;11041;2651;6489;2683;84002;8708;8707;10317;6487;6484;hsa-miR-199a-3p;hsa-miR-155-5p;hsa-miR-1;hsa-miR-16-5p
path:00604_1	path:00604	Glycosphingolipid biosynthesis - ganglio series	6482;6483;2720;3073;3074;6489;29906;8705;2583;30815;256435;27090;8869;81849;hsa-miR-155-5p;hsa-let-7b-5p
path:00620_1	path:00620	Pyruvate metabolism	5160;5161;5162;5105;5106;5313;5315;197257;3029;84264;5091;4200;10873;4199;4190;4191;160287;3939;3945;3948;92483;1737;1738;hsa-miR-21-5p;hsa-miR-16-5p;hsa-miR-155-5p;hsa-miR-133b;hsa-miR-133a-3p;hsa-miR-30a-5p;hsa-miR-326;hsa-miR-34a-5p;hsa-let-7b-5p
path:00620_2	path:00620	Pyruvate metabolism	231;57016;2739;197257;3029;84264;9380;hsa-miR-34a-5p;hsa-miR-145-5p;hsa-let-7b-5p
path:00620_3	path:00620	Pyruvate metabolism	5160;5161;5162;55902;84532;134526;217;219;223;224;501;38;39;31;32;1737;1738;97;98;hsa-miR-21-5p;hsa-miR-34a-5p;hsa-miR-16-5p;hsa-miR-1;hsa-miR-155-5p;hsa-let-7b-5p
path:00620_4	path:00620	Pyruvate metabolism	5160;5161;5162;5313;5315;197257;5091;4200;10873;4199;160287;3939;3945;3948;92483;55902;84532;134526;38;39;31;32;1737;1738;hsa-miR-21-5p;hsa-miR-133b;hsa-miR-133a-3p;hsa-miR-30a-5p;hsa-miR-326;hsa-miR-34a-5p;hsa-let-7b-5p;hsa-miR-16-5p
path:00625_1	path:00625	Chloroalkane and chloroalkene degradation	128;217;219;224;hsa-miR-155-5p;hsa-miR-16-5p;hsa-miR-1
path:00627_1	path:00627	Aminobenzoate degradation	5444;5445;5446;248;249;250;251;1551;1576;1577;64816;hsa-miR-616-3p;hsa-miR-16-5p;hsa-miR-204-5p;hsa-miR-145-5p;hsa-miR-27b-3p
path:00630_1	path:00630	Glyoxylate and dicarboxylate metabolism	81888;51179;54363;9380;132158;283871;189;6470;6472;2653;hsa-miR-1;hsa-miR-193b-3p;hsa-miR-124-3p
path:00630_2	path:00630	Glyoxylate and dicarboxylate metabolism	48;50;1431;4190;4191;hsa-let-7b-5p
path:00630_3	path:00630	Glyoxylate and dicarboxylate metabolism	84693;5095;5096;4594;hsa-let-7b-5p;hsa-miR-155-5p
path:00640_1	path:00640	Propanoate metabolism	4329;84693;5095;5096;79611;55902;84532;4594;8801;8802;8803;34;18;38;39;31;32;23417;hsa-let-7b-5p;hsa-miR-155-5p;hsa-miR-34a-5p;hsa-miR-124-3p;hsa-miR-30a-5p;hsa-miR-16-5p;hsa-miR-1;hsa-miR-98-5p
path:00640_2	path:00640	Propanoate metabolism	4329;84693;5095;5096;79611;55902;84532;4594;34;18;38;39;31;32;23417;1892;1962;3030;hsa-let-7b-5p;hsa-miR-155-5p;hsa-miR-34a-5p;hsa-miR-98-5p;hsa-miR-1;hsa-miR-124-3p
path:00640_3	path:00640	Propanoate metabolism	4329;5095;5096;79611;55902;84532;34;26275;1892;1962;3030;hsa-let-7b-5p;hsa-miR-155-5p;hsa-miR-34a-5p;hsa-miR-98-5p;hsa-miR-1;hsa-miR-124-3p
path:00643_1	path:00643	Styrene degradation	2184;2954;3081;hsa-miR-34a-5p
path:00650_1	path:00650	Butanoate metabolism	56898;622;5019;64064;65985;3155;3157;3158;38;39;1962;3033;1892;3030;35;hsa-miR-1;hsa-miR-155-5p;hsa-miR-122-5p;hsa-miR-124-3p
path:00650_2	path:00650	Butanoate metabolism	18;2571;2572;7915;hsa-miR-155-5p
path:00650_3	path:00650	Butanoate metabolism	5019;64064;65985;3157;3158;38;39;1962;3033;1892;3030;35;116285;123876;341392;348158;54988;6296;hsa-miR-1;hsa-miR-155-5p;hsa-miR-122-5p;hsa-miR-124-3p
path:00670_1	path:00670	One carbon pool by folate	10841;2618;10797;441024;1719;200895;4524;4522;10588;275;123263;10840;160428;25902;471;7298;4548;6470;6472;hsa-miR-16-5p;hsa-miR-1;hsa-miR-155-5p;hsa-miR-24-3p;hsa-miR-193b-3p;hsa-let-7b-5p;hsa-miR-34a-5p;hsa-miR-124-3p
path:00680_1	path:00680	Methane metabolism	189;4524;6470;6472;29968;5723;hsa-miR-193b-3p;hsa-miR-124-3p;hsa-miR-16-5p;hsa-miR-1;hsa-miR-155-5p;hsa-miR-122-5p
path:00680_2	path:00680	Methane metabolism	2023;2026;2027;441531;5223;5224;26227;29968;hsa-miR-155-5p;hsa-miR-16-5p;hsa-miR-1
path:00680_4	path:00680	Methane metabolism	2203;8789;5211;5213;5214;226;229;230;26007;hsa-miR-520a-3p;hsa-miR-520e;hsa-miR-520b;hsa-miR-122-5p;hsa-miR-124-3p
path:00710_1	path:00710	Carbon fixation in photosynthetic organisms	10873;4199;2875;84706;5315;4190;4191;hsa-miR-30a-5p;hsa-miR-34a-5p;hsa-miR-155-5p;hsa-miR-133b;hsa-miR-133a-3p;hsa-miR-326
path:00710_2	path:00710	Carbon fixation in photosynthetic organisms	226;229;230;7086;8277;84076;22934;6120;729020;2203;8789;7167;23729;hsa-miR-122-5p;hsa-miR-124-3p;hsa-miR-1;hsa-miR-34a-5p;hsa-let-7b-5p;hsa-miR-16-5p;hsa-miR-15a-5p
path:00720_1	path:00720	Carbon fixation pathways in prokaryotes	38;39;3417;3418;48;50;47;55902;84532;5091;hsa-miR-30a-5p;hsa-miR-183-5p;hsa-miR-34a-5p
path:00720_2	path:00720	Carbon fixation pathways in prokaryotes	5095;5096;84693;4594;hsa-let-7b-5p;hsa-miR-155-5p
path:00740_1	path:00740	Riboflavin metabolism	5167;5169;80308;51205;52;53;54;55;93650;55312;645;hsa-let-7b-5p;hsa-miR-16-5p;hsa-miR-30a-5p;hsa-miR-1
path:00750_1	path:00750	Vitamin B6 metabolism	316;55163;493911;57026;8566;hsa-miR-30a-5p;hsa-miR-193b-3p
path:00760_1	path:00760	Nicotinate and nicotinamide metabolism	683;952;83594;23475;5167;5169;115024;22978;30833;4907;51251;56953;84618;93034;27231;54981;4860;23057;349565;64802;55191;93100;10135;4837;65220;23530;hsa-miR-34a-5p;hsa-miR-155-5p;hsa-miR-1;hsa-miR-124-3p;hsa-miR-30a-5p;hsa-miR-16-5p;hsa-miR-122-5p;hsa-miR-133a-3p
path:00760_2	path:00760	Nicotinate and nicotinamide metabolism	683;952;83594;5167;5169;115024;22978;30833;4907;51251;56953;84618;93034;27231;54981;4860;23057;349565;64802;55191;93100;10135;4837;65220;23530;316;hsa-miR-34a-5p;hsa-miR-155-5p;hsa-miR-1;hsa-miR-124-3p;hsa-miR-30a-5p;hsa-miR-16-5p;hsa-miR-122-5p;hsa-miR-133a-3p
path:00790_1	path:00790	Folate biosynthesis	6697;5860;2643;248;249;250;251;5805;hsa-let-7b-5p;hsa-miR-34a-5p;hsa-miR-204-5p;hsa-miR-145-5p
path:00790_2	path:00790	Folate biosynthesis	2356;1719;200895;8836;hsa-miR-24-3p
path:00790_3	path:00790	Folate biosynthesis	6697;2643;248;249;250;251;5805;4337;hsa-let-7b-5p;hsa-miR-204-5p;hsa-miR-145-5p
path:00790_4	path:00790	Folate biosynthesis	2643;248;249;250;251;5805;4337;4338;hsa-miR-204-5p;hsa-miR-145-5p
path:00830_1	path:00830	Retinol metabolism	124;125;126;127;128;130;131;53630;216;8854;9227;51109;5959;54884;6121;145226;158835;8694;1592;340665;56603;1551;1576;1577;64816;1543;1544;157506;50700;8608;10170;10901;317749;9249;1548;1549;1553;1555;1579;284541;1557;1558;1559;1562;10720;10941;54490;54575;54576;54577;54578;54579;54600;54657;54658;54659;574537;7363;7364;7365;7366;7367;79799;8228;195814;8630;hsa-miR-155-5p;hsa-miR-34a-5p;hsa-miR-30…
path:00860_1	path:00860	Porphyrin and chlorophyll metabolism	1371;3052;1352;2235;1356;2495;2512;94033;5498;hsa-miR-1;hsa-miR-30a-5p;hsa-miR-122-5p;hsa-miR-16-5p
path:00860_2	path:00860	Porphyrin and chlorophyll metabolism	1371;2235;5498;7389;hsa-miR-1;hsa-miR-30a-5p
path:00860_3	path:00860	Porphyrin and chlorophyll metabolism	2990;10720;10941;54490;54575;54576;54577;54578;54579;54600;54657;54658;54659;574537;7363;7364;7365;7366;7367;79799;644;645;3162;3163;hsa-miR-16-5p;hsa-miR-1;hsa-miR-122-5p;hsa-miR-196a-5p
path:00860_4	path:00860	Porphyrin and chlorophyll metabolism	3052;1352;2235;1356;2495;2512;94033;5498;1355;hsa-miR-122-5p;hsa-miR-16-5p;hsa-miR-30a-5p
path:00860_5	path:00860	Porphyrin and chlorophyll metabolism	1371;5498;7389;7390;hsa-miR-1;hsa-miR-30a-5p
path:00860_6	path:00860	Porphyrin and chlorophyll metabolism	1371;7389;7390;3145;hsa-miR-1;hsa-miR-30a-5p
path:00900_3	path:00900	Terpenoid backbone biosynthesis	4598;3422;91734;4597;10654;2224;9453;hsa-let-7b-5p;hsa-miR-193b-3p
path:00900_4	path:00900	Terpenoid backbone biosynthesis	3422;91734;4597;10654;2224;9453;79947;23590;57107;2339;2342;hsa-let-7b-5p;hsa-miR-193b-3p;hsa-miR-16-5p
path:00900_5	path:00900	Terpenoid backbone biosynthesis	3422;91734;4597;2224;9453;79947;23590;57107;2339;2342;9986;10269;hsa-let-7b-5p;hsa-miR-193b-3p;hsa-miR-16-5p;hsa-miR-98-5p
path:00900_6	path:00900	Terpenoid backbone biosynthesis	2224;9453;79947;23590;57107;2339;2342;9986;23463;10269;hsa-miR-16-5p;hsa-miR-98-5p
path:00910_1	path:00910	Nitrogen metabolism	1373;2746;2747;27165;2744;440;2752;275;hsa-miR-155-5p;hsa-miR-16-5p;hsa-miR-29a-3p
path:00920_1	path:00920	Sulfur metabolism	10380;54928;166012;50515;55501;6783;6820;445329;6799;6817;6818;9060;9061;6821;hsa-miR-155-5p;hsa-miR-199a-5p;hsa-miR-631;hsa-let-7b-5p
path:00930_1	path:00930	Caprolactam degradation	1962;3033;1892;3030;hsa-miR-1;hsa-miR-124-3p
path:00950_1	path:00950	Isoquinoline alkaloid biosynthesis	6898;1644;2805;2806;259307;7299;4128;4129;7054;314;8639;hsa-miR-22-3p
path:00965_1	path:00965	Betalain biosynthesis	7299;1644;1312;hsa-miR-16-5p
path:00970_1	path:00970	Aminoacyl-tRNA biosynthesis	54938;6301;118672;51091;hsa-miR-30a-5p;hsa-miR-16-5p
path:00970_2	path:00970	Aminoacyl-tRNA biosynthesis	4141;92935;123263;hsa-miR-16-5p;hsa-let-7b-5p;hsa-miR-155-5p;hsa-miR-1
path:00980_1	path:00980	Metabolism of xenobiotics by cytochrome P450	1555;1571;1572;119391;221357;2938;2939;2940;2941;2944;2946;2947;2948;2949;2950;2952;2953;373156;4257;4258;4259;653689;9446;10720;10941;54490;54575;54576;54577;54578;54579;54600;54657;54658;54659;574537;7363;7364;7365;7366;7367;79799;218;220;221;222;124;125;126;127;128;130;131;2052;1543;1544;1551;1576;1577;64816;1548;1549;1553;1545;1557;1558;1559;1562;6822;hsa-miR-122-5p;hsa-miR-16-5p;hsa-miR-133a…
path:00980_2	path:00980	Metabolism of xenobiotics by cytochrome P450	1555;1571;1572;119391;221357;2938;2939;2940;2941;2944;2946;2947;2948;2949;2950;2952;2953;373156;4257;4258;4259;653689;9446;10720;10941;54490;54575;54576;54577;54578;54579;54600;54657;54658;54659;574537;7363;7364;7365;7366;7367;79799;218;220;221;222;124;125;126;127;128;130;131;2052;1543;1544;1551;1576;1577;64816;1548;1549;1553;1545;1557;1558;1559;1562;1109;1645;1646;8644;3290;873;874;1565;hsa-miR-…
path:00982_1	path:00982	Drug metabolism - cytochrome P450	218;220;221;222;119391;221357;2938;2939;2940;2941;2944;2946;2947;2948;2949;2950;2952;2953;373156;4257;4258;4259;653689;9446;124;125;126;127;128;130;131;hsa-miR-145-5p;hsa-miR-124-3p;hsa-miR-122-5p;hsa-miR-16-5p;hsa-miR-133a-3p;hsa-miR-513a-3p;hsa-miR-30a-5p;hsa-miR-155-5p;hsa-miR-1
path:00982_2	path:00982	Drug metabolism - cytochrome P450	2326;2327;2328;2329;2330;1551;1576;1577;64816;1565;1544;1555;1557;1558;1559;1562;10720;10941;54490;54575;54576;54577;54578;54579;54600;54657;54658;54659;574537;7363;7364;7365;7366;7367;79799;4128;4129;316;1571;hsa-miR-27b-3p;hsa-miR-103a-3p;hsa-miR-107;hsa-miR-22-3p
path:00983_1	path:00983	Drug metabolism - other enzymes	7172;3251;8833;3704;7498;3614;3615;hsa-miR-34a-5p;hsa-miR-155-5p;hsa-miR-1;hsa-let-7b-5p;hsa-miR-29a-3p;hsa-miR-29b-3p;hsa-miR-16-5p
path:00983_3	path:00983	Drug metabolism - other enzymes	151531;7378;1890;1806;1807;7372;54963;7371;83549;7083;7084;1548;1549;1553;978;hsa-let-7b-5p;hsa-miR-34a-5p;hsa-miR-155-5p
path:03008_1	path:03008	Ribosome biogenesis in eukaryotes	5901;7514;51068;4550;55341;hsa-miR-29a-3p;hsa-miR-16-5p;hsa-miR-193b-3p;hsa-miR-30a-5p;hsa-miR-155-5p;hsa-let-7b-5p
path:03008_2	path:03008	Ribosome biogenesis in eukaryotes	4549;4550;2091;55226;9790;10199;92856;55272;84128;5822;10885;hsa-miR-30a-5p;hsa-miR-16-5p;hsa-miR-124-3p;hsa-miR-34a-5p;hsa-let-7b-5p
path:03008_3	path:03008	Ribosome biogenesis in eukaryotes	4549;4550;2091;10199;84128;5822;83732;55781;6880;28987;hsa-miR-124-3p;hsa-miR-30a-5p;hsa-let-7b-5p;hsa-miR-16-5p;hsa-miR-34a-5p;hsa-miR-155-5p
path:03008_4	path:03008	Ribosome biogenesis in eukaryotes	51068;4550;2091;23560;26354;29889;54552;23195;4931;55341;166378;hsa-miR-193b-3p;hsa-miR-155-5p;hsa-miR-16-5p;hsa-let-7b-5p
path:03008_6	path:03008	Ribosome biogenesis in eukaryotes	55505;55651;54433;1736;hsa-miR-16-5p;hsa-miR-124-3p;hsa-miR-155-5p
path:03008_7	path:03008	Ribosome biogenesis in eukaryotes	4549;4550;2091;55226;9790;10199;92856;84128;23160;5822;10885;hsa-miR-30a-5p;hsa-miR-16-5p;hsa-miR-124-3p;hsa-let-7b-5p;hsa-miR-34a-5p
path:03008_8	path:03008	Ribosome biogenesis in eukaryotes	4549;4550;2091;55226;9790;10199;55272;84128;55813;5822;10885;hsa-miR-30a-5p;hsa-miR-16-5p;hsa-miR-124-3p;hsa-miR-34a-5p;hsa-let-7b-5p
path:03008_9	path:03008	Ribosome biogenesis in eukaryotes	10482;55998;56000;56001;728343;29107;55916;hsa-miR-30a-5p
path:03008_10	path:03008	Ribosome biogenesis in eukaryotes	9790;84128;84916;55127;23160;10607;10885;hsa-miR-30a-5p;hsa-miR-16-5p;hsa-let-7b-5p;hsa-miR-34a-5p
path:03008_11	path:03008	Ribosome biogenesis in eukaryotes	2091;55226;9790;92856;84128;84916;23160;10885;hsa-miR-30a-5p;hsa-miR-16-5p;hsa-let-7b-5p
path:03008_12	path:03008	Ribosome biogenesis in eukaryotes	9790;84916;55127;23160;51096;10607;10885;hsa-miR-30a-5p;hsa-miR-16-5p;hsa-miR-34a-5p
path:03008_13	path:03008	Ribosome biogenesis in eukaryotes	9790;84916;55127;51096;10607;55813;134430;10885;hsa-miR-30a-5p;hsa-miR-16-5p;hsa-miR-34a-5p;hsa-let-7b-5p
path:03008_14	path:03008	Ribosome biogenesis in eukaryotes	2091;55226;9790;55272;84128;10607;55813;5822;134430;10885;hsa-miR-30a-5p;hsa-miR-16-5p;hsa-miR-34a-5p;hsa-let-7b-5p
path:03008_15	path:03008	Ribosome biogenesis in eukaryotes	1457;1459;1460;65083;27341;hsa-miR-216b-5p;hsa-miR-186-5p;hsa-miR-760;hsa-miR-337-3p;hsa-miR-1;hsa-let-7b-5p
path:03008_16	path:03008	Ribosome biogenesis in eukaryotes	79631;3692;51119;hsa-miR-30a-5p
path:03013_1	path:03013	RNA transport	11260;5901;7514;22916;4686;51808;8021;4927;11097;57510;1915;1917;51068;hsa-miR-1;hsa-miR-16-5p;hsa-miR-29a-3p;hsa-miR-193b-3p;hsa-miR-30a-5p;hsa-miR-155-5p;hsa-let-7b-5p;hsa-miR-34a-5p
path:03013_2	path:03013	RNA transport	8487;6606;6607;11218;25929;50628;79760;54960;11171;79833;hsa-miR-30a-5p;hsa-miR-34a-5p;hsa-miR-155-5p;hsa-let-7b-5p;hsa-miR-16-5p;hsa-miR-342-3p
path:03013_4	path:03013	RNA transport	9939;4116;55110;9775;22794;10482;55998;56000;56001;728343;84305;65109;65110;hsa-miR-21-5p
path:03013_5	path:03013	RNA transport	22985;10921;10284;10482;55998;56000;56001;728343;5411;10189;7919;8563;hsa-miR-1
path:03013_6	path:03013	RNA transport	7514;9775;10482;55998;56000;56001;728343;10189;29107;55916;8480;11097;8563;65109;65110;hsa-miR-16-5p;hsa-miR-193b-3p;hsa-miR-30a-5p;hsa-miR-155-5p;hsa-miR-34a-5p
path:03013_7	path:03013	RNA transport	5901;7514;10482;55998;56000;56001;728343;8021;4927;11097;hsa-miR-29a-3p;hsa-miR-16-5p;hsa-miR-193b-3p;hsa-miR-30a-5p;hsa-miR-155-5p;hsa-let-7b-5p;hsa-miR-34a-5p
path:03013_8	path:03013	RNA transport	9775;10284;10482;55998;56000;56001;728343;10189;29107;55916;8480;11097;7919;9984;8563;65109;65110;hsa-miR-30a-5p;hsa-miR-34a-5p;hsa-miR-155-5p
path:03013_9	path:03013	RNA transport	9818;23636;53371;hsa-miR-155-5p
path:03013_10	path:03013	RNA transport	23165;23511;9688;hsa-miR-218-5p
path:03013_13	path:03013	RNA transport	10482;55998;56000;56001;728343;4928;79023;6396;81929;8480;hsa-miR-34a-5p;hsa-miR-210-3p
path:03013_14	path:03013	RNA transport	9775;10482;55998;56000;56001;728343;10189;29107;55916;4928;8480;11097;8563;65109;65110;hsa-miR-30a-5p;hsa-miR-34a-5p;hsa-miR-155-5p
path:03013_15	path:03013	RNA transport	4928;79023;6396;23279;57122;79902;81929;8480;348995;55746;hsa-miR-34a-5p;hsa-miR-1;hsa-miR-16-5p;hsa-miR-210-3p
path:03013_16	path:03013	RNA transport	5903;7329;5905;387082;6612;6613;7341;hsa-miR-30e-5p;hsa-miR-200c-3p;hsa-miR-1;hsa-let-7b-5p;hsa-miR-188-5p;hsa-miR-30c-5p;hsa-miR-16-5p
path:03013_17	path:03013	RNA transport	4116;55110;10482;55998;56000;56001;728343;5976;26019;65109;65110;hsa-miR-155-5p
path:03013_18	path:03013	RNA transport	10209;10289;1964;9086;3646;8661;8662;8663;8664;8665;8666;8667;8668;8669;1965;1968;8894;1983;1967;8890;8891;8892;8893;hsa-miR-30a-5p;hsa-miR-16-5p;hsa-miR-155-5p;hsa-miR-124-3p;hsa-miR-193b-3p;hsa-let-7e-5p;hsa-miR-21-5p;hsa-let-7b-5p
path:03013_19	path:03013	RNA transport	10482;55998;56000;56001;728343;10189;9984;57187;8563;79228;80145;hsa-miR-34a-5p;hsa-miR-124-3p;hsa-miR-155-5p
path:03013_20	path:03013	RNA transport	132430;140886;26986;340529;5042;645974;80336;8761;10605;1973;1974;1981;1982;8672;1975;hsa-miR-30a-5p;hsa-miR-124-3p;hsa-miR-16-5p;hsa-miR-15b-5p;hsa-let-7b-5p;hsa-miR-155-5p;hsa-miR-21-5p;hsa-miR-1;hsa-miR-193b-3p
path:03013_21	path:03013	RNA transport	10605;1973;1974;1977;253314;9470;1981;1982;8672;1975;hsa-miR-30a-5p;hsa-miR-15b-5p;hsa-let-7b-5p;hsa-miR-155-5p;hsa-miR-21-5p;hsa-miR-16-5p;hsa-miR-124-3p;hsa-miR-1;hsa-miR-145-5p;hsa-miR-141-3p;hsa-miR-193b-3p
path:03013_22	path:03013	RNA transport	9939;4116;55110;9775;10482;55998;56000;56001;728343;10189;29107;55916;8480;11097;8563;26019;65109;65110;hsa-miR-30a-5p;hsa-miR-34a-5p;hsa-miR-155-5p
path:03015_1	path:03015	mRNA surveillance pathway	9939;4116;55110;9775;22794;10921;10250;65109;65110;7919;84305;1477;hsa-miR-1;hsa-miR-21-5p
path:03015_2	path:03015	mRNA surveillance pathway	22985;10921;10284;10250;5411;10189;hsa-miR-1
path:03015_3	path:03015	mRNA surveillance pathway	9939;22985;10921;10250;5411;10189;7919;1477;hsa-miR-1
path:03015_4	path:03015	mRNA surveillance pathway	22985;10921;10250;10482;55998;56000;56001;728343;5411;10189;7919;hsa-miR-1
path:03015_5	path:03015	mRNA surveillance pathway	10921;10482;55998;56000;56001;728343;10189;29107;55916;7919;hsa-miR-30a-5p
path:03015_6	path:03015	mRNA surveillance pathway	4686;65109;65110;5976;26019;23049;23381;9887;23293;2107;23708;2935;132430;140886;26986;340529;5042;645974;80336;8761;hsa-miR-155-5p;hsa-let-7c-3p;hsa-let-7c-5p;hsa-let-7b-5p;hsa-miR-30a-5p;hsa-miR-124-3p;hsa-miR-16-5p
path:03015_7	path:03015	mRNA surveillance pathway	4686;5976;26019;23049;23381;9887;23293;2107;23708;2935;22916;hsa-miR-155-5p;hsa-let-7c-3p;hsa-let-7c-5p;hsa-let-7b-5p
path:03015_8	path:03015	mRNA surveillance pathway	9939;4116;55110;9775;22794;10250;65109;65110;84305;26019;hsa-miR-1;hsa-miR-21-5p;hsa-miR-155-5p
path:03015_9	path:03015	mRNA surveillance pathway	4686;5976;26019;23049;23381;9887;23293;2107;23708;2935;28227;55012;5515;5516;5518;5519;5520;5521;5522;5523;5525;5526;5527;5528;5529;55844;hsa-miR-155-5p;hsa-let-7c-3p;hsa-let-7c-5p;hsa-let-7b-5p;hsa-miR-16-5p;hsa-miR-222-3p;hsa-miR-31-5p;hsa-miR-30a-5p;hsa-miR-1
path:03015_10	path:03015	mRNA surveillance pathway	11051;10914;56903;64895;11052;79869;81608;29894;390748;8106;hsa-miR-155-5p;hsa-miR-30a-5p;hsa-let-7b-5p;hsa-miR-1
path:03015_11	path:03015	mRNA surveillance pathway	11051;10914;56903;64895;51585;81608;53981;29894;10898;8189;390748;8106;hsa-miR-155-5p;hsa-miR-30a-5p;hsa-let-7b-5p;hsa-miR-1;hsa-miR-124-3p
path:03015_12	path:03015	mRNA surveillance pathway	10914;56903;64895;51585;10978;81608;51692;53981;29894;10898;1478;23283;hsa-miR-155-5p;hsa-miR-1;hsa-miR-30a-5p;hsa-let-7b-5p;hsa-miR-124-3p
path:03015_13	path:03015	mRNA surveillance pathway	9939;10921;10250;7919;1477;1478;23283;1479;hsa-miR-1
path:03015_14	path:03015	mRNA surveillance pathway	10914;56903;64895;51585;10978;81608;53981;29894;10898;1478;23283;8189;hsa-miR-155-5p;hsa-miR-30a-5p;hsa-let-7b-5p;hsa-miR-1;hsa-miR-124-3p
path:03015_15	path:03015	mRNA surveillance pathway	10914;56903;64895;51585;81608;29894;10898;1478;23283;1479;8189;hsa-miR-155-5p;hsa-miR-30a-5p;hsa-let-7b-5p;hsa-miR-1;hsa-miR-124-3p
path:03015_16	path:03015	mRNA surveillance pathway	5976;26019;2107;23708;2935;132430;140886;26986;340529;5042;645974;80336;8761;124540;26528;4440;hsa-miR-155-5p;hsa-let-7b-5p;hsa-miR-30a-5p;hsa-miR-124-3p;hsa-miR-16-5p
path:03018_1	path:03018	RNA degradation	54512;23016;51013;23404;22894;5393;118460;11340;56915;51010;5394;170506;hsa-miR-155-5p;hsa-miR-124-3p;hsa-miR-30a-5p;hsa-miR-16-5p
path:03018_2	path:03018	RNA degradation	9652;80349;6499;hsa-miR-155-5p;hsa-miR-1
path:03018_3	path:03018	RNA degradation	11044;84186;23517;hsa-miR-155-5p
path:03018_4	path:03018	RNA degradation	23019;4848;4849;4850;246175;57472;29883;9337;9125;25904;10140;10766;10950;54766;694;7832;132430;140886;26986;340529;5042;645974;80336;8761;hsa-miR-98-5p;hsa-miR-16-5p;hsa-miR-30a-5p;hsa-miR-155-5p;hsa-miR-218-5p;hsa-miR-302a-3p;hsa-miR-378a-3p;hsa-miR-21-5p;hsa-miR-124-3p
path:03018_5	path:03018	RNA degradation	196513;55802;167227;1656;80153;23644;219988;hsa-miR-1;hsa-miR-124-3p;hsa-miR-16-5p
path:03018_6	path:03018	RNA degradation	27257;57819;27258;25804;23658;11157;51690;51691;hsa-miR-30a-5p;hsa-miR-155-5p
path:03018_7	path:03018	RNA degradation	54512;22894;5393;51010;5394;5073;170506;hsa-miR-124-3p;hsa-miR-30a-5p;hsa-miR-16-5p
path:03018_8	path:03018	RNA degradation	246175;57472;29883;9337;10140;10766;10950;54766;694;7832;132430;140886;26986;340529;5042;645974;80336;8761;255967;hsa-miR-16-5p;hsa-miR-218-5p;hsa-miR-302a-3p;hsa-miR-378a-3p;hsa-miR-21-5p;hsa-miR-30a-5p;hsa-miR-124-3p
path:03018_9	path:03018	RNA degradation	29883;9337;10140;10766;10950;54766;694;7832;132430;140886;26986;340529;5042;645974;80336;8761;9924;255967;hsa-miR-16-5p;hsa-miR-218-5p;hsa-miR-302a-3p;hsa-miR-378a-3p;hsa-miR-21-5p;hsa-miR-30a-5p;hsa-miR-124-3p
path:03320_1	path:03320	PPAR signaling pathway	364;2710;2712;5105;5106;5346;948;10999;376497;2167;2168;2170;5465;6256;6257;6258;5467;5468;6342;30;34;33;1579;284541;1962;1376;126129;1374;1375;2180;2181;2182;23205;23305;51703;81616;4973;4023;1581;10580;4312;51129;51;8309;8310;3611;5170;336;5360;9370;6319;79966;9415;345;1582;10062;1593;335;7316;1622;116519;7350;hsa-miR-16-5p;hsa-miR-155-5p;hsa-miR-1;hsa-miR-138-5p;hsa-miR-369-5p;hsa-miR-22-3p;hs…
path:03460_1	path:03460	Fanconi anemia pathway	57697;2175;2187;2176;2177;55215;2178;2188;2189;55120;80233;641;80010;116028;7156;8940;84126;545;9894;675;22909;29089;201254;378708;91442;3280;hsa-miR-1;hsa-miR-23a-3p;hsa-miR-16-5p;hsa-miR-30a-5p;hsa-miR-1245a;hsa-miR-146a-5p;hsa-miR-199b-5p;hsa-miR-524-5p
path:03460_2	path:03460	Fanconi anemia pathway	57697;2175;2187;2176;2177;55215;2178;2188;2189;55120;80233;84126;545;675;22909;7398;57599;29089;201254;378708;91442;3280;hsa-miR-1;hsa-miR-23a-3p;hsa-miR-1245a;hsa-miR-146a-5p;hsa-miR-375;hsa-miR-199b-5p;hsa-miR-524-5p
path:03460_3	path:03460	Fanconi anemia pathway	2177;79728;675;4292;83990;5889;22909;5395;5888;hsa-miR-1245a;hsa-miR-146a-5p;hsa-miR-30a-5p;hsa-miR-31-5p;hsa-miR-155-5p
path:03460_4	path:03460	Fanconi anemia pathway	57697;2177;55215;641;80010;116028;7156;8940;84126;545;29935;6117;6118;6119;201254;378708;91442;hsa-miR-1
path:03460_5	path:03460	Fanconi anemia pathway	57697;2175;2187;2176;2177;55215;2178;2188;2189;55120;80233;641;80010;116028;7156;8940;84126;545;9894;672;29089;201254;378708;91442;3280;hsa-miR-1;hsa-miR-23a-3p;hsa-miR-16-5p;hsa-miR-30a-5p;hsa-miR-24-3p;hsa-miR-146a-5p;hsa-miR-335-5p;hsa-miR-15a-5p;hsa-miR-199b-5p;hsa-miR-524-5p
path:03460_6	path:03460	Fanconi anemia pathway	57697;2175;2187;2176;2177;2178;2188;2189;55120;80233;675;4292;83990;5889;22909;29089;201254;378708;5395;5888;91442;3280;hsa-miR-23a-3p;hsa-miR-1245a;hsa-miR-146a-5p;hsa-miR-30a-5p;hsa-miR-31-5p;hsa-miR-155-5p;hsa-miR-199b-5p;hsa-miR-524-5p
path:04010_1	path:04010	MAPK signaling pathway	5923;5924;5605;5604;4342;5894;673;5921;4763;5578;5579;5582;5906;5908;5566;5567;5568;5613;9693;5922;22800;22808;3265;3845;4893;6237;10125;10235;115727;25780;6654;6655;hsa-let-7b-5p;hsa-miR-424-5p;hsa-miR-34a-5p;hsa-miR-497-5p;hsa-miR-7-5p;hsa-miR-125b-5p;hsa-miR-31-5p;hsa-miR-335-5p;hsa-miR-132-3p;hsa-miR-370-3p;hsa-miR-10b-5p;hsa-miR-337-3p;hsa-miR-155-5p;hsa-miR-518b;hsa-miR-1;hsa-miR-124-3p;hsa…
path:04010_2	path:04010	MAPK signaling pathway	5923;5924;4342;5894;673;5921;4763;5578;5579;5582;9693;5922;22800;22808;3265;3845;4893;6237;10125;10235;115727;25780;6654;6655;10368;10369;27091;27092;55799;59283;59284;59285;773;774;775;776;777;778;779;781;782;783;784;785;786;8911;8912;8913;9254;93589;hsa-miR-7-5p;hsa-miR-125b-5p;hsa-miR-31-5p;hsa-miR-335-5p;hsa-miR-132-3p;hsa-miR-370-3p;hsa-miR-10b-5p;hsa-miR-155-5p;hsa-miR-124-3p;hsa-let-7a-5p;…
path:04010_3	path:04010	MAPK signaling pathway	11072;11221;1843;1844;1845;1846;1847;1848;1849;1850;1852;56940;80824;5778;5801;84867;100137049;123745;255189;283748;5321;8605;8681;3925;4137;5594;5595;8649;5605;5604;4342;5894;673;2005;2002;4214;1326;4609;27330;6195;6196;6197;2872;8569;hsa-miR-16-5p;hsa-miR-21-5p;hsa-miR-101-3p;hsa-miR-29b-3p;hsa-miR-122-5p;hsa-miR-181a-5p;hsa-miR-126-5p;hsa-miR-126-3p;hsa-miR-338-3p;hsa-miR-30a-5p;hsa-miR-9-5p;h…
path:04010_4	path:04010	MAPK signaling pathway	11072;11221;1843;1844;1845;1846;1847;1848;1849;1850;1852;56940;80824;5778;5801;84867;100137049;123745;255189;283748;5321;8605;8681;3925;4137;5594;5595;8649;5605;5604;468;2005;2002;1432;5600;5603;6300;4609;27330;6195;6196;6197;2872;8569;hsa-miR-16-5p;hsa-miR-21-5p;hsa-miR-101-3p;hsa-miR-29b-3p;hsa-miR-122-5p;hsa-miR-181a-5p;hsa-miR-126-5p;hsa-miR-126-3p;hsa-miR-338-3p;hsa-miR-30a-5p;hsa-miR-9-5p;h…
path:04010_5	path:04010	MAPK signaling pathway	11072;11221;1843;1844;1845;1846;1847;1848;1849;1850;1852;56940;80824;5778;5801;84867;100137049;123745;255189;283748;5321;8605;8681;3925;4137;5594;5595;8649;5605;5604;2005;2002;1432;5600;5603;6300;5599;5601;5602;2353;6722;4609;27330;6195;6196;6197;2872;8569;hsa-miR-16-5p;hsa-miR-21-5p;hsa-miR-101-3p;hsa-miR-29b-3p;hsa-miR-122-5p;hsa-miR-181a-5p;hsa-miR-126-5p;hsa-miR-126-3p;hsa-miR-338-3p;hsa-miR-…
path:04010_6	path:04010	MAPK signaling pathway	5495;4790;4791;5970;5971;1147;3551;8517;9020;51701;5608;5606;6885;23118;10454;4214;1326;hsa-miR-146a-5p;hsa-miR-155-5p;hsa-miR-9-5p;hsa-let-7a-5p;hsa-miR-146b-5p;hsa-miR-15a-5p;hsa-miR-124-3p;hsa-miR-223-3p;hsa-miR-16-5p;hsa-miR-23b-3p;hsa-miR-195-5p;hsa-miR-200c-3p;hsa-miR-218-5p;hsa-miR-199a-5p;hsa-miR-181c-5p;hsa-miR-181a-5p;hsa-miR-92b-3p;hsa-miR-181b-5p;hsa-miR-145-5p;hsa-miR-30a-5p;hsa-miR-…
path:04010_7	path:04010	MAPK signaling pathway	356;4217;1616;7046;7048;355;hsa-miR-21-5p;hsa-miR-204-5p;hsa-let-7c-3p;hsa-miR-140-5p;hsa-miR-128-3p;hsa-let-7c-5p;hsa-miR-20a-5p;hsa-miR-372-3p;hsa-miR-302b-3p;hsa-miR-17-5p;hsa-miR-19b-3p;hsa-miR-18a-5p;hsa-miR-590-5p;hsa-miR-92a-3p;hsa-miR-19a-3p;hsa-miR-146a-5p;hsa-miR-504-5p;hsa-miR-106a-5p
path:04010_8	path:04010	MAPK signaling pathway	9448;4790;4791;5970;5971;1147;3551;8517;9020;5605;5604;6885;7186;836;5879;5880;5881;998;6416;23162;4214;1326;8491;hsa-miR-146a-5p;hsa-miR-155-5p;hsa-miR-9-5p;hsa-let-7a-5p;hsa-miR-146b-5p;hsa-miR-15a-5p;hsa-miR-124-3p;hsa-miR-223-3p;hsa-miR-16-5p;hsa-miR-23b-3p;hsa-miR-195-5p;hsa-miR-200c-3p;hsa-miR-218-5p;hsa-miR-199a-5p;hsa-let-7b-5p;hsa-miR-424-5p;hsa-miR-34a-5p;hsa-miR-497-5p;hsa-miR-10a-5p;h…
path:04010_9	path:04010	MAPK signaling pathway	5923;5924;4342;5894;673;5921;4763;5578;5579;5582;9693;5922;22800;22808;3265;3845;4893;6237;10125;10235;115727;25780;6654;6655;2768;55970;hsa-miR-7-5p;hsa-miR-125b-5p;hsa-miR-31-5p;hsa-miR-335-5p;hsa-miR-132-3p;hsa-miR-370-3p;hsa-miR-10b-5p;hsa-miR-155-5p;hsa-miR-124-3p;hsa-let-7a-5p;hsa-miR-181d-5p;hsa-miR-181a-5p;hsa-miR-143-3p;hsa-let-7c-5p;hsa-miR-622;hsa-let-7c-3p;hsa-miR-126-3p;hsa-miR-96-5p…
path:04010_10	path:04010	MAPK signaling pathway	5923;5924;4342;5894;673;5921;4763;5578;5579;5582;9693;5922;22800;22808;3265;3845;4893;6237;10125;10235;115727;25780;6654;6655;2885;hsa-miR-7-5p;hsa-miR-125b-5p;hsa-miR-31-5p;hsa-miR-335-5p;hsa-miR-132-3p;hsa-miR-370-3p;hsa-miR-10b-5p;hsa-miR-155-5p;hsa-miR-124-3p;hsa-let-7a-5p;hsa-miR-181d-5p;hsa-miR-181a-5p;hsa-miR-143-3p;hsa-let-7c-5p;hsa-miR-622;hsa-let-7c-3p;hsa-miR-126-3p;hsa-miR-96-5p;hsa-m…
path:04010_11	path:04010	MAPK signaling pathway	22800;22808;3265;3845;4893;6237;6654;6655;2885;5156;5159;2260;2261;2263;2264;1956;4914;4915;hsa-miR-124-3p;hsa-let-7a-5p;hsa-miR-181d-5p;hsa-miR-181a-5p;hsa-miR-143-3p;hsa-let-7c-5p;hsa-miR-622;hsa-let-7c-3p;hsa-miR-126-3p;hsa-miR-155-5p;hsa-miR-96-5p;hsa-miR-217;hsa-let-7g-5p;hsa-miR-18a-3p;hsa-miR-181c-5p;hsa-let-7b-5p;hsa-miR-20a-5p;hsa-miR-145-5p;hsa-miR-148b-3p;hsa-miR-16-5p;hsa-miR-34a-5p;h…
path:04010_12	path:04010	MAPK signaling pathway	6654;6655;2885;5156;5159;2260;2261;2263;2264;1956;4914;4915;5154;5155;hsa-miR-34a-5p;hsa-let-7b-5p;hsa-miR-140-5p;hsa-miR-224-5p;hsa-miR-133b;hsa-miR-424-5p;hsa-miR-99a-5p;hsa-miR-100-5p;hsa-miR-125b-5p;hsa-miR-19b-1-5p;hsa-miR-16-5p;hsa-miR-7-5p;hsa-miR-30a-5p;hsa-miR-27a-3p;hsa-let-7a-5p;hsa-miR-146a-5p;hsa-miR-155-5p;hsa-miR-21-5p;hsa-miR-1;hsa-let-7c-3p;hsa-miR-128-3p;hsa-miR-542-5p;hsa-let-7…
path:04010_13	path:04010	MAPK signaling pathway	6654;6655;2885;5156;5159;2260;2261;2263;2264;1956;4914;4915;2246;2247;2248;2249;2250;2251;2252;2253;2254;2255;2256;2257;2258;2259;26281;26291;27006;8074;8817;8822;8823;9965;hsa-miR-34a-5p;hsa-let-7b-5p;hsa-miR-140-5p;hsa-miR-224-5p;hsa-miR-133b;hsa-miR-424-5p;hsa-miR-99a-5p;hsa-miR-100-5p;hsa-miR-125b-5p;hsa-miR-19b-1-5p;hsa-miR-16-5p;hsa-miR-7-5p;hsa-miR-30a-5p;hsa-miR-27a-3p;hsa-let-7a-5p;hsa-m…
path:04010_14	path:04010	MAPK signaling pathway	6654;6655;2885;5156;5159;2260;2261;2263;2264;1956;4914;4915;1950;hsa-miR-34a-5p;hsa-let-7b-5p;hsa-miR-140-5p;hsa-miR-224-5p;hsa-miR-133b;hsa-miR-424-5p;hsa-miR-99a-5p;hsa-miR-100-5p;hsa-miR-125b-5p;hsa-miR-19b-1-5p;hsa-miR-16-5p;hsa-miR-7-5p;hsa-miR-30a-5p;hsa-miR-27a-3p;hsa-let-7a-5p;hsa-miR-146a-5p;hsa-miR-155-5p;hsa-miR-21-5p;hsa-miR-1;hsa-let-7c-3p;hsa-miR-128-3p;hsa-miR-542-5p;hsa-let-7c-5p;…
path:04010_15	path:04010	MAPK signaling pathway	6654;6655;2885;5156;5159;2260;2261;2263;2264;1956;4914;4915;4908;4909;627;4803;hsa-miR-34a-5p;hsa-let-7b-5p;hsa-miR-140-5p;hsa-miR-224-5p;hsa-miR-133b;hsa-miR-424-5p;hsa-miR-99a-5p;hsa-miR-100-5p;hsa-miR-125b-5p;hsa-miR-19b-1-5p;hsa-miR-16-5p;hsa-miR-7-5p;hsa-miR-30a-5p;hsa-miR-27a-3p;hsa-let-7a-5p;hsa-miR-146a-5p;hsa-miR-155-5p;hsa-miR-21-5p;hsa-miR-1;hsa-let-7c-3p;hsa-miR-128-3p;hsa-miR-542-5p;…
path:04010_16	path:04010	MAPK signaling pathway	3164;5598;5607;hsa-miR-143-3p
path:04010_17	path:04010	MAPK signaling pathway	11072;11221;1843;1844;1845;1846;1847;1848;1849;1850;1852;56940;80824;5778;5801;84867;5594;5595;994;8986;9252;7867;9261;468;4208;4149;1649;2005;7157;2002;1386;1432;5600;5603;6300;5608;5606;8550;hsa-miR-16-5p;hsa-miR-21-5p;hsa-miR-101-3p;hsa-miR-29b-3p;hsa-miR-122-5p;hsa-miR-181a-5p;hsa-miR-126-5p;hsa-miR-126-3p;hsa-miR-28-5p;hsa-miR-30a-5p;hsa-miR-320a;hsa-miR-199a-3p;hsa-miR-335-5p;hsa-miR-483-5p…
path:04010_18	path:04010	MAPK signaling pathway	11072;11221;1843;1844;1845;1846;1847;1848;1849;1850;1852;56940;80824;5778;5801;84867;994;8986;9252;7867;9261;468;4208;4149;1649;2005;7157;2002;1386;1432;5600;5603;6300;5608;5606;3315;8550;hsa-miR-16-5p;hsa-miR-21-5p;hsa-miR-101-3p;hsa-miR-29b-3p;hsa-miR-122-5p;hsa-miR-181a-5p;hsa-miR-126-5p;hsa-miR-126-3p;hsa-miR-148a-3p;hsa-miR-214-3p;hsa-miR-223-3p;hsa-miR-1285-3p;hsa-miR-125a-5p;hsa-miR-10b-5p…
path:04010_19	path:04010	MAPK signaling pathway	11072;11221;1843;1844;1845;1846;1847;1848;1849;1850;1852;56940;80824;5778;5801;84867;5594;5595;994;8986;9252;7867;9261;4208;4149;1649;2005;7157;2002;1386;1432;5600;5603;6300;5608;5606;8550;5599;5601;5602;2353;6722;hsa-miR-16-5p;hsa-miR-21-5p;hsa-miR-101-3p;hsa-miR-29b-3p;hsa-miR-122-5p;hsa-miR-181a-5p;hsa-miR-126-5p;hsa-miR-126-3p;hsa-miR-28-5p;hsa-miR-30a-5p;hsa-miR-320a;hsa-miR-199a-3p;hsa-miR-…
path:04010_20	path:04010	MAPK signaling pathway	1432;5600;5603;6300;5536;5608;5606;5494;10000;207;208;6885;4217;9064;1616;7186;6416;hsa-miR-200a-3p;hsa-miR-24-3p;hsa-miR-141-3p;hsa-miR-125b-5p;hsa-miR-122-5p;hsa-miR-155-5p;hsa-miR-145-5p;hsa-miR-30a-5p;hsa-miR-214-3p;hsa-miR-377-3p;hsa-miR-15a-5p;hsa-miR-16-5p;hsa-miR-519d-3p;hsa-miR-302b-3p;hsa-miR-451a;hsa-miR-302d-3p;hsa-miR-143-3p;hsa-miR-149-3p;hsa-miR-302a-3p;hsa-miR-302c-3p;hsa-miR-185-…
path:04010_21	path:04010	MAPK signaling pathway	11072;11221;1843;1844;1845;1846;1847;1848;1849;1850;1852;56940;80824;5778;5801;84867;994;8986;9252;7867;9261;4208;4149;1649;2005;7157;2002;1386;1432;5600;5603;6300;5608;5606;5494;6885;4217;9064;8550;hsa-miR-16-5p;hsa-miR-21-5p;hsa-miR-101-3p;hsa-miR-29b-3p;hsa-miR-122-5p;hsa-miR-181a-5p;hsa-miR-126-5p;hsa-miR-126-3p;hsa-miR-148a-3p;hsa-miR-223-3p;hsa-miR-1285-3p;hsa-miR-125a-5p;hsa-miR-10b-5p;hsa…
path:04010_22	path:04010	MAPK signaling pathway	11072;11221;1843;1844;1845;1846;1847;1848;1849;1850;1852;56940;80824;5778;5801;84867;7157;2002;1432;5600;5603;6300;5608;5606;5494;10000;207;208;6885;4217;9064;5609;6416;hsa-miR-16-5p;hsa-miR-21-5p;hsa-miR-101-3p;hsa-miR-29b-3p;hsa-miR-122-5p;hsa-miR-181a-5p;hsa-miR-126-5p;hsa-miR-126-3p;hsa-miR-1285-3p;hsa-miR-125a-5p;hsa-miR-10b-5p;hsa-miR-30d-5p;hsa-miR-214-3p;hsa-miR-485-5p;hsa-miR-25-3p;hsa-m…
path:04010_23	path:04010	MAPK signaling pathway	4216;10912;1647;4616;hsa-miR-504-5p;hsa-miR-374a-5p
path:04010_24	path:04010	MAPK signaling pathway	11072;11221;1843;1844;1845;1846;1847;1848;1849;1850;1852;56940;80824;5778;5801;84867;7157;2002;5608;5606;5494;51776;7786;9175;23542;9479;4296;5609;5599;5601;5602;6416;1398;1399;23162;4214;hsa-miR-16-5p;hsa-miR-21-5p;hsa-miR-101-3p;hsa-miR-29b-3p;hsa-miR-122-5p;hsa-miR-181a-5p;hsa-miR-126-5p;hsa-miR-126-3p;hsa-miR-1285-3p;hsa-miR-125a-5p;hsa-miR-10b-5p;hsa-miR-30d-5p;hsa-miR-214-3p;hsa-miR-485-5p;…
path:04010_25	path:04010	MAPK signaling pathway	9448;1147;3551;8517;5605;5604;10000;207;208;4217;5871;7186;836;7132;5879;5880;5881;998;6416;23162;4214;8491;hsa-miR-223-3p;hsa-miR-16-5p;hsa-miR-15a-5p;hsa-miR-23b-3p;hsa-miR-195-5p;hsa-miR-200c-3p;hsa-miR-218-5p;hsa-miR-199a-5p;hsa-let-7b-5p;hsa-miR-424-5p;hsa-miR-34a-5p;hsa-miR-497-5p;hsa-miR-122-5p;hsa-miR-519d-3p;hsa-miR-302b-3p;hsa-miR-451a;hsa-miR-302d-3p;hsa-miR-143-3p;hsa-miR-149-3p;hsa-m…
path:04010_26	path:04010	MAPK signaling pathway	9448;1147;3551;8517;5605;5604;6788;6789;7186;836;3554;7850;7132;5879;5880;5881;998;5058;5062;6416;23162;4214;8491;hsa-miR-223-3p;hsa-miR-16-5p;hsa-miR-15a-5p;hsa-miR-23b-3p;hsa-miR-195-5p;hsa-miR-200c-3p;hsa-miR-218-5p;hsa-miR-199a-5p;hsa-let-7b-5p;hsa-miR-424-5p;hsa-miR-34a-5p;hsa-miR-497-5p;hsa-miR-141-3p;hsa-miR-138-5p;hsa-let-7a-5p;hsa-miR-375;hsa-miR-30d-5p;hsa-miR-194-5p;hsa-miR-122-5p;hsa-…
path:04010_27	path:04010	MAPK signaling pathway	6885;51295;23118;10454;7189;7186;836;3554;7850;7132;7124;hsa-miR-10a-5p;hsa-miR-23b-3p;hsa-miR-155-5p;hsa-miR-146a-5p;hsa-let-7c-3p;hsa-miR-146b-5p;hsa-let-7c-5p;hsa-miR-138-5p;hsa-let-7a-5p;hsa-miR-375;hsa-miR-30d-5p;hsa-miR-203a
path:04010_28	path:04010	MAPK signaling pathway	5495;1147;3551;8517;9020;51701;5608;5606;6885;23118;10454;7189;929;3554;7850;7132;hsa-miR-223-3p;hsa-miR-16-5p;hsa-miR-15a-5p;hsa-miR-23b-3p;hsa-miR-195-5p;hsa-miR-200c-3p;hsa-miR-218-5p;hsa-miR-199a-5p;hsa-miR-155-5p;hsa-miR-181c-5p;hsa-miR-181a-5p;hsa-miR-92b-3p;hsa-miR-181b-5p;hsa-miR-145-5p;hsa-miR-30a-5p;hsa-miR-214-3p;hsa-miR-10a-5p;hsa-miR-146a-5p;hsa-let-7c-3p;hsa-miR-146b-5p;hsa-let-7c-5p
path:04010_29	path:04010	MAPK signaling pathway	4217;1616;7046;7048;355;7040;7042;7043;hsa-miR-21-5p;hsa-miR-204-5p;hsa-let-7c-3p;hsa-miR-140-5p;hsa-miR-128-3p;hsa-let-7c-5p;hsa-miR-20a-5p;hsa-miR-372-3p;hsa-miR-302b-3p;hsa-miR-17-5p;hsa-miR-19b-3p;hsa-miR-18a-5p;hsa-miR-590-5p;hsa-miR-92a-3p;hsa-miR-19a-3p;hsa-miR-146a-5p;hsa-miR-504-5p;hsa-miR-106a-5p;hsa-miR-633;hsa-miR-24-3p;hsa-miR-141-3p;hsa-miR-29a-3p
path:04010_30	path:04010	MAPK signaling pathway	6885;51295;23118;10454;7189;836;3554;7850;7132;3552;3553;hsa-miR-10a-5p;hsa-miR-23b-3p;hsa-miR-155-5p;hsa-miR-146a-5p;hsa-let-7c-3p;hsa-miR-146b-5p;hsa-let-7c-5p;hsa-miR-138-5p;hsa-let-7a-5p;hsa-miR-375;hsa-miR-30d-5p;hsa-miR-191-5p;hsa-miR-21-5p
path:04010_31	path:04010	MAPK signaling pathway	6885;4217;23118;10454;7189;7186;836;7132;7124;4214;hsa-miR-10a-5p;hsa-miR-23b-3p;hsa-miR-155-5p;hsa-miR-146a-5p;hsa-let-7c-3p;hsa-miR-146b-5p;hsa-let-7c-5p;hsa-miR-138-5p;hsa-let-7a-5p;hsa-miR-375;hsa-miR-30d-5p;hsa-miR-203a
path:04010_32	path:04010	MAPK signaling pathway	6788;6789;836;3554;7850;7132;5879;5880;5881;998;5058;5062;10746;4215;4214;hsa-miR-141-3p;hsa-miR-138-5p;hsa-let-7a-5p;hsa-miR-375;hsa-miR-30d-5p;hsa-miR-194-5p;hsa-miR-122-5p;hsa-miR-142-3p;hsa-miR-155-5p;hsa-miR-1;hsa-miR-224-5p;hsa-miR-195-5p;hsa-miR-330-3p;hsa-miR-185-5p;hsa-miR-137;hsa-miR-29c-3p;hsa-miR-608;hsa-miR-29a-3p;hsa-miR-216a-5p;hsa-miR-29b-3p;hsa-miR-7-5p;hsa-miR-377-3p;hsa-miR-520…
path:04010_33	path:04010	MAPK signaling pathway	11072;11221;1843;1844;1845;1846;1847;1848;1849;1850;1852;56940;80824;5778;5801;84867;5594;5595;7157;2002;1432;5600;5603;6300;23542;9479;5609;5599;5601;5602;6416;1398;1399;2122;3303;3304;3305;3306;3310;3312;3727;3725;23162;2353;6722;hsa-miR-16-5p;hsa-miR-21-5p;hsa-miR-101-3p;hsa-miR-29b-3p;hsa-miR-122-5p;hsa-miR-181a-5p;hsa-miR-126-5p;hsa-miR-126-3p;hsa-miR-28-5p;hsa-miR-30a-5p;hsa-miR-320a;hsa-mi…
path:04010_34	path:04010	MAPK signaling pathway	11072;11221;1843;1844;1845;1846;1847;1848;1849;1850;1852;56940;80824;5778;5801;84867;7157;2002;5494;51776;7786;9175;23542;9479;4296;5609;5599;5601;5602;6416;1398;1399;2122;3303;3304;3305;3306;3310;3312;3727;3725;23162;4214;11184;hsa-miR-16-5p;hsa-miR-21-5p;hsa-miR-101-3p;hsa-miR-29b-3p;hsa-miR-122-5p;hsa-miR-181a-5p;hsa-miR-126-5p;hsa-miR-126-3p;hsa-miR-1285-3p;hsa-miR-125a-5p;hsa-miR-10b-5p;hsa-…
path:04010_35	path:04010	MAPK signaling pathway	11072;11221;1843;1844;1845;1846;1847;1848;1849;1850;1852;56940;80824;5778;5801;84867;5605;5604;2002;5494;10000;207;208;4217;5609;5599;5601;5602;6416;1398;1399;408;409;23162;2316;2317;2318;4214;hsa-miR-16-5p;hsa-miR-21-5p;hsa-miR-101-3p;hsa-miR-29b-3p;hsa-miR-122-5p;hsa-miR-181a-5p;hsa-miR-126-5p;hsa-miR-126-3p;hsa-let-7b-5p;hsa-miR-424-5p;hsa-miR-34a-5p;hsa-miR-497-5p;hsa-miR-377-3p;hsa-miR-15a-5…
path:04012_1	path:04012	ErbB signaling pathway	2885;2066;2065;6776;6777;2064;1956;4690;8440;2549;7039;23624;867;868;1398;1399;6654;6655;25759;399694;53358;6464;5335;5336;1839;2069;685;6714;374;727738;1950;hsa-miR-372-3p;hsa-miR-146a-5p;hsa-miR-302d-3p;hsa-miR-19a-3p;hsa-miR-125a-5p;hsa-miR-205-5p;hsa-miR-125b-5p;hsa-miR-22-3p;hsa-miR-222-3p;hsa-miR-331-3p;hsa-miR-548d-3p;hsa-miR-199b-5p;hsa-miR-21-5p;hsa-miR-559;hsa-miR-199a-5p;hsa-miR-16-5p;…
path:04012_2	path:04012	ErbB signaling pathway	2002;10298;5058;5062;5063;56924;57144;5609;6416;5599;5601;5602;3725;hsa-miR-7-5p;hsa-miR-377-3p;hsa-miR-155-5p;hsa-miR-214-3p;hsa-miR-141-3p;hsa-miR-20a-5p;hsa-miR-17-5p;hsa-miR-199a-3p;hsa-miR-93-5p;hsa-miR-106b-5p;hsa-miR-30a-5p
path:04012_3	path:04012	ErbB signaling pathway	2002;5609;6416;5599;5601;5602;3725;5594;5595;hsa-miR-214-3p;hsa-miR-141-3p;hsa-miR-20a-5p;hsa-miR-17-5p;hsa-miR-199a-3p;hsa-miR-93-5p;hsa-miR-106b-5p;hsa-miR-155-5p;hsa-miR-30a-5p;hsa-miR-28-5p;hsa-miR-320a;hsa-miR-335-5p;hsa-miR-483-5p
path:04012_4	path:04012	ErbB signaling pathway	2885;2066;2065;6776;6777;2064;1956;2549;10718;9542;6654;6655;25759;399694;53358;6464;1839;3084;2069;685;23533;5290;5291;5293;5294;5295;5296;8503;145957;hsa-miR-372-3p;hsa-miR-146a-5p;hsa-miR-302d-3p;hsa-miR-19a-3p;hsa-miR-125a-5p;hsa-miR-205-5p;hsa-miR-125b-5p;hsa-miR-22-3p;hsa-miR-222-3p;hsa-miR-331-3p;hsa-miR-548d-3p;hsa-miR-199b-5p;hsa-miR-21-5p;hsa-miR-559;hsa-miR-199a-5p;hsa-miR-16-5p;hsa-mi…
path:04012_5	path:04012	ErbB signaling pathway	2066;2065;2064;2932;1026;2475;572;2549;23533;5290;5291;5293;5294;5295;5296;8503;10000;207;208;hsa-miR-372-3p;hsa-miR-146a-5p;hsa-miR-302d-3p;hsa-miR-19a-3p;hsa-miR-125a-5p;hsa-miR-205-5p;hsa-miR-125b-5p;hsa-miR-22-3p;hsa-miR-331-3p;hsa-miR-548d-3p;hsa-miR-199b-5p;hsa-miR-21-5p;hsa-miR-559;hsa-miR-199a-5p;hsa-miR-155-5p;hsa-miR-26a-5p;hsa-miR-17-5p;hsa-miR-93-5p;hsa-miR-106b-5p;hsa-miR-96-5p;hsa-m…
path:04012_6	path:04012	ErbB signaling pathway	2932;1978;6198;6199;1026;2475;572;23533;5290;5291;5293;5294;5295;5296;8503;10000;207;208;hsa-miR-155-5p;hsa-miR-26a-5p;hsa-miR-125b-5p;hsa-miR-17-5p;hsa-miR-93-5p;hsa-miR-106b-5p;hsa-miR-96-5p;hsa-miR-28-5p;hsa-miR-519d-3p;hsa-miR-208a-3p;hsa-miR-20a-5p;hsa-miR-132-3p;hsa-miR-146a-5p;hsa-let-7a-5p;hsa-miR-639;hsa-miR-503-5p;hsa-miR-519e-3p;hsa-miR-106a-5p;hsa-miR-20b-5p;hsa-miR-654-3p;hsa-miR-942…
path:04012_7	path:04012	ErbB signaling pathway	2885;6776;6777;1956;10298;5058;5062;5063;56924;57144;4690;8440;7039;23624;867;868;1398;1399;25759;399694;53358;6464;5335;5336;1839;2069;685;6714;374;727738;1950;hsa-miR-222-3p;hsa-miR-16-5p;hsa-miR-7-5p;hsa-miR-30a-5p;hsa-miR-27a-3p;hsa-let-7a-5p;hsa-miR-146a-5p;hsa-miR-155-5p;hsa-miR-21-5p;hsa-miR-1;hsa-let-7c-3p;hsa-miR-128-3p;hsa-miR-542-5p;hsa-let-7c-5p;hsa-miR-133a-3p;hsa-miR-133b;hsa-miR-37…
path:04012_8	path:04012	ErbB signaling pathway	1956;10298;5058;5062;5063;56924;57144;4690;8440;5609;6416;hsa-miR-16-5p;hsa-miR-7-5p;hsa-miR-30a-5p;hsa-miR-27a-3p;hsa-let-7a-5p;hsa-miR-146a-5p;hsa-miR-155-5p;hsa-miR-21-5p;hsa-miR-1;hsa-let-7c-3p;hsa-miR-128-3p;hsa-miR-542-5p;hsa-let-7c-5p;hsa-miR-133a-3p;hsa-miR-133b;hsa-miR-377-3p
path:04012_9	path:04012	ErbB signaling pathway	2885;6776;6777;1956;4690;8440;7039;23624;867;868;1398;1399;25759;399694;53358;6464;5335;5336;1839;2069;685;25;27;6714;374;727738;1950;hsa-miR-222-3p;hsa-miR-16-5p;hsa-miR-7-5p;hsa-miR-30a-5p;hsa-miR-27a-3p;hsa-let-7a-5p;hsa-miR-146a-5p;hsa-miR-155-5p;hsa-miR-21-5p;hsa-miR-1;hsa-let-7c-3p;hsa-miR-128-3p;hsa-miR-542-5p;hsa-let-7c-5p;hsa-miR-133a-3p;hsa-miR-133b;hsa-miR-152-3p;hsa-miR-126-3p;hsa-miR…
path:04012_10	path:04012	ErbB signaling pathway	2885;6776;6777;1956;4690;8440;7039;23624;867;868;1398;1399;5747;25759;399694;53358;6464;5335;5336;1839;2069;685;6714;374;727738;1950;hsa-miR-222-3p;hsa-miR-16-5p;hsa-miR-7-5p;hsa-miR-30a-5p;hsa-miR-27a-3p;hsa-let-7a-5p;hsa-miR-146a-5p;hsa-miR-155-5p;hsa-miR-21-5p;hsa-miR-1;hsa-let-7c-3p;hsa-miR-128-3p;hsa-miR-542-5p;hsa-let-7c-5p;hsa-miR-133a-3p;hsa-miR-133b;hsa-miR-152-3p;hsa-miR-126-3p;hsa-miR-…
path:04012_11	path:04012	ErbB signaling pathway	2885;2066;2065;2064;1956;2549;6654;6655;25759;399694;53358;6464;3265;3845;4893;hsa-miR-372-3p;hsa-miR-146a-5p;hsa-miR-302d-3p;hsa-miR-19a-3p;hsa-miR-125a-5p;hsa-miR-205-5p;hsa-miR-125b-5p;hsa-miR-22-3p;hsa-miR-331-3p;hsa-miR-548d-3p;hsa-miR-199b-5p;hsa-miR-21-5p;hsa-miR-559;hsa-miR-199a-5p;hsa-miR-16-5p;hsa-miR-7-5p;hsa-miR-30a-5p;hsa-miR-27a-3p;hsa-let-7a-5p;hsa-miR-155-5p;hsa-miR-1;hsa-let-7c-3…
path:04012_12	path:04012	ErbB signaling pathway	2885;6776;6777;1956;4690;8440;7039;23624;867;868;1398;1399;25759;399694;53358;6464;5578;5579;5582;815;816;817;818;5335;5336;1839;2069;685;6714;374;727738;1950;hsa-miR-222-3p;hsa-miR-16-5p;hsa-miR-7-5p;hsa-miR-30a-5p;hsa-miR-27a-3p;hsa-let-7a-5p;hsa-miR-146a-5p;hsa-miR-155-5p;hsa-miR-21-5p;hsa-miR-1;hsa-let-7c-3p;hsa-miR-128-3p;hsa-miR-542-5p;hsa-let-7c-5p;hsa-miR-133a-3p;hsa-miR-133b;hsa-miR-152-…
path:04012_13	path:04012	ErbB signaling pathway	2885;2066;2065;6776;6777;2064;2549;10718;9542;25759;399694;53358;6464;1839;3084;2069;685;23533;5290;5291;5293;5294;5295;5296;8503;10000;207;208;145957;hsa-miR-372-3p;hsa-miR-146a-5p;hsa-miR-302d-3p;hsa-miR-19a-3p;hsa-miR-125a-5p;hsa-miR-205-5p;hsa-miR-125b-5p;hsa-miR-22-3p;hsa-miR-222-3p;hsa-miR-331-3p;hsa-miR-548d-3p;hsa-miR-199b-5p;hsa-miR-21-5p;hsa-miR-559;hsa-miR-199a-5p;hsa-miR-429;hsa-miR-2…
path:04012_14	path:04012	ErbB signaling pathway	2002;5599;5601;5602;4609;5594;5595;5604;5605;hsa-miR-214-3p;hsa-miR-141-3p;hsa-miR-20a-5p;hsa-miR-17-5p;hsa-miR-199a-3p;hsa-miR-93-5p;hsa-miR-106b-5p;hsa-miR-98-5p;hsa-miR-34a-5p;hsa-let-7c-5p;hsa-miR-378a-3p;hsa-miR-34b-5p;hsa-let-7f-5p;hsa-miR-24-3p;hsa-let-7a-5p;hsa-miR-335-5p;hsa-miR-26a-5p;hsa-miR-449c-5p;hsa-miR-21-5p;hsa-miR-34c-5p;hsa-miR-451a;hsa-miR-34b-3p;hsa-miR-135a-5p;hsa-miR-145-5p…
path:04012_15	path:04012	ErbB signaling pathway	2002;4609;5594;5595;5604;5605;369;5894;673;hsa-miR-98-5p;hsa-miR-34a-5p;hsa-let-7c-5p;hsa-miR-378a-3p;hsa-miR-34b-5p;hsa-let-7f-5p;hsa-miR-24-3p;hsa-let-7a-5p;hsa-miR-335-5p;hsa-miR-26a-5p;hsa-miR-449c-5p;hsa-miR-20a-5p;hsa-miR-21-5p;hsa-miR-34c-5p;hsa-miR-451a;hsa-miR-34b-3p;hsa-miR-135a-5p;hsa-miR-145-5p;hsa-miR-17-5p;hsa-miR-429;hsa-let-7c-3p;hsa-let-7g-5p;hsa-miR-28-5p;hsa-miR-30a-5p;hsa-miR-…
path:04012_16	path:04012	ErbB signaling pathway	2885;6654;6655;369;5894;673;3265;3845;4893;hsa-miR-7-5p;hsa-miR-125b-5p;hsa-let-7a-5p;hsa-miR-181d-5p;hsa-miR-181a-5p;hsa-miR-143-3p;hsa-let-7c-5p;hsa-miR-622;hsa-let-7c-3p;hsa-miR-126-3p;hsa-miR-155-5p;hsa-miR-96-5p;hsa-miR-217;hsa-let-7g-5p;hsa-miR-18a-3p;hsa-miR-181c-5p;hsa-let-7b-5p;hsa-miR-20a-5p;hsa-miR-124-3p;hsa-miR-145-5p;hsa-miR-148b-3p;hsa-miR-16-5p
path:04013_1	path:04013	MAPK signaling pathway - fly	2885;6654;6655;3845;22821;hsa-let-7c-5p;hsa-let-7a-5p;hsa-miR-622;hsa-let-7c-3p;hsa-miR-126-3p;hsa-miR-155-5p;hsa-miR-96-5p;hsa-miR-217;hsa-let-7g-5p;hsa-miR-18a-3p;hsa-miR-143-3p;hsa-miR-181c-5p
path:04013_2	path:04013	MAPK signaling pathway - fly	2885;6654;6655;3845;1956;6098;hsa-let-7c-5p;hsa-let-7a-5p;hsa-miR-622;hsa-let-7c-3p;hsa-miR-126-3p;hsa-miR-155-5p;hsa-miR-96-5p;hsa-miR-217;hsa-let-7g-5p;hsa-miR-18a-3p;hsa-miR-143-3p;hsa-miR-181c-5p;hsa-miR-16-5p;hsa-miR-7-5p;hsa-miR-30a-5p;hsa-miR-27a-3p;hsa-miR-146a-5p;hsa-miR-21-5p;hsa-miR-1;hsa-miR-128-3p;hsa-miR-542-5p;hsa-miR-133a-3p;hsa-miR-133b
path:04013_3	path:04013	MAPK signaling pathway - fly	5604;5594;5595;2113;2114;2120;51513;hsa-miR-424-5p;hsa-miR-34a-5p;hsa-miR-497-5p;hsa-miR-28-5p;hsa-miR-30a-5p;hsa-miR-320a;hsa-miR-199a-3p;hsa-miR-335-5p;hsa-miR-483-5p;hsa-miR-155-5p;hsa-miR-31-5p;hsa-miR-193b-3p;hsa-miR-222-3p;hsa-miR-208a-3p;hsa-miR-9-5p;hsa-miR-125b-5p;hsa-miR-200b-3p;hsa-miR-199a-5p;hsa-miR-129-5p
path:04020_1	path:04020	Calcium signaling pathway	3706;3707;80271;107;109;114;5136;5137;5153;4842;4843;4846;7416;7417;7419;10105;6543;6546;6547;814;815;816;817;818;11261;5530;5532;5533;5534;5535;63928;5578;5579;5582;2185;683;952;51196;1139;22953;2902;2903;2905;2906;5023;5024;5025;5026;5027;9127;5335;5336;89869;340156;4638;85366;91807;113026;5333;84812;3708;3709;3710;5255;5256;5257;5260;5261;6261;6262;6263;23236;5330;5331;5332;80228;84876;93129;7…
path:04020_2	path:04020	Calcium signaling pathway	3706;3707;80271;107;109;114;5136;5137;5153;4842;4843;4846;7416;7417;7419;10105;6543;6546;6547;814;815;816;817;818;11261;5530;5532;5533;5534;5535;63928;5578;5579;5582;2185;1139;22953;2902;2903;2905;2906;5023;5024;5025;5026;5027;9127;340156;4638;85366;91807;113026;5333;84812;3708;3709;3710;5255;5256;5257;5260;5261;6261;6262;6263;80228;84876;93129;775;776;778;779;773;774;777;163688;51806;801;805;808…
path:04020_3	path:04020	Calcium signaling pathway	107;109;114;2767;2769;2776;9630;1128;1131;163688;51806;801;805;808;810;108;113;115;196883;1133;135;136;153;154;155;1812;1816;3274;3360;3361;3362;3363;2774;2778;hsa-miR-107;hsa-miR-1;hsa-miR-27b-3p;hsa-miR-504-5p;hsa-miR-155-5p
path:04020_4	path:04020	Calcium signaling pathway	3706;3707;80271;7416;7417;7419;10105;6543;6546;6547;5578;5579;5582;2185;51196;1956;2064;2065;2066;5156;5159;2767;2769;2776;9630;1139;22953;2902;2903;2905;2906;5023;5024;5025;5026;5027;9127;5335;5336;89869;113026;5333;84812;3708;3709;3710;6261;6262;6263;23236;5330;5331;5332;80228;84876;93129;775;776;778;779;773;774;777;163688;51806;801;805;808;810;7125;7134;291;292;293;83447;487;488;489;8911;8912;…
path:04020_5	path:04020	Calcium signaling pathway	3706;3707;80271;107;109;114;7416;7417;7419;10105;6543;6546;6547;5578;5579;5582;2185;51196;2767;2769;2776;9630;1139;22953;2902;2903;2905;2906;5023;5024;5025;5026;5027;9127;5335;5336;89869;113026;5333;84812;3708;3709;3710;6261;6262;6263;23236;5330;5331;5332;80228;84876;93129;775;776;778;779;773;774;777;163688;51806;801;805;808;810;7125;7134;291;292;293;83447;487;488;489;8911;8912;8913;490;491;492;4…
path:04020_6	path:04020	Calcium signaling pathway	5578;5579;5582;51196;2767;2769;2776;9630;5335;5336;89869;113026;5333;84812;3708;3709;3710;23236;5330;5331;5332;10800;1128;1129;1131;146;147;148;185;1909;1910;2149;2911;2915;2925;3269;3356;3357;3358;3973;4923;5021;552;553;56413;57105;5724;5731;5733;5737;623;624;6865;6869;6870;6915;7201;886;887;hsa-miR-34a-5p;hsa-miR-424-5p;hsa-let-7b-5p;hsa-miR-1;hsa-miR-107;hsa-miR-155-5p;hsa-miR-27b-3p;hsa-miR-2…
path:04020_7	path:04020	Calcium signaling pathway	107;109;114;163688;51806;801;805;808;810;108;113;115;196883;487;488;489;5350;5566;5567;5568;5613;2774;2778;hsa-miR-1;hsa-let-7b-5p;hsa-miR-30a-5p;hsa-miR-155-5p
path:04060_1	path:04060	Cytokine-cytokine receptor interaction	3565;3561;3566;59067;3600;3578;3574;3558;3597;hsa-miR-181c-5p;hsa-miR-155-5p
path:04060_2	path:04060	Cytokine-cytokine receptor interaction	92;658;655;hsa-miR-16-5p;hsa-miR-125b-5p;hsa-miR-34a-5p;hsa-miR-22-3p;hsa-miR-342-3p
path:04060_3	path:04060	Cytokine-cytokine receptor interaction	90;269;268;hsa-miR-197-3p;hsa-miR-148a-3p;hsa-miR-130a-3p
path:04060_4	path:04060	Cytokine-cytokine receptor interaction	3588;58985;116379;50616;3586;hsa-miR-106a-5p
path:04060_5	path:04060	Cytokine-cytokine receptor interaction	3588;3587;50616;3586;hsa-miR-106a-5p
path:04060_6	path:04060	Cytokine-cytokine receptor interaction	3565;3561;3560;3601;59067;3600;3578;3574;3558;hsa-miR-181c-5p
path:04060_7	path:04060	Cytokine-cytokine receptor interaction	3565;3561;3560;3559;59067;3600;3578;3574;3558;hsa-miR-181c-5p
path:04060_11	path:04060	Cytokine-cytokine receptor interaction	3977;3572;1271;1489;23529;1270;3976;5008;3589;3569;hsa-miR-199a-5p;hsa-miR-346;hsa-miR-125a-5p;hsa-miR-125b-5p;hsa-miR-26a-5p;hsa-miR-223-3p;hsa-miR-379-5p;hsa-miR-204-5p;hsa-miR-211-5p;hsa-miR-155-5p;hsa-miR-365a-3p;hsa-let-7a-5p
path:04060_12	path:04060	Cytokine-cytokine receptor interaction	3572;9180;1489;23529;1270;3976;5008;3589;3569;hsa-miR-199a-5p;hsa-miR-346;hsa-miR-125a-5p;hsa-miR-125b-5p;hsa-miR-26a-5p;hsa-miR-223-3p;hsa-miR-379-5p;hsa-miR-204-5p;hsa-miR-211-5p;hsa-miR-155-5p;hsa-miR-365a-3p;hsa-let-7a-5p
path:04060_13	path:04060	Cytokine-cytokine receptor interaction	3572;3590;1489;23529;1270;3976;5008;3589;3569;hsa-miR-199a-5p;hsa-miR-346;hsa-miR-125a-5p;hsa-miR-125b-5p;hsa-miR-26a-5p;hsa-miR-223-3p;hsa-miR-379-5p;hsa-miR-204-5p;hsa-miR-211-5p;hsa-miR-155-5p;hsa-miR-365a-3p;hsa-let-7a-5p
path:04060_14	path:04060	Cytokine-cytokine receptor interaction	3572;3570;1489;23529;1270;3976;5008;3589;3569;hsa-miR-23a-3p;hsa-miR-124-3p;hsa-miR-199a-5p;hsa-miR-346;hsa-miR-125a-5p;hsa-miR-125b-5p;hsa-miR-26a-5p;hsa-miR-223-3p;hsa-miR-379-5p;hsa-miR-204-5p;hsa-miR-211-5p;hsa-miR-155-5p;hsa-miR-365a-3p;hsa-let-7a-5p
path:04060_15	path:04060	Cytokine-cytokine receptor interaction	8807;8809;3606;hsa-miR-346
path:04060_16	path:04060	Cytokine-cytokine receptor interaction	3556;7850;3554;3553;3552;hsa-miR-21-5p;hsa-miR-191-5p
path:04060_17	path:04060	Cytokine-cytokine receptor interaction	55540;64806;27190;hsa-miR-155-5p
path:04060_19	path:04060	Cytokine-cytokine receptor interaction	7046;7048;7043;7042;7040;hsa-miR-204-5p;hsa-let-7c-3p;hsa-miR-140-5p;hsa-miR-128-3p;hsa-let-7c-5p;hsa-miR-20a-5p;hsa-miR-372-3p;hsa-miR-302b-3p;hsa-miR-21-5p;hsa-miR-17-5p;hsa-miR-19b-3p;hsa-miR-18a-5p;hsa-miR-590-5p;hsa-miR-92a-3p;hsa-miR-19a-3p;hsa-miR-29a-3p;hsa-miR-141-3p;hsa-miR-633;hsa-miR-24-3p
path:04060_28	path:04060	Cytokine-cytokine receptor interaction	355;8771;356;8740;hsa-miR-146a-5p;hsa-miR-504-5p;hsa-miR-106a-5p;hsa-miR-34a-5p;hsa-miR-21-5p
path:04060_29	path:04060	Cytokine-cytokine receptor interaction	8771;8764;4055;356;8740;hsa-miR-34a-5p;hsa-miR-21-5p
path:04060_30	path:04060	Cytokine-cytokine receptor interaction	8771;8764;4055;8740;4050;4049;hsa-miR-34a-5p
path:04060_32	path:04060	Cytokine-cytokine receptor interaction	3460;3459;3458;hsa-miR-155-5p;hsa-miR-15a-5p;hsa-miR-15b-5p;hsa-miR-16-5p;hsa-miR-29b-3p;hsa-miR-409-3p
path:04060_33	path:04060	Cytokine-cytokine receptor interaction	3455;3454;338376;56832;3467;3456;3439;3440;3441;3442;3443;3444;3445;3446;3447;3448;3449;3451;3452;hsa-miR-34a-5p;hsa-miR-26a-5p;hsa-let-7b-5p;hsa-miR-145-5p
path:04060_39	path:04060	Cytokine-cytokine receptor interaction	2324;3791;2277;7424;hsa-miR-19b-1-5p;hsa-miR-200b-3p
path:04060_44	path:04060	Cytokine-cytokine receptor interaction	3565;3561;3575;59067;3600;3578;3574;3558;hsa-miR-181c-5p
path:04060_45	path:04060	Cytokine-cytokine receptor interaction	3565;3561;50615;59067;3600;3578;3574;3558;hsa-miR-181c-5p
path:04060_46	path:04060	Cytokine-cytokine receptor interaction	3565;3561;3581;59067;3600;3578;3574;3558;hsa-miR-181c-5p
path:04060_47	path:04060	Cytokine-cytokine receptor interaction	3565;3561;3566;3597;3596;hsa-miR-155-5p;hsa-let-7i-5p;hsa-miR-98-5p;hsa-let-7d-5p;hsa-let-7f-5p;hsa-let-7g-5p
path:04060_53	path:04060	Cytokine-cytokine receptor interaction	2826;1232;56477;6356;6355;6352;6357;hsa-miR-125a-5p;hsa-miR-98-5p
path:04060_54	path:04060	Cytokine-cytokine receptor interaction	1232;1230;1234;56477;6356;6355;6352;6357;hsa-miR-21-5p;hsa-miR-125a-5p;hsa-miR-98-5p
path:04060_55	path:04060	Cytokine-cytokine receptor interaction	1232;1230;729230;56477;6356;6355;6352;6357;hsa-miR-21-5p;hsa-miR-125a-5p;hsa-miR-98-5p
path:04060_56	path:04060	Cytokine-cytokine receptor interaction	1232;1230;729230;6352;6354;6357;hsa-miR-21-5p;hsa-miR-125a-5p;hsa-miR-98-5p
path:04060_57	path:04060	Cytokine-cytokine receptor interaction	1232;1230;1234;6352;414062;6348;6349;388372;6351;9560;hsa-miR-21-5p;hsa-miR-125a-5p;hsa-miR-98-5p;hsa-miR-195-5p
path:04060_58	path:04060	Cytokine-cytokine receptor interaction	1232;1230;729230;6354;6357;6347;hsa-miR-21-5p;hsa-miR-124-3p;hsa-miR-155-5p
path:04060_65	path:04060	Cytokine-cytokine receptor interaction	7852;6387;6373;57007;hsa-miR-126-5p;hsa-miR-23a-3p;hsa-miR-31-5p;hsa-miR-126-3p
path:04060_66	path:04060	Cytokine-cytokine receptor interaction	2833;6373;3627;4283;57007;hsa-miR-34a-5p
path:04060_68	path:04060	Cytokine-cytokine receptor interaction	2833;6387;6373;57007;hsa-miR-126-5p;hsa-miR-23a-3p;hsa-miR-31-5p;hsa-miR-126-3p
path:04060_69	path:04060	Cytokine-cytokine receptor interaction	8764;4055;4049;7132;7133;7124;hsa-miR-203a
path:04062_1	path:04062	Chemokine signaling pathway	10663;10803;1230;1232;1233;1234;1235;1236;1237;1524;2826;2829;2833;3577;3579;643;729230;7852;10344;10563;10850;2919;2920;2921;3576;3627;388372;414062;4283;5196;5197;5473;56477;58191;6346;6347;6348;6349;6351;6352;6354;6355;6356;6357;6358;6359;6360;6361;6362;6363;6364;6366;6367;6368;6369;6370;6372;6373;6374;6375;6376;6387;6846;9547;9560;3717;3718;2268;3055;4067;6714;2770;2771;2773;10681;2782;2783;2…
path:04062_2	path:04062	Chemokine signaling pathway	10663;10803;1230;1232;1233;1234;1235;1236;1237;1524;2826;2829;2833;3577;3579;643;729230;7852;10344;10563;10850;2919;2920;2921;3576;3627;388372;414062;4283;5196;5197;5473;56477;58191;6346;6347;6348;6349;6351;6352;6354;6355;6356;6357;6358;6359;6360;6361;6362;6363;6364;6366;6367;6368;6369;6370;6372;6373;6374;6375;6376;6387;6846;9547;9560;3717;3718;2770;2771;2773;131890;156;157;2868;2869;2870;6011;40…
path:04062_3	path:04062	Chemokine signaling pathway	5747;2268;3055;4067;6714;5829;23533;5290;5291;5293;5294;5295;5296;8503;25759;399694;53358;6464;2770;2771;2773;10681;2782;2783;2784;2785;2786;2787;2788;2790;2791;2792;2793;51764;54331;55970;59345;94235;9564;9844;3702;2185;10000;207;208;3265;3845;4893;1794;57580;hsa-miR-138-5p;hsa-miR-7-5p;hsa-miR-193a-3p;hsa-let-7b-5p;hsa-miR-205-5p;hsa-miR-23b-3p;hsa-miR-33a-5p;hsa-miR-137;hsa-miR-148b-3p;hsa-miR…
path:04062_4	path:04062	Chemokine signaling pathway	10663;10803;1230;1232;1233;1234;1235;1236;1237;1524;2826;2829;2833;3577;3579;643;729230;7852;5747;2268;3055;4067;6714;23533;5290;5291;5293;5294;5295;5296;8503;25759;399694;53358;6464;2770;2771;2773;10681;2782;2783;2784;2785;2786;2787;2788;2790;2791;2792;2793;51764;54331;55970;59345;94235;9844;3702;107;108;109;111;112;113;114;115;196883;2185;1794;57580;hsa-miR-155-5p;hsa-miR-21-5p;hsa-miR-138-5p;h…
path:04062_5	path:04062	Chemokine signaling pathway	387;6093;9475;10451;7409;7410;3702;998;5879;5880;hsa-miR-375;hsa-miR-122-5p;hsa-let-7c-3p;hsa-miR-155-5p;hsa-let-7c-5p;hsa-miR-31-5p;hsa-miR-185-5p;hsa-miR-200c-3p;hsa-miR-31-3p;hsa-miR-584-5p;hsa-miR-146a-5p;hsa-miR-148b-3p;hsa-miR-138-5p;hsa-miR-124-3p;hsa-miR-1;hsa-miR-224-5p;hsa-miR-195-5p;hsa-miR-330-3p;hsa-miR-137;hsa-miR-29c-3p;hsa-miR-608;hsa-miR-29a-3p;hsa-miR-216a-5p;hsa-miR-29b-3p;hsa-…
path:04062_6	path:04062	Chemokine signaling pathway	10663;10803;1230;1232;1233;1234;1235;1236;1237;1524;2826;2829;2833;3577;3579;643;729230;7852;5747;2268;3055;4067;6714;23533;5290;5291;5293;5294;5295;5296;8503;23236;5330;5331;5332;2770;2771;2773;10681;2782;2783;2784;2785;2786;2787;2788;2790;2791;2792;2793;51764;54331;55970;59345;94235;3702;107;108;109;111;112;113;114;115;196883;57580;hsa-miR-155-5p;hsa-miR-21-5p;hsa-miR-138-5p;hsa-miR-7-5p;hsa-mi…
path:04062_7	path:04062	Chemokine signaling pathway	5747;2268;3055;4067;6714;23533;5290;5291;5293;5294;5295;5296;8503;25759;399694;53358;6464;2770;2771;2773;2885;9844;3702;2185;3265;3845;4893;1794;hsa-miR-138-5p;hsa-miR-7-5p;hsa-miR-193a-3p;hsa-let-7b-5p;hsa-miR-205-5p;hsa-miR-23b-3p;hsa-miR-33a-5p;hsa-miR-148b-3p;hsa-miR-30a-5p;hsa-miR-29a-3p;hsa-miR-376a-3p;hsa-miR-126-3p;hsa-miR-133a-3p;hsa-miR-30c-5p;hsa-miR-429;hsa-miR-200c-3p;hsa-miR-200b-3p…
path:04062_8	path:04062	Chemokine signaling pathway	5747;2268;3055;4067;6714;23533;5290;5291;5293;5294;5295;5296;8503;25759;399694;53358;6464;2885;3702;3265;3845;4893;6654;6655;hsa-miR-138-5p;hsa-miR-7-5p;hsa-miR-193a-3p;hsa-let-7b-5p;hsa-miR-205-5p;hsa-miR-23b-3p;hsa-miR-33a-5p;hsa-miR-148b-3p;hsa-miR-30a-5p;hsa-miR-29a-3p;hsa-miR-376a-3p;hsa-miR-126-3p;hsa-miR-133a-3p;hsa-miR-30c-5p;hsa-miR-429;hsa-miR-200c-3p;hsa-miR-200b-3p;hsa-miR-141-3p;hsa-…
path:04062_9	path:04062	Chemokine signaling pathway	5747;2268;3055;4067;6714;5829;23533;5290;5291;5293;5294;5295;5296;8503;25759;399694;53358;6464;2770;2771;2773;9564;9844;1398;1399;3702;2185;1794;hsa-miR-138-5p;hsa-miR-7-5p;hsa-miR-193a-3p;hsa-let-7b-5p;hsa-miR-205-5p;hsa-miR-23b-3p;hsa-miR-33a-5p;hsa-miR-137;hsa-miR-148b-3p;hsa-miR-30a-5p;hsa-miR-29a-3p;hsa-miR-376a-3p;hsa-miR-126-3p;hsa-miR-133a-3p;hsa-miR-30c-5p;hsa-miR-429;hsa-miR-200c-3p;hsa…
path:04062_10	path:04062	Chemokine signaling pathway	5747;2268;3055;4067;6714;23533;5290;5291;5293;5294;5295;5296;8503;25759;399694;53358;6464;2770;2771;2773;10681;2782;2783;2784;2785;2786;2787;2788;2790;2791;2792;2793;51764;54331;55970;59345;94235;9844;10451;7409;7410;3702;2185;10000;207;208;3265;3845;4893;1794;5879;5880;57580;hsa-miR-138-5p;hsa-miR-7-5p;hsa-miR-193a-3p;hsa-let-7b-5p;hsa-miR-205-5p;hsa-miR-23b-3p;hsa-miR-33a-5p;hsa-miR-148b-3p;hsa…
path:04062_11	path:04062	Chemokine signaling pathway	2268;3055;4067;6714;387;23533;5290;5291;5293;5294;5295;5296;8503;9844;10451;7409;7410;3702;998;26230;7074;5058;1794;5879;5880;57580;hsa-let-7b-5p;hsa-miR-205-5p;hsa-miR-23b-3p;hsa-miR-33a-5p;hsa-miR-375;hsa-miR-122-5p;hsa-let-7c-3p;hsa-miR-155-5p;hsa-let-7c-5p;hsa-miR-31-5p;hsa-miR-185-5p;hsa-miR-200c-3p;hsa-miR-31-3p;hsa-miR-148b-3p;hsa-miR-30a-5p;hsa-miR-29a-3p;hsa-miR-376a-3p;hsa-miR-126-3p;hs…
path:04062_12	path:04062	Chemokine signaling pathway	387;10451;7409;7410;3702;998;5906;5908;7454;8976;56288;26230;7074;5058;5879;5880;hsa-miR-375;hsa-miR-122-5p;hsa-let-7c-3p;hsa-miR-155-5p;hsa-let-7c-5p;hsa-miR-31-5p;hsa-miR-185-5p;hsa-miR-200c-3p;hsa-miR-31-3p;hsa-miR-1;hsa-miR-224-5p;hsa-miR-195-5p;hsa-miR-330-3p;hsa-miR-137;hsa-miR-29c-3p;hsa-miR-608;hsa-miR-29a-3p;hsa-miR-216a-5p;hsa-miR-29b-3p;hsa-miR-337-3p;hsa-miR-518b;hsa-miR-483-3p;hsa-mi…
path:04062_13	path:04062	Chemokine signaling pathway	10663;10803;1230;1232;1233;1234;1235;1236;1237;1524;2826;2829;2833;3577;3579;643;729230;7852;2268;3055;4067;6714;2770;2771;2773;10681;2782;2783;2784;2785;2786;2787;2788;2790;2791;2792;2793;51764;54331;55970;59345;94235;107;108;109;111;112;113;114;115;196883;5566;5567;5568;5613;hsa-miR-155-5p;hsa-miR-21-5p;hsa-let-7b-5p;hsa-miR-205-5p;hsa-miR-23b-3p;hsa-miR-33a-5p;hsa-miR-1;hsa-miR-30a-5p;hsa-miR-…
path:04062_14	path:04062	Chemokine signaling pathway	10451;7409;7410;998;10235;5906;5908;7454;8976;56288;26230;7074;5058;hsa-miR-155-5p;hsa-miR-1;hsa-miR-224-5p;hsa-miR-195-5p;hsa-miR-330-3p;hsa-miR-375;hsa-miR-185-5p;hsa-miR-137;hsa-miR-29c-3p;hsa-miR-608;hsa-miR-29a-3p;hsa-miR-216a-5p;hsa-miR-29b-3p;hsa-miR-337-3p;hsa-miR-518b;hsa-miR-483-3p;hsa-miR-31-5p;hsa-miR-21-5p;hsa-miR-7-5p;hsa-miR-377-3p
path:04062_15	path:04062	Chemokine signaling pathway	5594;5595;3265;3845;4893;5604;5894;673;hsa-miR-28-5p;hsa-miR-30a-5p;hsa-miR-320a;hsa-miR-199a-3p;hsa-miR-335-5p;hsa-miR-483-5p;hsa-let-7a-5p;hsa-miR-181d-5p;hsa-miR-181a-5p;hsa-miR-143-3p;hsa-let-7c-5p;hsa-miR-622;hsa-let-7c-3p;hsa-miR-126-3p;hsa-miR-155-5p;hsa-miR-96-5p;hsa-miR-217;hsa-let-7g-5p;hsa-miR-18a-3p;hsa-miR-181c-5p;hsa-let-7b-5p;hsa-miR-20a-5p;hsa-miR-124-3p;hsa-miR-145-5p;hsa-miR-148…
path:04062_16	path:04062	Chemokine signaling pathway	5747;2268;3055;4067;6714;23533;5290;5291;5293;5294;5295;5296;8503;10681;2782;2783;2784;2785;2786;2787;2788;2790;2791;2792;2793;51764;54331;55970;59345;94235;3702;10000;207;208;3265;3845;4893;5879;5880;1147;3551;8517;57580;2309;2931;2932;hsa-miR-138-5p;hsa-miR-7-5p;hsa-miR-193a-3p;hsa-let-7b-5p;hsa-miR-205-5p;hsa-miR-23b-3p;hsa-miR-33a-5p;hsa-miR-148b-3p;hsa-miR-30a-5p;hsa-miR-29a-3p;hsa-miR-376a-…
path:04062_17	path:04062	Chemokine signaling pathway	5747;2268;3055;4067;6714;23533;5290;5291;5293;5294;5295;5296;8503;10681;2782;2783;2784;2785;2786;2787;2788;2790;2791;2792;2793;51764;54331;55970;59345;94235;3702;10000;207;208;3265;3845;4893;5894;673;57580;6654;6655;hsa-miR-138-5p;hsa-miR-7-5p;hsa-miR-193a-3p;hsa-let-7b-5p;hsa-miR-205-5p;hsa-miR-23b-3p;hsa-miR-33a-5p;hsa-miR-148b-3p;hsa-miR-30a-5p;hsa-miR-29a-3p;hsa-miR-376a-3p;hsa-miR-126-3p;hsa…
path:04062_18	path:04062	Chemokine signaling pathway	5747;2268;3055;4067;6714;23533;5290;5291;5293;5294;5295;5296;8503;23236;5330;5331;5332;2770;2771;2773;10681;2782;2783;2784;2785;2786;2787;2788;2790;2791;2792;2793;51764;54331;55970;59345;94235;3702;10000;207;208;3265;3845;4893;5879;5880;57580;hsa-miR-138-5p;hsa-miR-7-5p;hsa-miR-193a-3p;hsa-let-7b-5p;hsa-miR-205-5p;hsa-miR-23b-3p;hsa-miR-33a-5p;hsa-miR-148b-3p;hsa-miR-30a-5p;hsa-miR-29a-3p;hsa-miR…
path:04062_19	path:04062	Chemokine signaling pathway	10000;207;208;4790;5970;1147;3551;8517;4792;4793;hsa-miR-122-5p;hsa-miR-15a-5p;hsa-miR-16-5p;hsa-miR-519d-3p;hsa-miR-302b-3p;hsa-miR-451a;hsa-miR-302d-3p;hsa-miR-143-3p;hsa-miR-149-3p;hsa-miR-302a-3p;hsa-miR-125b-5p;hsa-miR-302c-3p;hsa-miR-185-5p;hsa-miR-184;hsa-miR-708-5p;hsa-miR-21-5p;hsa-miR-146a-5p;hsa-miR-155-5p;hsa-miR-9-5p;hsa-let-7a-5p;hsa-miR-146b-5p;hsa-miR-124-3p;hsa-miR-223-3p;hsa-miR…
path:04062_20	path:04062	Chemokine signaling pathway	23533;5290;5291;5293;5294;5295;5296;8503;10000;207;208;1147;3551;8517;4792;4793;57580;2309;2931;2932;hsa-miR-148b-3p;hsa-miR-30a-5p;hsa-miR-29a-3p;hsa-miR-376a-3p;hsa-miR-126-3p;hsa-miR-133a-3p;hsa-miR-30c-5p;hsa-miR-122-5p;hsa-miR-15a-5p;hsa-miR-16-5p;hsa-miR-519d-3p;hsa-miR-302b-3p;hsa-miR-451a;hsa-miR-302d-3p;hsa-miR-143-3p;hsa-miR-149-3p;hsa-miR-302a-3p;hsa-miR-125b-5p;hsa-miR-302c-3p;hsa-miR…
path:04064_1	path:04064	NF-kappa B signaling pathway	598;596;329;330;4792;7186;8737;3554;3553;7124;7187;9020;1147;3551;4791;4790;5970;6885;958;7128;7185;3576;8792;10454;23118;257397;23586;5328;597;8837;331;5743;388372;6351;9560;7412;hsa-miR-491-5p;hsa-let-7g-5p;hsa-let-7c-3p;hsa-miR-133a-3p;hsa-miR-30a-5p;hsa-miR-122-5p;hsa-let-7c-5p;hsa-miR-34a-5p;hsa-miR-204-5p;hsa-miR-21-5p;hsa-miR-15b-5p;hsa-miR-20a-5p;hsa-miR-16-5p;hsa-miR-181c-5p;hsa-miR-143-…
path:04064_2	path:04064	NF-kappa B signaling pathway	598;596;329;330;4792;7186;8737;7132;3553;7124;4055;7187;9020;1147;3551;4791;4790;5970;6885;115650;958;7128;7185;3576;8792;10454;23118;257397;23586;5328;597;695;8837;331;5743;388372;6351;9560;7412;hsa-miR-491-5p;hsa-let-7g-5p;hsa-let-7c-3p;hsa-miR-133a-3p;hsa-miR-30a-5p;hsa-miR-122-5p;hsa-let-7c-5p;hsa-miR-34a-5p;hsa-miR-204-5p;hsa-miR-21-5p;hsa-miR-15b-5p;hsa-miR-20a-5p;hsa-miR-16-5p;hsa-miR-181c…
path:04064_3	path:04064	NF-kappa B signaling pathway	598;596;329;330;4792;7186;3553;7124;3551;4791;4790;5970;6885;7128;7185;3576;1457;1459;1460;5328;597;695;8837;331;5743;388372;6351;9560;7412;hsa-miR-491-5p;hsa-let-7g-5p;hsa-let-7c-3p;hsa-miR-133a-3p;hsa-miR-30a-5p;hsa-miR-122-5p;hsa-let-7c-5p;hsa-miR-34a-5p;hsa-miR-204-5p;hsa-miR-21-5p;hsa-miR-15b-5p;hsa-miR-20a-5p;hsa-miR-16-5p;hsa-miR-181c-5p;hsa-miR-143-3p;hsa-miR-29c-3p;hsa-miR-181a-5p;hsa-le…
path:04064_4	path:04064	NF-kappa B signaling pathway	329;330;4792;3654;51135;4615;7186;8737;3554;3553;7187;9020;1147;3551;4790;5970;6885;958;7189;8792;10454;23118;257397;23586;hsa-miR-204-5p;hsa-miR-34a-5p;hsa-miR-30e-3p;hsa-miR-146a-5p;hsa-let-7c-3p;hsa-miR-146b-5p;hsa-let-7c-5p;hsa-miR-155-5p;hsa-miR-203a;hsa-miR-21-5p;hsa-miR-223-3p;hsa-miR-16-5p;hsa-miR-15a-5p;hsa-miR-23b-3p;hsa-miR-195-5p;hsa-miR-200c-3p;hsa-miR-218-5p;hsa-miR-199a-5p;hsa-miR-…
path:04064_5	path:04064	NF-kappa B signaling pathway	329;330;4792;3654;51135;4615;7186;7188;8737;8717;3554;7187;9020;1147;3551;4790;5970;6885;958;7189;8792;10454;23118;257397;23586;hsa-miR-204-5p;hsa-miR-34a-5p;hsa-miR-30e-3p;hsa-miR-146a-5p;hsa-let-7c-3p;hsa-miR-146b-5p;hsa-let-7c-5p;hsa-miR-155-5p;hsa-miR-203a;hsa-miR-223-3p;hsa-miR-16-5p;hsa-miR-15a-5p;hsa-miR-23b-3p;hsa-miR-195-5p;hsa-miR-200c-3p;hsa-miR-218-5p;hsa-miR-199a-5p;hsa-miR-9-5p;hsa-…
path:04064_6	path:04064	NF-kappa B signaling pathway	3654;51135;4615;7186;7188;8737;8717;3554;7187;9020;1147;3551;6885;958;7189;8792;10454;23118;257397;23586;114609;353376;148022;hsa-miR-146a-5p;hsa-let-7c-3p;hsa-miR-146b-5p;hsa-let-7c-5p;hsa-miR-155-5p;hsa-miR-203a;hsa-miR-223-3p;hsa-miR-16-5p;hsa-miR-15a-5p;hsa-miR-23b-3p;hsa-miR-195-5p;hsa-miR-200c-3p;hsa-miR-218-5p;hsa-miR-199a-5p;hsa-miR-10a-5p;hsa-miR-486-5p;hsa-miR-224-5p;hsa-miR-145-5p;hsa-…
path:04064_7	path:04064	NF-kappa B signaling pathway	329;330;3654;51135;4615;7186;7188;8737;8717;3554;9020;3551;6885;958;7189;8792;7099;10454;23118;257397;23586;353376;148022;hsa-miR-204-5p;hsa-miR-34a-5p;hsa-miR-146a-5p;hsa-let-7c-3p;hsa-miR-146b-5p;hsa-let-7c-5p;hsa-miR-155-5p;hsa-miR-203a;hsa-miR-200c-3p;hsa-miR-218-5p;hsa-miR-199a-5p;hsa-miR-10a-5p;hsa-miR-486-5p;hsa-miR-224-5p;hsa-let-7i-5p;hsa-miR-23b-3p;hsa-miR-195-5p;hsa-miR-30a-5p;hsa-miR-…
path:04064_8	path:04064	NF-kappa B signaling pathway	329;330;4792;7186;7188;8737;8717;7132;7124;4055;7187;9020;1147;3551;4790;5970;6885;115650;958;8792;10454;23118;257397;23586;695;hsa-miR-204-5p;hsa-miR-34a-5p;hsa-miR-30e-3p;hsa-miR-203a;hsa-miR-155-5p;hsa-miR-223-3p;hsa-miR-16-5p;hsa-miR-15a-5p;hsa-miR-23b-3p;hsa-miR-195-5p;hsa-miR-200c-3p;hsa-miR-218-5p;hsa-miR-199a-5p;hsa-miR-146a-5p;hsa-miR-9-5p;hsa-let-7a-5p;hsa-miR-146b-5p;hsa-miR-124-3p;hsa…
path:04064_9	path:04064	NF-kappa B signaling pathway	329;330;4792;3654;51135;4615;7186;7188;8737;8717;7132;4055;7187;9020;1147;3551;4790;5970;6885;115650;958;7189;8792;10454;23118;257397;23586;695;hsa-miR-204-5p;hsa-miR-34a-5p;hsa-miR-30e-3p;hsa-miR-146a-5p;hsa-let-7c-3p;hsa-miR-146b-5p;hsa-let-7c-5p;hsa-miR-155-5p;hsa-miR-203a;hsa-miR-223-3p;hsa-miR-16-5p;hsa-miR-15a-5p;hsa-miR-23b-3p;hsa-miR-195-5p;hsa-miR-200c-3p;hsa-miR-218-5p;hsa-miR-199a-5p;h…
path:04064_10	path:04064	NF-kappa B signaling pathway	329;330;3654;51135;4615;7186;7188;8737;8717;7132;7187;9020;1147;3551;4790;5970;6885;958;7189;8792;10454;23118;257397;23586;353376;148022;hsa-miR-204-5p;hsa-miR-34a-5p;hsa-miR-146a-5p;hsa-let-7c-3p;hsa-miR-146b-5p;hsa-let-7c-5p;hsa-miR-155-5p;hsa-miR-203a;hsa-miR-223-3p;hsa-miR-16-5p;hsa-miR-15a-5p;hsa-miR-23b-3p;hsa-miR-195-5p;hsa-miR-200c-3p;hsa-miR-218-5p;hsa-miR-199a-5p;hsa-miR-9-5p;hsa-let-7a…
path:04064_11	path:04064	NF-kappa B signaling pathway	329;330;7186;7188;7132;8740;4055;7187;9020;4790;5970;6885;115650;958;8792;10454;23118;257397;23586;695;4049;4050;hsa-miR-204-5p;hsa-miR-34a-5p;hsa-miR-155-5p;hsa-miR-146a-5p;hsa-miR-9-5p;hsa-let-7a-5p;hsa-miR-146b-5p;hsa-miR-15a-5p;hsa-miR-124-3p;hsa-miR-10a-5p;hsa-miR-486-5p;hsa-miR-224-5p;hsa-miR-23b-3p;hsa-miR-195-5p;hsa-miR-346
path:04064_12	path:04064	NF-kappa B signaling pathway	329;330;4792;7186;7132;4055;7187;9020;1147;8517;3551;4791;4790;5970;6885;115650;958;8792;10454;23118;257397;23586;5336;6850;695;hsa-miR-204-5p;hsa-miR-34a-5p;hsa-miR-30e-3p;hsa-miR-155-5p;hsa-miR-223-3p;hsa-miR-16-5p;hsa-miR-15a-5p;hsa-miR-23b-3p;hsa-miR-195-5p;hsa-miR-200c-3p;hsa-miR-218-5p;hsa-miR-199a-5p;hsa-miR-146a-5p;hsa-miR-9-5p;hsa-let-7a-5p;hsa-miR-146b-5p;hsa-miR-124-3p;hsa-miR-10a-5p;h…
path:04064_13	path:04064	NF-kappa B signaling pathway	598;596;329;330;4792;7186;7132;3553;7124;4055;7187;9020;1147;4791;4790;5970;6885;10673;115650;958;7128;7185;3576;8792;10454;23118;257397;23586;5328;597;695;8837;331;5743;388372;6351;9560;7412;hsa-miR-491-5p;hsa-let-7g-5p;hsa-let-7c-3p;hsa-miR-133a-3p;hsa-miR-30a-5p;hsa-miR-122-5p;hsa-let-7c-5p;hsa-miR-34a-5p;hsa-miR-204-5p;hsa-miR-21-5p;hsa-miR-15b-5p;hsa-miR-20a-5p;hsa-miR-16-5p;hsa-miR-181c-5p;…
path:04064_14	path:04064	NF-kappa B signaling pathway	598;596;329;330;4792;7186;3553;7124;9020;1147;4791;4790;5970;10673;115650;7128;7185;3576;6357;6387;5328;597;695;8837;331;5743;388372;6351;9560;7412;6366;6363;3383;hsa-miR-491-5p;hsa-let-7g-5p;hsa-let-7c-3p;hsa-miR-133a-3p;hsa-miR-30a-5p;hsa-miR-122-5p;hsa-let-7c-5p;hsa-miR-34a-5p;hsa-miR-204-5p;hsa-miR-21-5p;hsa-miR-15b-5p;hsa-miR-20a-5p;hsa-miR-16-5p;hsa-miR-181c-5p;hsa-miR-143-3p;hsa-miR-29c-3p…
path:04064_15	path:04064	NF-kappa B signaling pathway	7186;7187;1147;4791;5971;4790;5970;10673;115650;hsa-miR-223-3p;hsa-miR-16-5p;hsa-miR-15a-5p;hsa-miR-23b-3p;hsa-miR-195-5p;hsa-miR-146a-5p;hsa-miR-155-5p;hsa-miR-9-5p;hsa-let-7a-5p;hsa-miR-146b-5p;hsa-miR-124-3p
path:04064_16	path:04064	NF-kappa B signaling pathway	7186;1147;4791;5971;4790;5970;10673;115650;6357;6387;6366;6363;3383;hsa-miR-223-3p;hsa-miR-16-5p;hsa-miR-15a-5p;hsa-miR-23b-3p;hsa-miR-195-5p;hsa-miR-146a-5p;hsa-miR-155-5p;hsa-miR-9-5p;hsa-let-7a-5p;hsa-miR-146b-5p;hsa-miR-124-3p;hsa-miR-126-5p;hsa-miR-23a-3p;hsa-miR-31-5p;hsa-miR-126-3p;hsa-miR-222-3p;hsa-miR-17-3p;hsa-miR-221-3p;hsa-let-7c-5p;hsa-miR-17-5p;hsa-let-7c-3p;hsa-miR-21-5p;hsa-miR-1…
path:04064_17	path:04064	NF-kappa B signaling pathway	329;330;4615;7186;3554;7187;9020;4790;5970;6885;959;958;7189;8792;10454;23118;257397;23586;353376;148022;hsa-miR-204-5p;hsa-miR-34a-5p;hsa-miR-155-5p;hsa-miR-203a;hsa-miR-146a-5p;hsa-miR-9-5p;hsa-let-7a-5p;hsa-miR-146b-5p;hsa-miR-15a-5p;hsa-miR-124-3p;hsa-miR-10a-5p;hsa-miR-486-5p;hsa-miR-224-5p;hsa-let-7c-3p;hsa-let-7c-5p;hsa-miR-23b-3p;hsa-miR-195-5p;hsa-miR-30a-5p;hsa-miR-221-3p
path:04064_18	path:04064	NF-kappa B signaling pathway	5335;7535;27040;hsa-miR-34a-5p;hsa-miR-34b-3p;hsa-miR-34c-5p
path:04064_19	path:04064	NF-kappa B signaling pathway	329;330;3654;51135;4615;7186;7188;8737;8717;3554;7187;9020;1147;3551;4790;5970;6885;958;7189;8792;10454;23118;257397;23586;353376;148022;hsa-miR-204-5p;hsa-miR-34a-5p;hsa-miR-146a-5p;hsa-let-7c-3p;hsa-miR-146b-5p;hsa-let-7c-5p;hsa-miR-155-5p;hsa-miR-203a;hsa-miR-223-3p;hsa-miR-16-5p;hsa-miR-15a-5p;hsa-miR-23b-3p;hsa-miR-195-5p;hsa-miR-200c-3p;hsa-miR-218-5p;hsa-miR-199a-5p;hsa-miR-9-5p;hsa-let-7a…
path:04064_20	path:04064	NF-kappa B signaling pathway	4615;7186;3554;9020;4790;5970;6885;958;7189;8792;8600;10454;23118;257397;23586;353376;148022;hsa-miR-155-5p;hsa-miR-203a;hsa-miR-146a-5p;hsa-miR-9-5p;hsa-let-7a-5p;hsa-miR-146b-5p;hsa-miR-15a-5p;hsa-miR-124-3p;hsa-miR-10a-5p;hsa-miR-486-5p;hsa-miR-224-5p;hsa-let-7c-3p;hsa-let-7c-5p;hsa-miR-23b-3p;hsa-miR-195-5p;hsa-miR-30a-5p;hsa-miR-221-3p
path:04064_21	path:04064	NF-kappa B signaling pathway	3654;51135;4615;7186;7188;8737;8717;3554;9020;3551;6885;958;7189;8792;7099;10454;23118;257397;23586;114609;353376;148022;hsa-miR-146a-5p;hsa-let-7c-3p;hsa-miR-146b-5p;hsa-let-7c-5p;hsa-miR-155-5p;hsa-miR-203a;hsa-miR-200c-3p;hsa-miR-218-5p;hsa-miR-199a-5p;hsa-miR-10a-5p;hsa-miR-486-5p;hsa-miR-224-5p;hsa-let-7i-5p;hsa-miR-23b-3p;hsa-miR-195-5p;hsa-miR-145-5p;hsa-miR-30a-5p;hsa-miR-221-3p
path:04064_22	path:04064	NF-kappa B signaling pathway	3654;51135;4615;8737;3554;6885;7189;7099;10454;23118;257397;114609;353376;148022;929;hsa-miR-146a-5p;hsa-let-7c-3p;hsa-miR-146b-5p;hsa-let-7c-5p;hsa-miR-155-5p;hsa-miR-203a;hsa-miR-10a-5p;hsa-let-7i-5p;hsa-miR-23b-3p;hsa-miR-195-5p;hsa-miR-145-5p;hsa-miR-30a-5p;hsa-miR-221-3p
path:04064_23	path:04064	NF-kappa B signaling pathway	4615;7186;3554;9020;4790;5970;6885;958;7189;8792;10454;23118;257397;23586;353376;148022;7706;hsa-miR-155-5p;hsa-miR-203a;hsa-miR-146a-5p;hsa-miR-9-5p;hsa-let-7a-5p;hsa-miR-146b-5p;hsa-miR-15a-5p;hsa-miR-124-3p;hsa-miR-10a-5p;hsa-miR-486-5p;hsa-miR-224-5p;hsa-let-7c-3p;hsa-let-7c-5p;hsa-miR-23b-3p;hsa-miR-195-5p;hsa-miR-30a-5p;hsa-miR-221-3p
path:04064_24	path:04064	NF-kappa B signaling pathway	7186;7187;1147;8517;3551;5336;6850;695;29760;hsa-miR-223-3p;hsa-miR-16-5p;hsa-miR-15a-5p;hsa-miR-23b-3p;hsa-miR-195-5p;hsa-miR-200c-3p;hsa-miR-218-5p;hsa-miR-199a-5p;hsa-miR-346
path:04066_1	path:04066	HIF-1 signaling pathway	9978;6923;6921;2277;5228;7422;7423;7424;112398;112399;54583;7428;405;1387;2033;3091;6513;1950;1956;2064;3480;3643;5163;3098;3099;3101;80201;2597;2023;2026;2027;5207;5208;5209;5210;2056;7018;7037;2321;5054;284;285;51378;7010;7076;1906;4843;4846;4878;4055;4790;5970;6774;596;1026;1027;hsa-miR-361-5p;hsa-miR-107;hsa-miR-520h;hsa-miR-195-5p;hsa-miR-150-5p;hsa-miR-503-5p;hsa-miR-140-5p;hsa-miR-17-5p;hs…
path:04066_2	path:04066	HIF-1 signaling pathway	9978;6923;6921;2277;5228;7422;7423;7424;112398;112399;54583;7428;3091;6513;1950;5578;5579;5582;5163;3098;3099;3101;80201;2597;2023;2026;2027;5207;5208;5209;5210;2056;7018;7037;2321;5054;284;285;51378;7010;7076;1906;4843;4846;4878;4055;4790;5970;6774;596;1026;1027;hsa-miR-361-5p;hsa-miR-107;hsa-miR-520h;hsa-miR-195-5p;hsa-miR-150-5p;hsa-miR-503-5p;hsa-miR-140-5p;hsa-miR-17-5p;hsa-miR-126-3p;hsa-mi…
path:04066_3	path:04066	HIF-1 signaling pathway	2277;5228;7422;7423;7424;405;1387;2033;3091;6513;1950;1956;2064;3480;3643;5163;815;816;817;818;3098;3099;3101;80201;2597;2023;2026;2027;5207;5208;5209;5210;2056;7018;7037;2321;5054;284;285;51378;7010;7076;1906;4843;4846;4878;4055;596;1026;1027;hsa-miR-361-5p;hsa-miR-107;hsa-miR-520h;hsa-miR-195-5p;hsa-miR-150-5p;hsa-miR-503-5p;hsa-miR-140-5p;hsa-miR-17-5p;hsa-miR-126-3p;hsa-miR-134-5p;hsa-miR-330…
path:04066_4	path:04066	HIF-1 signaling pathway	405;1387;2033;3091;1950;3479;3630;1956;2064;3480;3643;23533;5290;5291;5293;5294;5295;5296;8503;5604;5605;hsa-miR-324-3p;hsa-miR-150-5p;hsa-miR-424-5p;hsa-miR-199b-5p;hsa-miR-107;hsa-miR-519c-3p;hsa-miR-20a-5p;hsa-miR-20b-5p;hsa-miR-138-5p;hsa-miR-27a-3p;hsa-miR-16-5p;hsa-miR-7-5p;hsa-miR-30a-5p;hsa-let-7a-5p;hsa-miR-146a-5p;hsa-miR-155-5p;hsa-miR-21-5p;hsa-miR-1;hsa-let-7c-3p;hsa-miR-128-3p;hsa-m…
path:04066_5	path:04066	HIF-1 signaling pathway	1950;3479;3630;1956;2064;3480;3643;23533;5290;5291;5293;5294;5295;5296;8503;10000;207;208;5594;5595;5604;5605;hsa-miR-27a-3p;hsa-miR-16-5p;hsa-miR-7-5p;hsa-miR-30a-5p;hsa-let-7a-5p;hsa-miR-146a-5p;hsa-miR-155-5p;hsa-miR-21-5p;hsa-miR-1;hsa-let-7c-3p;hsa-miR-128-3p;hsa-miR-542-5p;hsa-let-7c-5p;hsa-miR-133a-3p;hsa-miR-133b;hsa-miR-331-3p;hsa-miR-548d-3p;hsa-miR-199b-5p;hsa-miR-125a-5p;hsa-miR-205-5…
path:04066_6	path:04066	HIF-1 signaling pathway	1956;2064;3480;3643;23533;5290;5291;5293;5294;5295;5296;8503;10000;207;208;2475;1978;5594;5595;5604;5605;hsa-miR-16-5p;hsa-miR-7-5p;hsa-miR-30a-5p;hsa-miR-27a-3p;hsa-let-7a-5p;hsa-miR-146a-5p;hsa-miR-155-5p;hsa-miR-21-5p;hsa-miR-1;hsa-let-7c-3p;hsa-miR-128-3p;hsa-miR-542-5p;hsa-let-7c-5p;hsa-miR-133a-3p;hsa-miR-133b;hsa-miR-331-3p;hsa-miR-548d-3p;hsa-miR-199b-5p;hsa-miR-125a-5p;hsa-miR-205-5p;hsa…
path:04066_7	path:04066	HIF-1 signaling pathway	112398;112399;54583;3091;2475;5335;5336;5578;5579;5582;hsa-miR-122-5p;hsa-miR-20a-5p;hsa-miR-424-5p;hsa-miR-199b-5p;hsa-miR-107;hsa-miR-519c-3p;hsa-miR-20b-5p;hsa-miR-138-5p;hsa-miR-99a-5p;hsa-miR-144-3p;hsa-miR-16-5p;hsa-miR-100-5p;hsa-miR-99b-5p;hsa-miR-34a-5p
path:04066_8	path:04066	HIF-1 signaling pathway	112398;112399;54583;10000;207;208;2475;5335;5336;5578;5579;5582;1978;6198;6199;hsa-miR-122-5p;hsa-miR-20a-5p;hsa-miR-15a-5p;hsa-miR-16-5p;hsa-miR-519d-3p;hsa-miR-302b-3p;hsa-miR-451a;hsa-miR-302d-3p;hsa-miR-143-3p;hsa-miR-149-3p;hsa-miR-302a-3p;hsa-miR-125b-5p;hsa-miR-302c-3p;hsa-miR-185-5p;hsa-miR-184;hsa-miR-708-5p;hsa-miR-21-5p;hsa-miR-99a-5p;hsa-miR-144-3p;hsa-miR-100-5p;hsa-miR-99b-5p;hsa-mi…
path:04066_9	path:04066	HIF-1 signaling pathway	112398;112399;54583;2475;1536;27035;50508;5335;5336;5578;5579;5582;hsa-miR-122-5p;hsa-miR-20a-5p;hsa-miR-99a-5p;hsa-miR-144-3p;hsa-miR-16-5p;hsa-miR-100-5p;hsa-miR-99b-5p;hsa-miR-34a-5p
path:04066_10	path:04066	HIF-1 signaling pathway	9978;6923;6921;2277;5228;7422;7423;7424;112398;112399;54583;7428;405;1387;2033;3091;6513;1950;5163;5160;5161;5162;3098;3099;3101;80201;2597;2023;2026;2027;5207;5208;5209;5210;2056;7018;7037;2321;5054;284;285;51378;7010;7076;1906;4843;4846;4878;4055;4790;5970;6774;596;1026;1027;hsa-miR-361-5p;hsa-miR-107;hsa-miR-520h;hsa-miR-195-5p;hsa-miR-150-5p;hsa-miR-503-5p;hsa-miR-140-5p;hsa-miR-17-5p;hsa-miR…
path:04066_11	path:04066	HIF-1 signaling pathway	9978;6923;6921;2277;5228;7422;7423;7424;112398;112399;54583;7428;3091;6513;1950;5163;3098;3099;3101;80201;2597;2023;2026;2027;5207;5208;5209;5210;2056;7018;7037;2321;5054;284;285;51378;7010;7076;1906;4843;4846;4878;4055;7099;4790;5970;3459;3460;6774;596;1026;1027;hsa-miR-361-5p;hsa-miR-107;hsa-miR-520h;hsa-miR-195-5p;hsa-miR-150-5p;hsa-miR-503-5p;hsa-miR-140-5p;hsa-miR-17-5p;hsa-miR-126-3p;hsa-mi…
path:04066_12	path:04066	HIF-1 signaling pathway	3091;7099;4790;5970;3458;3459;3460;hsa-miR-424-5p;hsa-miR-199b-5p;hsa-miR-107;hsa-miR-519c-3p;hsa-miR-20a-5p;hsa-miR-20b-5p;hsa-miR-138-5p;hsa-let-7c-5p;hsa-miR-146a-5p;hsa-let-7i-5p;hsa-let-7c-3p;hsa-miR-155-5p;hsa-miR-9-5p;hsa-let-7a-5p;hsa-miR-146b-5p;hsa-miR-15a-5p;hsa-miR-124-3p;hsa-miR-15b-5p;hsa-miR-16-5p;hsa-miR-29b-3p;hsa-miR-409-3p
path:04066_13	path:04066	HIF-1 signaling pathway	3091;3569;3570;6774;hsa-miR-424-5p;hsa-miR-199b-5p;hsa-miR-107;hsa-miR-519c-3p;hsa-miR-20a-5p;hsa-miR-20b-5p;hsa-miR-138-5p;hsa-miR-155-5p;hsa-miR-365a-3p;hsa-miR-26a-5p;hsa-let-7a-5p;hsa-miR-23a-3p;hsa-miR-124-3p;hsa-miR-21-5p;hsa-miR-337-3p
path:04066_14	path:04066	HIF-1 signaling pathway	9978;6923;6921;2277;5228;7422;7423;7424;112398;112399;54583;7428;3091;6513;1950;5163;3098;3099;3101;80201;2597;2023;2026;2027;5207;5208;5209;5210;2056;7018;7037;2321;5054;284;285;51378;7010;7076;1906;4843;4846;4878;4055;4790;5970;3570;6774;596;1026;1027;hsa-miR-361-5p;hsa-miR-107;hsa-miR-520h;hsa-miR-195-5p;hsa-miR-150-5p;hsa-miR-503-5p;hsa-miR-140-5p;hsa-miR-17-5p;hsa-miR-126-3p;hsa-miR-134-5p;h…
path:04066_15	path:04066	HIF-1 signaling pathway	1978;1977;253314;9470;5594;5595;5604;5605;2872;8569;hsa-miR-125b-5p;hsa-miR-16-5p;hsa-miR-124-3p;hsa-miR-1;hsa-miR-145-5p;hsa-miR-141-3p;hsa-miR-155-5p;hsa-miR-28-5p;hsa-miR-30a-5p;hsa-miR-320a;hsa-miR-199a-3p;hsa-miR-335-5p;hsa-miR-483-5p;hsa-miR-424-5p;hsa-miR-34a-5p;hsa-miR-497-5p;hsa-let-7b-5p
path:04066_16	path:04066	HIF-1 signaling pathway	10000;207;208;2475;5578;5579;5582;1978;6198;6199;6194;hsa-miR-122-5p;hsa-miR-15a-5p;hsa-miR-16-5p;hsa-miR-519d-3p;hsa-miR-302b-3p;hsa-miR-451a;hsa-miR-302d-3p;hsa-miR-143-3p;hsa-miR-149-3p;hsa-miR-302a-3p;hsa-miR-125b-5p;hsa-miR-302c-3p;hsa-miR-185-5p;hsa-miR-184;hsa-miR-708-5p;hsa-miR-21-5p;hsa-miR-99a-5p;hsa-miR-144-3p;hsa-miR-100-5p;hsa-miR-99b-5p
path:04066_17	path:04066	HIF-1 signaling pathway	1956;2064;3480;3643;2475;1978;5594;5595;5604;5605;2872;8569;hsa-miR-16-5p;hsa-miR-7-5p;hsa-miR-30a-5p;hsa-miR-27a-3p;hsa-let-7a-5p;hsa-miR-146a-5p;hsa-miR-155-5p;hsa-miR-21-5p;hsa-miR-1;hsa-let-7c-3p;hsa-miR-128-3p;hsa-miR-542-5p;hsa-let-7c-5p;hsa-miR-133a-3p;hsa-miR-133b;hsa-miR-331-3p;hsa-miR-548d-3p;hsa-miR-199b-5p;hsa-miR-125a-5p;hsa-miR-205-5p;hsa-miR-125b-5p;hsa-miR-559;hsa-miR-199a-5p;hsa-…
path:04070_1	path:04070	Phosphatidylinositol signaling system	5728;113026;23236;51196;5330;5331;5332;5333;5335;5336;84812;89869;163688;51806;801;805;808;810;3708;3709;3710;10423;23533;5290;5291;5293;5294;5295;5296;8503;23396;8394;8395;200576;5297;5298;55300;55361;5289;1606;1607;1608;160851;1609;8525;8526;8527;9162;5286;5287;5288;3633;4952;56623;8867;8871;5305;79837;8396;4534;3612;3613;54928;3628;27124;3632;51763;3706;3707;80271;hsa-miR-222-3p;hsa-miR-17-5p;…
path:04070_2	path:04070	Phosphatidylinositol signaling system	5728;113026;23236;51196;5330;5331;5332;5333;5335;5336;84812;89869;3708;3709;3710;10423;23533;5290;5291;5293;5294;5295;5296;8503;23396;8394;8395;200576;5297;5298;55300;55361;5289;1040;8760;1606;1607;1608;160851;1609;8525;8526;8527;9162;3631;8821;5286;5287;5288;3633;4952;56623;8867;8871;5305;79837;8396;4534;3612;3613;54928;3628;27124;3632;51763;3706;3707;80271;3635;3636;hsa-miR-222-3p;hsa-miR-17-5p…
path:04080_1	path:04080	Neuroactive ligand-receptor interaction	1511;2147;3001;5340;5644;5645;5646;2149;2150;2151;56288;9002;hsa-let-7b-5p;hsa-miR-16-5p;hsa-miR-1;hsa-miR-155-5p;hsa-miR-483-3p
path:04110_1	path:04110	Cell cycle	1029;6500;8454;9978;983;5111;472;545;2810;1111;11200;1026;4193;6502;5925;10912;1647;4616;7157;993;890;8900;1017;1019;1021;898;9134;595;894;896;hsa-miR-124-3p;hsa-let-7g-5p;hsa-miR-10b-5p;hsa-miR-34a-5p;hsa-miR-24-3p;hsa-miR-16-5p;hsa-miR-155-5p;hsa-miR-125b-5p;hsa-let-7b-5p;hsa-miR-663a;hsa-miR-31-5p;hsa-let-7c-3p;hsa-let-7c-5p;hsa-miR-101-5p;hsa-miR-101-3p;hsa-miR-181a-5p;hsa-miR-374a-5p;hsa-miR…
path:04110_2	path:04110	Cell cycle	51343;10393;246184;25847;29882;29945;51433;51434;51529;64682;8697;8881;996;983;701;5347;10459;4085;9184;8555;8556;2810;9088;10744;9232;5925;10912;1647;4616;991;994;995;993;85417;891;9133;hsa-miR-124-3p;hsa-let-7b-5p;hsa-miR-34a-5p;hsa-miR-16-5p;hsa-miR-24-3p;hsa-miR-663a;hsa-miR-31-5p;hsa-miR-100-5p;hsa-miR-155-5p;hsa-miR-192-5p;hsa-miR-1;hsa-miR-503-5p;hsa-miR-424-5p;hsa-miR-17-5p;hsa-miR-20a-5p…
path:04110_3	path:04110	Cell cycle	4171;4172;4173;4174;4175;4176;23594;23595;4998;4999;5000;5001;10926;8317;8318;990;hsa-miR-34a-5p;hsa-miR-1;hsa-let-7c-5p;hsa-miR-1296-5p;hsa-miR-31-5p;hsa-let-7c-3p;hsa-miR-193b-3p;hsa-miR-24-3p;hsa-miR-885-5p;hsa-miR-124-3p;hsa-let-7b-5p;hsa-miR-192-5p;hsa-miR-26a-5p
path:04110_4	path:04110	Cell cycle	23594;23595;4998;4999;5000;5001;6500;8454;9978;1026;6502;5925;1027;1028;990;993;890;8900;1022;1017;902;1869;1870;1871;hsa-miR-1;hsa-miR-124-3p;hsa-let-7b-5p;hsa-miR-17-5p;hsa-miR-93-5p;hsa-miR-106b-5p;hsa-miR-96-5p;hsa-miR-28-5p;hsa-miR-519d-3p;hsa-miR-208a-3p;hsa-miR-20a-5p;hsa-miR-132-3p;hsa-miR-146a-5p;hsa-let-7a-5p;hsa-miR-639;hsa-miR-503-5p;hsa-miR-519e-3p;hsa-miR-106a-5p;hsa-miR-20b-5p;hsa-…
path:04110_5	path:04110	Cell cycle	51343;10393;246184;25847;29882;29945;51433;51434;51529;64682;8697;8881;996;983;701;5347;10459;4085;9184;8555;8556;9088;494551;7465;10744;9232;5925;991;994;995;993;85417;891;9133;1022;902;hsa-miR-124-3p;hsa-let-7b-5p;hsa-miR-34a-5p;hsa-miR-16-5p;hsa-miR-24-3p;hsa-miR-663a;hsa-miR-31-5p;hsa-miR-100-5p;hsa-miR-155-5p;hsa-miR-192-5p;hsa-miR-1;hsa-miR-503-5p;hsa-miR-424-5p;hsa-miR-106b-5p;hsa-miR-372-…
path:04110_6	path:04110	Cell cycle	1029;6500;8454;9978;5111;472;545;2810;1111;11200;1026;5591;4193;1387;2033;6502;5925;10912;1647;4616;7157;4089;4087;4088;993;890;8900;1017;1019;1021;898;9134;595;894;896;hsa-miR-124-3p;hsa-let-7g-5p;hsa-miR-10b-5p;hsa-miR-34a-5p;hsa-miR-24-3p;hsa-miR-16-5p;hsa-miR-155-5p;hsa-miR-125b-5p;hsa-let-7b-5p;hsa-let-7c-3p;hsa-let-7c-5p;hsa-miR-101-5p;hsa-miR-101-3p;hsa-miR-181a-5p;hsa-miR-374a-5p;hsa-miR-…
path:04110_7	path:04110	Cell cycle	51343;10393;246184;25847;29882;29945;51433;51434;51529;64682;8697;8881;996;983;701;10459;4085;9184;8555;8556;10744;9232;991;85417;891;9133;8379;hsa-miR-124-3p;hsa-let-7b-5p;hsa-miR-34a-5p;hsa-miR-16-5p;hsa-miR-24-3p;hsa-miR-663a;hsa-miR-31-5p;hsa-miR-192-5p;hsa-miR-1;hsa-miR-503-5p;hsa-miR-424-5p;hsa-let-7c-5p;hsa-miR-30a-5p;hsa-let-7c-3p;hsa-miR-212-3p;hsa-miR-132-3p
path:04110_8	path:04110	Cell cycle	51343;10393;246184;25847;29882;29945;51433;51434;51529;64682;8697;8881;996;983;701;10459;4085;699;9184;8555;8556;10744;9232;991;85417;891;9133;hsa-miR-124-3p;hsa-let-7b-5p;hsa-miR-34a-5p;hsa-miR-16-5p;hsa-miR-24-3p;hsa-miR-663a;hsa-miR-31-5p;hsa-miR-192-5p;hsa-miR-1;hsa-miR-450a-1-3p;hsa-miR-503-5p;hsa-miR-424-5p;hsa-let-7c-5p;hsa-miR-30a-5p;hsa-let-7c-3p;hsa-miR-212-3p;hsa-miR-132-3p
path:04110_9	path:04110	Cell cycle	51343;10393;246184;25847;29882;29945;51433;51434;51529;64682;8697;8881;996;983;5347;10971;7529;7531;7532;7533;7534;1111;11200;9088;494551;7465;5925;994;995;993;85417;891;9133;1022;902;hsa-miR-124-3p;hsa-let-7b-5p;hsa-miR-34a-5p;hsa-miR-16-5p;hsa-miR-24-3p;hsa-miR-663a;hsa-miR-31-5p;hsa-miR-100-5p;hsa-miR-155-5p;hsa-miR-1;hsa-miR-30a-5p;hsa-miR-141-3p;hsa-miR-375;hsa-miR-193b-3p;hsa-miR-424-5p;hsa…
path:04110_10	path:04110	Cell cycle	51343;10393;246184;25847;29882;29945;51433;51434;51529;64682;8697;8881;996;983;701;10459;4085;9184;8555;8556;10744;9232;9700;991;85417;891;9133;hsa-miR-124-3p;hsa-let-7b-5p;hsa-miR-34a-5p;hsa-miR-16-5p;hsa-miR-24-3p;hsa-miR-663a;hsa-miR-31-5p;hsa-miR-192-5p;hsa-miR-1;hsa-miR-503-5p;hsa-miR-424-5p;hsa-let-7c-5p;hsa-miR-30a-5p;hsa-let-7c-3p;hsa-miR-212-3p;hsa-miR-132-3p
path:04110_11	path:04110	Cell cycle	10393;246184;25847;29882;29945;51433;51434;51529;64682;8697;8881;996;10744;9232;9700;27127;8243;991;9126;10274;10735;5885;hsa-miR-124-3p;hsa-let-7b-5p;hsa-miR-34a-5p;hsa-miR-16-5p;hsa-let-7e-5p;hsa-let-7c-5p;hsa-let-7c-3p;hsa-miR-30a-5p;hsa-miR-155-5p
path:04110_12	path:04110	Cell cycle	1029;6500;8454;9978;983;5111;1026;4193;6502;5925;7157;1027;1028;1030;993;890;8900;1017;1019;1021;898;9134;595;894;896;1031;1032;5933;25;7027;7029;1869;1870;1871;3065;3066;5934;hsa-miR-124-3p;hsa-let-7g-5p;hsa-miR-10b-5p;hsa-miR-34a-5p;hsa-miR-24-3p;hsa-miR-16-5p;hsa-miR-155-5p;hsa-miR-125b-5p;hsa-let-7b-5p;hsa-miR-663a;hsa-miR-31-5p;hsa-let-7c-3p;hsa-let-7c-5p;hsa-miR-17-5p;hsa-miR-93-5p;hsa-miR-…
path:04110_13	path:04110	Cell cycle	1029;6500;8454;9978;983;5111;1111;11200;1026;4193;6502;5925;10912;1647;4616;7157;1027;1028;1030;993;890;8900;1017;1019;1021;898;9134;595;894;896;1031;1032;5933;5934;hsa-miR-124-3p;hsa-let-7g-5p;hsa-miR-10b-5p;hsa-miR-34a-5p;hsa-miR-24-3p;hsa-miR-16-5p;hsa-miR-155-5p;hsa-miR-125b-5p;hsa-let-7b-5p;hsa-miR-663a;hsa-miR-31-5p;hsa-let-7c-3p;hsa-let-7c-5p;hsa-miR-424-5p;hsa-miR-503-5p;hsa-miR-17-5p;hsa…
path:04110_14	path:04110	Cell cycle	1029;6500;8454;9978;983;5111;1026;4193;6502;5925;10912;1647;4616;7157;1027;1028;1030;2932;890;8900;1017;1019;1021;898;9134;595;894;896;1031;1032;5933;5934;hsa-miR-124-3p;hsa-let-7g-5p;hsa-miR-10b-5p;hsa-miR-34a-5p;hsa-miR-24-3p;hsa-miR-16-5p;hsa-miR-155-5p;hsa-miR-125b-5p;hsa-let-7b-5p;hsa-miR-663a;hsa-miR-31-5p;hsa-let-7c-3p;hsa-let-7c-5p;hsa-miR-17-5p;hsa-miR-93-5p;hsa-miR-106b-5p;hsa-miR-96-5p…
path:04110_15	path:04110	Cell cycle	1029;6500;8454;9978;5111;1026;6502;5925;7157;1027;1028;1030;4089;4087;4088;993;890;8900;1017;1019;1021;898;9134;595;894;896;1031;1032;5933;4609;7027;7029;5934;hsa-miR-124-3p;hsa-let-7g-5p;hsa-miR-10b-5p;hsa-miR-34a-5p;hsa-miR-24-3p;hsa-miR-16-5p;hsa-miR-155-5p;hsa-miR-125b-5p;hsa-let-7b-5p;hsa-let-7c-3p;hsa-let-7c-5p;hsa-miR-17-5p;hsa-miR-93-5p;hsa-miR-106b-5p;hsa-miR-96-5p;hsa-miR-28-5p;hsa-miR-…
path:04110_16	path:04110	Cell cycle	6500;8454;9978;1026;6502;7157;1030;7040;7042;7043;4089;4087;4088;890;8900;1017;1019;1021;898;9134;595;894;896;5933;4609;hsa-let-7b-5p;hsa-miR-17-5p;hsa-miR-93-5p;hsa-miR-106b-5p;hsa-miR-96-5p;hsa-miR-28-5p;hsa-miR-519d-3p;hsa-miR-208a-3p;hsa-miR-20a-5p;hsa-miR-132-3p;hsa-miR-146a-5p;hsa-let-7a-5p;hsa-miR-639;hsa-miR-503-5p;hsa-miR-519e-3p;hsa-miR-106a-5p;hsa-miR-20b-5p;hsa-miR-654-3p;hsa-miR-942-…
path:04110_17	path:04110	Cell cycle	1029;5111;1026;5925;1027;1028;1030;4089;4087;4088;993;1019;1021;595;894;896;1031;1032;5933;1874;1875;4609;7709;7027;7029;5934;hsa-miR-124-3p;hsa-let-7g-5p;hsa-miR-10b-5p;hsa-miR-34a-5p;hsa-miR-24-3p;hsa-miR-16-5p;hsa-miR-155-5p;hsa-miR-125b-5p;hsa-let-7c-3p;hsa-let-7c-5p;hsa-miR-17-5p;hsa-miR-93-5p;hsa-miR-106b-5p;hsa-miR-96-5p;hsa-miR-28-5p;hsa-miR-519d-3p;hsa-miR-208a-3p;hsa-miR-20a-5p;hsa-miR-…
path:04110_18	path:04110	Cell cycle	4171;4172;4173;4174;4175;4176;23594;23595;4998;4999;5000;5001;990;890;8900;1017;hsa-miR-34a-5p;hsa-miR-1;hsa-let-7c-5p;hsa-miR-1296-5p;hsa-miR-31-5p;hsa-let-7c-3p;hsa-miR-193b-3p;hsa-miR-24-3p;hsa-miR-885-5p;hsa-miR-124-3p;hsa-let-7b-5p;hsa-miR-26a-5p;hsa-miR-132-3p;hsa-miR-146a-5p;hsa-miR-212-3p;hsa-miR-103a-3p;hsa-miR-155-5p;hsa-miR-302d-3p;hsa-miR-376a-3p
path:04110_19	path:04110	Cell cycle	10393;246184;25847;29882;29945;51433;51434;51529;64682;8697;8881;996;10459;4085;8379;7272;hsa-miR-124-3p;hsa-let-7b-5p;hsa-miR-34a-5p;hsa-miR-16-5p;hsa-miR-192-5p;hsa-miR-1;hsa-miR-376a-3p;hsa-miR-376a-5p
path:04110_20	path:04110	Cell cycle	1029;5111;1026;5925;1027;1028;1030;4089;4087;4088;993;1019;1021;898;9134;595;894;896;1031;1032;5933;1874;1875;4609;7027;7029;5934;hsa-miR-124-3p;hsa-let-7g-5p;hsa-miR-10b-5p;hsa-miR-34a-5p;hsa-miR-24-3p;hsa-miR-16-5p;hsa-miR-155-5p;hsa-miR-125b-5p;hsa-let-7c-3p;hsa-let-7c-5p;hsa-miR-17-5p;hsa-miR-93-5p;hsa-miR-106b-5p;hsa-miR-96-5p;hsa-miR-28-5p;hsa-miR-519d-3p;hsa-miR-208a-3p;hsa-miR-20a-5p;hsa-…
path:04110_21	path:04110	Cell cycle	1026;1030;7040;7042;7043;4089;4087;4088;1019;1021;595;894;896;5933;1874;1875;4609;7709;7027;7029;hsa-miR-17-5p;hsa-miR-93-5p;hsa-miR-106b-5p;hsa-miR-96-5p;hsa-miR-28-5p;hsa-miR-519d-3p;hsa-miR-208a-3p;hsa-miR-20a-5p;hsa-miR-132-3p;hsa-miR-146a-5p;hsa-let-7a-5p;hsa-miR-639;hsa-miR-503-5p;hsa-miR-519e-3p;hsa-miR-106a-5p;hsa-miR-20b-5p;hsa-miR-654-3p;hsa-miR-942-5p;hsa-miR-125a-5p;hsa-miR-208b-3p;hs…
path:04111_1	path:04111	Cell cycle - yeast	4171;4172;4173;4174;4175;4176;23594;23595;4998;4999;5000;5001;8317;8318;990;hsa-miR-34a-5p;hsa-miR-1;hsa-let-7c-5p;hsa-miR-1296-5p;hsa-miR-31-5p;hsa-let-7c-3p;hsa-miR-193b-3p;hsa-miR-24-3p;hsa-miR-885-5p;hsa-miR-124-3p;hsa-let-7b-5p;hsa-miR-192-5p;hsa-miR-26a-5p
path:04111_2	path:04111	Cell cycle - yeast	4171;4172;4173;4174;4175;4176;23594;23595;4998;4999;5000;5001;6500;8454;9978;990;hsa-miR-34a-5p;hsa-miR-1;hsa-let-7c-5p;hsa-miR-1296-5p;hsa-miR-31-5p;hsa-let-7c-3p;hsa-miR-193b-3p;hsa-miR-24-3p;hsa-miR-885-5p;hsa-miR-124-3p;hsa-let-7b-5p;hsa-miR-26a-5p
path:04111_3	path:04111	Cell cycle - yeast	10393;246184;29882;29945;51433;51434;51529;64682;8697;8881;996;991;8555;8556;55233;92597;51343;hsa-miR-124-3p;hsa-let-7b-5p;hsa-miR-34a-5p;hsa-miR-16-5p;hsa-let-7c-5p;hsa-miR-30a-5p;hsa-let-7c-3p;hsa-miR-503-5p;hsa-miR-424-5p
path:04111_4	path:04111	Cell cycle - yeast	10393;246184;29882;29945;51433;51434;51529;64682;8697;8881;996;991;8555;8556;51343;4085;9184;699;hsa-miR-124-3p;hsa-let-7b-5p;hsa-miR-34a-5p;hsa-miR-16-5p;hsa-let-7c-5p;hsa-miR-30a-5p;hsa-let-7c-3p;hsa-miR-503-5p;hsa-miR-424-5p;hsa-miR-192-5p;hsa-miR-1;hsa-miR-450a-1-3p
path:04111_5	path:04111	Cell cycle - yeast	9700;9126;27127;8243;5885;10274;10735;hsa-let-7e-5p;hsa-let-7c-5p;hsa-let-7c-3p;hsa-miR-34a-5p;hsa-miR-155-5p
path:04113_1	path:04113	Meiosis - yeast	4176;4175;4174;4173;4172;4171;23594;5001;5000;23595;4999;4998;990;8318;8317;hsa-miR-34a-5p;hsa-miR-124-3p;hsa-miR-193b-3p;hsa-miR-1;hsa-miR-885-5p;hsa-let-7c-3p;hsa-miR-24-3p;hsa-let-7c-5p;hsa-miR-1296-5p;hsa-miR-31-5p;hsa-let-7b-5p;hsa-miR-26a-5p;hsa-miR-192-5p
path:04113_2	path:04113	Meiosis - yeast	9126;27127;8243;10274;10735;9700;8555;8556;hsa-let-7e-5p;hsa-let-7c-5p;hsa-let-7c-3p;hsa-miR-34a-5p;hsa-miR-155-5p;hsa-miR-503-5p;hsa-miR-424-5p
path:04113_3	path:04113	Meiosis - yeast	10393;246184;29882;29945;51433;51434;51529;64682;8697;8881;996;991;4085;hsa-miR-124-3p;hsa-let-7b-5p;hsa-miR-34a-5p;hsa-miR-16-5p;hsa-let-7c-5p;hsa-miR-30a-5p;hsa-let-7c-3p;hsa-miR-192-5p;hsa-miR-1
path:04114_1	path:04114	Oocyte meiosis	4342;983;9088;27330;6195;6196;6197;5594;5595;5604;699;hsa-miR-24-3p;hsa-miR-663a;hsa-miR-31-5p;hsa-miR-125b-5p;hsa-miR-28-5p;hsa-miR-30a-5p;hsa-miR-320a;hsa-miR-199a-3p;hsa-miR-335-5p;hsa-miR-483-5p;hsa-miR-424-5p;hsa-miR-34a-5p;hsa-miR-497-5p;hsa-miR-450a-1-3p
path:04114_2	path:04114	Oocyte meiosis	4342;983;9088;27330;6195;6196;6197;286151;995;64506;9748;hsa-miR-24-3p;hsa-miR-663a;hsa-miR-31-5p;hsa-miR-125b-5p
path:04114_3	path:04114	Oocyte meiosis	10459;4085;10393;246184;25847;29882;29945;51433;51434;51529;64682;8697;8881;996;991;10744;9232;898;9134;995;1017;163688;51806;801;805;808;810;11261;5530;5532;5533;5534;5535;63928;hsa-miR-192-5p;hsa-miR-1;hsa-miR-124-3p;hsa-let-7b-5p;hsa-miR-34a-5p;hsa-miR-16-5p;hsa-let-7c-5p;hsa-miR-30a-5p;hsa-let-7c-3p;hsa-miR-107;hsa-miR-15a-5p;hsa-miR-151a-3p;hsa-miR-15b-5p;hsa-miR-26b-5p;hsa-miR-26a-5p;hsa-mi…
path:04114_4	path:04114	Oocyte meiosis	10459;4085;9088;27330;6195;6196;6197;5594;5595;151648;699;hsa-miR-192-5p;hsa-miR-1;hsa-miR-125b-5p;hsa-miR-28-5p;hsa-miR-30a-5p;hsa-miR-320a;hsa-miR-199a-3p;hsa-miR-335-5p;hsa-miR-483-5p;hsa-miR-450a-1-3p
path:04114_5	path:04114	Oocyte meiosis	983;10393;246184;25847;29882;29945;51433;51434;51529;64682;8697;8881;996;991;10744;9232;26271;286151;815;816;817;818;5347;163688;51806;801;805;808;810;11261;5530;5532;5533;5534;5535;63928;hsa-miR-24-3p;hsa-miR-663a;hsa-miR-31-5p;hsa-miR-124-3p;hsa-let-7b-5p;hsa-miR-34a-5p;hsa-miR-16-5p;hsa-let-7c-5p;hsa-miR-30a-5p;hsa-let-7c-3p;hsa-miR-1;hsa-miR-219a-5p;hsa-miR-100-5p;hsa-miR-155-5p;hsa-miR-145-5p
path:04114_6	path:04114	Oocyte meiosis	983;9088;991;6500;8454;9978;286151;995;23291;8945;815;816;817;818;5347;64506;5515;5516;5518;5519;9748;hsa-miR-24-3p;hsa-miR-663a;hsa-miR-31-5p;hsa-miR-16-5p;hsa-miR-34a-5p;hsa-let-7c-5p;hsa-miR-30a-5p;hsa-let-7c-3p;hsa-let-7b-5p;hsa-miR-10a-5p;hsa-miR-183-5p;hsa-miR-1;hsa-miR-219a-5p;hsa-miR-100-5p;hsa-miR-155-5p
path:04114_7	path:04114	Oocyte meiosis	10459;4085;10393;246184;25847;29882;29945;51433;51434;51529;64682;8697;8881;996;991;10744;9232;898;9134;1017;11261;5530;5532;5533;5534;5535;63928;9700;hsa-miR-192-5p;hsa-miR-1;hsa-miR-124-3p;hsa-let-7b-5p;hsa-miR-34a-5p;hsa-miR-16-5p;hsa-let-7c-5p;hsa-miR-30a-5p;hsa-let-7c-3p;hsa-miR-107;hsa-miR-15a-5p;hsa-miR-151a-3p;hsa-miR-15b-5p;hsa-miR-26b-5p;hsa-miR-26a-5p;hsa-miR-424-5p;hsa-miR-195-5p;hsa-…
path:04114_8	path:04114	Oocyte meiosis	983;991;10744;9232;26271;6500;8454;9978;286151;23291;8945;815;816;817;818;5347;163688;51806;801;805;808;810;11261;5530;5532;5533;5534;5535;63928;5515;5516;5518;5519;hsa-miR-24-3p;hsa-miR-663a;hsa-miR-31-5p;hsa-miR-16-5p;hsa-miR-34a-5p;hsa-let-7c-5p;hsa-miR-30a-5p;hsa-let-7c-3p;hsa-let-7b-5p;hsa-miR-10a-5p;hsa-miR-183-5p;hsa-miR-1;hsa-miR-219a-5p;hsa-miR-100-5p;hsa-miR-155-5p;hsa-miR-145-5p
path:04114_9	path:04114	Oocyte meiosis	983;9088;286151;995;1017;815;816;817;818;5347;64506;5566;5567;5568;5613;10971;7529;7531;7532;7533;7534;5499;5500;5501;245711;387778;9748;hsa-miR-24-3p;hsa-miR-663a;hsa-miR-31-5p;hsa-miR-103a-3p;hsa-miR-124-3p;hsa-miR-885-5p;hsa-miR-155-5p;hsa-miR-302d-3p;hsa-miR-376a-3p;hsa-miR-1;hsa-miR-219a-5p;hsa-miR-16-5p;hsa-miR-100-5p;hsa-miR-30a-5p;hsa-miR-141-3p;hsa-miR-375;hsa-miR-193b-3p
path:04114_10	path:04114	Oocyte meiosis	983;9088;286151;995;5347;6790;64506;5566;5567;5568;5613;9748;hsa-miR-24-3p;hsa-miR-663a;hsa-miR-31-5p;hsa-miR-100-5p;hsa-miR-155-5p;hsa-miR-16-5p;hsa-let-7b-5p;hsa-miR-124-3p
path:04114_11	path:04114	Oocyte meiosis	983;995;5347;6790;64506;5566;5567;5568;5613;107;108;109;111;112;113;114;115;196883;5241;367;3480;hsa-miR-24-3p;hsa-miR-663a;hsa-miR-31-5p;hsa-miR-100-5p;hsa-miR-155-5p;hsa-miR-16-5p;hsa-let-7b-5p;hsa-miR-124-3p;hsa-miR-182-5p;hsa-miR-126-3p;hsa-miR-488-5p;hsa-miR-185-5p;hsa-miR-7-5p;hsa-miR-194-5p;hsa-miR-139-5p;hsa-miR-335-5p;hsa-miR-133b;hsa-miR-122-5p;hsa-miR-223-3p;hsa-miR-376a-3p;hsa-miR-497…
path:04114_12	path:04114	Oocyte meiosis	815;816;817;818;89869;3708;3709;3710;163688;51806;801;805;808;810;11261;5530;5532;5533;5534;5535;63928;hsa-miR-1;hsa-miR-219a-5p;hsa-miR-16-5p;hsa-miR-424-5p;hsa-miR-30a-5p;hsa-miR-145-5p
path:04114_13	path:04114	Oocyte meiosis	10393;246184;25847;29882;29945;51433;51434;51529;64682;8697;8881;996;991;286151;995;815;816;817;818;3708;3709;3710;163688;51806;801;805;808;810;11261;5530;5532;5533;5534;5535;63928;hsa-miR-124-3p;hsa-let-7b-5p;hsa-miR-34a-5p;hsa-miR-16-5p;hsa-let-7c-5p;hsa-miR-30a-5p;hsa-let-7c-3p;hsa-miR-1;hsa-miR-219a-5p;hsa-miR-424-5p;hsa-miR-145-5p
path:04114_14	path:04114	Oocyte meiosis	983;995;1017;815;816;817;818;5347;64506;5566;5567;5568;5613;107;108;109;111;112;113;114;115;196883;10971;7529;7531;7532;7533;7534;5499;5500;5501;5241;367;3480;245711;387778;hsa-miR-24-3p;hsa-miR-663a;hsa-miR-31-5p;hsa-miR-103a-3p;hsa-miR-124-3p;hsa-miR-885-5p;hsa-miR-155-5p;hsa-miR-302d-3p;hsa-miR-376a-3p;hsa-miR-1;hsa-miR-219a-5p;hsa-miR-16-5p;hsa-miR-100-5p;hsa-miR-182-5p;hsa-miR-30a-5p;hsa-miR…
path:04114_15	path:04114	Oocyte meiosis	10393;246184;25847;29882;29945;51433;51434;51529;64682;8697;8881;996;991;10744;9232;286151;9700;9985;hsa-miR-124-3p;hsa-let-7b-5p;hsa-miR-34a-5p;hsa-miR-16-5p;hsa-let-7c-5p;hsa-miR-30a-5p;hsa-let-7c-3p
path:04114_16	path:04114	Oocyte meiosis	10744;9232;286151;9700;9985;5525;5526;5527;5528;5529;5515;5516;5518;5519;hsa-miR-1;hsa-miR-16-5p;hsa-miR-30a-5p
path:04114_17	path:04114	Oocyte meiosis	983;991;6500;8454;9978;286151;23291;8945;815;816;817;818;5347;9985;151648;5515;5516;5518;5519;hsa-miR-24-3p;hsa-miR-663a;hsa-miR-31-5p;hsa-miR-16-5p;hsa-miR-34a-5p;hsa-let-7c-5p;hsa-miR-30a-5p;hsa-let-7c-3p;hsa-let-7b-5p;hsa-miR-10a-5p;hsa-miR-183-5p;hsa-miR-1;hsa-miR-219a-5p;hsa-miR-100-5p;hsa-miR-155-5p
path:04114_18	path:04114	Oocyte meiosis	286151;9700;9985;151648;5525;5526;5527;5528;5529;5515;5516;5518;5519;hsa-miR-1;hsa-miR-16-5p;hsa-miR-30a-5p
path:04114_19	path:04114	Oocyte meiosis	995;6790;5566;5567;5568;5613;107;108;109;111;112;113;114;115;196883;5241;367;3480;3630;3479;hsa-miR-155-5p;hsa-let-7b-5p;hsa-miR-124-3p;hsa-miR-182-5p;hsa-miR-126-3p;hsa-miR-488-5p;hsa-miR-185-5p;hsa-miR-7-5p;hsa-miR-194-5p;hsa-miR-139-5p;hsa-miR-335-5p;hsa-miR-133b;hsa-miR-122-5p;hsa-miR-223-3p;hsa-miR-376a-3p;hsa-miR-497-5p;hsa-miR-145-5p;hsa-miR-376c-3p;hsa-miR-383-5p;hsa-miR-30a-5p;hsa-miR-99…
path:04115_1	path:04115	p53 signaling pathway	6477;637;317;54205;842;836;63970;hsa-miR-424-5p;hsa-miR-155-5p;hsa-miR-21-5p;hsa-miR-133a-3p;hsa-let-7a-5p;hsa-miR-138-5p;hsa-miR-375;hsa-miR-30d-5p
path:04115_2	path:04115	p53 signaling pathway	6477;3486;10912;1647;4616;4194;1111;545;11200;472;56475;2810;1017;898;9134;7249;8493;7161;900;901;64326;50484;6241;1643;55240;5728;5268;3732;5054;575;1026;64393;9538;9540;355;51512;581;55367;4193;7157;25898;1019;1021;595;894;896;64065;51246;143686;27244;83667;27113;5366;hsa-miR-424-5p;hsa-miR-504-5p;hsa-miR-374a-5p;hsa-miR-191-5p;hsa-miR-24-3p;hsa-miR-503-5p;hsa-miR-101-5p;hsa-miR-101-3p;hsa-miR-…
path:04115_3	path:04115	p53 signaling pathway	6477;3486;10912;1647;4616;4194;1111;545;11200;472;56475;2810;7249;8493;7161;900;901;64326;50484;6241;1643;55240;5728;5268;3732;3479;5054;575;1026;64393;9538;9540;355;51512;581;55367;4193;7157;25898;64065;51246;143686;27244;83667;27113;5366;hsa-miR-424-5p;hsa-miR-504-5p;hsa-miR-374a-5p;hsa-miR-191-5p;hsa-miR-24-3p;hsa-miR-503-5p;hsa-miR-101-5p;hsa-miR-101-3p;hsa-miR-181a-5p;hsa-miR-421;hsa-miR-18a…
path:04115_4	path:04115	p53 signaling pathway	6477;3486;10912;1647;4616;4194;1111;545;11200;472;56475;2810;7249;8493;7161;900;901;64326;50484;6241;1643;55240;5728;5268;3732;5054;575;1026;64393;9538;9540;355;51512;581;55367;983;4193;7157;25898;64065;51246;143686;27244;83667;85417;891;9133;27113;5366;hsa-miR-424-5p;hsa-miR-504-5p;hsa-miR-374a-5p;hsa-miR-191-5p;hsa-miR-24-3p;hsa-miR-503-5p;hsa-miR-101-5p;hsa-miR-101-3p;hsa-miR-181a-5p;hsa-miR-4…
path:04115_5	path:04115	p53 signaling pathway	6477;3486;10912;1647;4616;4194;1111;545;11200;472;56475;2810;7249;8493;7161;900;901;64326;50484;6241;1643;55240;5728;5268;3732;5054;575;1029;1026;64393;9538;9540;355;51512;581;55367;4193;7157;25898;64065;51246;143686;27244;83667;27113;5366;hsa-miR-424-5p;hsa-miR-504-5p;hsa-miR-374a-5p;hsa-miR-191-5p;hsa-miR-24-3p;hsa-miR-503-5p;hsa-miR-101-5p;hsa-miR-101-3p;hsa-miR-181a-5p;hsa-miR-421;hsa-miR-18a…
path:04115_6	path:04115	p53 signaling pathway	841;317;54205;842;836;hsa-miR-19b-1-5p;hsa-let-7a-5p;hsa-miR-155-5p;hsa-miR-21-5p;hsa-miR-133a-3p;hsa-miR-138-5p;hsa-miR-375;hsa-miR-30d-5p
path:04115_7	path:04115	p53 signaling pathway	6477;3486;10912;1647;4616;4194;1111;545;11200;472;56475;2810;7249;8493;7161;900;901;64326;50484;6241;1643;55240;5728;5268;3732;5054;575;1026;64393;9538;9540;355;51512;581;55367;54205;4193;7157;25898;64065;51246;143686;27244;83667;63970;27113;5366;hsa-miR-424-5p;hsa-miR-504-5p;hsa-miR-374a-5p;hsa-miR-191-5p;hsa-miR-24-3p;hsa-miR-503-5p;hsa-miR-101-5p;hsa-miR-101-3p;hsa-miR-181a-5p;hsa-miR-421;hsa-…
path:04122_1	path:04122	Sulfur relay system	27304;81605;9054;4357;7263;4338;hsa-miR-30a-5p;hsa-miR-16-5p;hsa-let-7b-5p
path:04130_1	path:04130	SNARE interactions in vesicular transport	662;55850;53407;10282;51272;6811;9554;9570;hsa-miR-30a-5p;hsa-miR-155-5p
path:04130_2	path:04130	SNARE interactions in vesicular transport	10652;10490;143187;9482;8417;hsa-miR-16-5p;hsa-miR-30a-5p
path:04130_3	path:04130	SNARE interactions in vesicular transport	10228;8677;8675;8674;6616;8773;112755;2054;6804;6809;6810;6843;6844;9341;10490;143187;hsa-miR-24-3p;hsa-miR-30a-5p;hsa-miR-34a-5p;hsa-let-7b-5p;hsa-miR-124-3p;hsa-miR-155-5p;hsa-miR-16-5p
path:04140_1	path:04140	Regulation of autophagy	10533;64422;11337;11345;23710;9140;hsa-miR-155-5p;hsa-miR-30a-5p
path:04141_1	path:04141	Protein processing in endoplasmic reticulum	468;1649;1965;23645;1388;22926;9451;7494;4780;596;hsa-miR-214-3p;hsa-miR-21-5p;hsa-miR-424-5p;hsa-miR-503-5p;hsa-miR-127-3p;hsa-miR-144-3p;hsa-miR-153-3p;hsa-miR-27a-3p;hsa-miR-142-5p;hsa-miR-34a-5p;hsa-miR-204-5p;hsa-miR-15b-5p;hsa-miR-20a-5p;hsa-miR-16-5p;hsa-miR-181c-5p;hsa-miR-143-3p;hsa-miR-29c-3p;hsa-miR-181a-5p;hsa-let-7a-5p;hsa-miR-34b-5p;hsa-miR-195-5p;hsa-miR-29b-3p;hsa-miR-451a;hsa-miR…
path:04141_2	path:04141	Protein processing in endoplasmic reticulum	5599;5601;5602;7186;4217;5609;hsa-miR-214-3p;hsa-miR-141-3p;hsa-miR-20a-5p;hsa-miR-17-5p;hsa-miR-199a-3p;hsa-miR-93-5p;hsa-miR-106b-5p
path:04141_4	path:04141	Protein processing in endoplasmic reticulum	100506742;823;824;hsa-miR-34a-5p;hsa-miR-1;hsa-miR-30a-5p
path:04141_5	path:04141	Protein processing in endoplasmic reticulum	10952;23480;29927;55176;11231;7095;10134;6745;6746;6747;6748;hsa-miR-1;hsa-miR-16-5p;hsa-miR-30a-5p
path:04141_7	path:04141	Protein processing in endoplasmic reticulum	1603;1650;201595;3703;6184;6185;7991;7841;10970;hsa-miR-124-3p
path:04141_8	path:04141	Protein processing in endoplasmic reticulum	10427;10483;10484;10802;9632;9871;22872;25956;6396;51128;56681;10113;hsa-miR-155-5p;hsa-miR-30a-5p;hsa-let-7b-5p;hsa-miR-193b-3p;hsa-miR-16-5p;hsa-miR-605-5p
path:04141_9	path:04141	Protein processing in endoplasmic reticulum	30001;56605;10130;10961;5034;81567;9601;hsa-let-7b-5p;hsa-miR-16-5p;hsa-miR-210-3p
path:04141_10	path:04141	Protein processing in endoplasmic reticulum	10299;84447;7326;7327;118424;51465;6400;51009;79139;91319;9709;55829;6048;91445;267;hsa-miR-155-5p;hsa-miR-30a-5p;hsa-miR-21-5p
path:04141_11	path:04141	Protein processing in endoplasmic reticulum	3309;51726;54431;5611;64215;10525;64374;hsa-miR-16-5p;hsa-miR-29b-3p;hsa-miR-1;hsa-miR-30a-5p;hsa-let-7b-5p
path:04141_12	path:04141	Protein processing in endoplasmic reticulum	468;1649;578;581;1388;22926;7494;4780;596;hsa-miR-214-3p;hsa-miR-125a-5p;hsa-miR-125b-5p;hsa-miR-30a-5p;hsa-miR-1;hsa-miR-122-5p;hsa-miR-504-5p;hsa-miR-296-5p;hsa-miR-424-5p;hsa-miR-503-5p;hsa-miR-127-3p;hsa-miR-144-3p;hsa-miR-153-3p;hsa-miR-27a-3p;hsa-miR-142-5p;hsa-miR-34a-5p;hsa-miR-204-5p;hsa-miR-21-5p;hsa-miR-15b-5p;hsa-miR-20a-5p;hsa-miR-16-5p;hsa-miR-181c-5p;hsa-miR-143-3p;hsa-miR-29c-3p;h…
path:04141_13	path:04141	Protein processing in endoplasmic reticulum	468;1649;1388;22926;2081;7494;4780;596;hsa-miR-214-3p;hsa-miR-424-5p;hsa-miR-503-5p;hsa-miR-127-3p;hsa-miR-144-3p;hsa-miR-153-3p;hsa-miR-27a-3p;hsa-miR-142-5p;hsa-miR-34a-5p;hsa-miR-204-5p;hsa-miR-21-5p;hsa-miR-15b-5p;hsa-miR-20a-5p;hsa-miR-16-5p;hsa-miR-181c-5p;hsa-miR-143-3p;hsa-miR-29c-3p;hsa-miR-181a-5p;hsa-let-7a-5p;hsa-miR-34b-5p;hsa-miR-195-5p;hsa-miR-29b-3p;hsa-miR-451a;hsa-miR-136-5p;hsa…
path:04141_14	path:04141	Protein processing in endoplasmic reticulum	5886;5887;143630;29978;29979;50613;56893;55768;10277;hsa-miR-30a-5p;hsa-miR-155-5p;hsa-miR-373-3p;hsa-miR-34a-5p;hsa-miR-210-3p
path:04141_16	path:04141	Protein processing in endoplasmic reticulum	3303;3304;3305;3306;3310;3312;9978;10477;51619;7321;7322;7323;7324;7325;10294;285126;3300;3301;3337;54788;80331;85479;10273;hsa-miR-34a-5p;hsa-miR-16-5p;hsa-miR-1;hsa-miR-155-5p;hsa-let-7b-5p;hsa-miR-30a-5p
path:04141_17	path:04141	Protein processing in endoplasmic reticulum	7415;55666;84447;7326;7327;118424;51465;6400;51009;79139;91319;9709;55829;55968;80700;hsa-miR-155-5p;hsa-miR-30a-5p;hsa-miR-21-5p
path:04141_18	path:04141	Protein processing in endoplasmic reticulum	84447;7326;7327;118424;51465;6400;51009;79139;91319;9709;55829;6048;91445;23471;267;hsa-miR-155-5p;hsa-miR-30a-5p;hsa-miR-21-5p
path:04141_19	path:04141	Protein processing in endoplasmic reticulum	9978;26232;26270;10477;51619;7321;7322;7323;7324;7325;10294;285126;3300;3301;3337;54788;80331;85479;6500;8454;hsa-miR-155-5p;hsa-let-7b-5p;hsa-miR-16-5p;hsa-miR-30a-5p;hsa-miR-1
path:04141_20	path:04141	Protein processing in endoplasmic reticulum	3303;3304;3305;3306;3310;3312;10477;51619;7321;7322;7323;7324;7325;10294;285126;3300;3301;3337;54788;80331;85479;10273;5071;hsa-miR-34a-5p;hsa-miR-16-5p;hsa-miR-1;hsa-miR-155-5p;hsa-let-7b-5p;hsa-miR-30a-5p
path:04142_1	path:04142	Lysosome	22901;410;411;2799;3423;6448;2588;285362;hsa-miR-155-5p
path:04144_1	path:04144	Endocytosis	10254;8027;9146;hsa-miR-34a-5p;hsa-miR-218-5p;hsa-miR-296-5p
path:04144_2	path:04144	Endocytosis	10193;11059;23327;23624;4193;4734;57154;64750;7189;83737;867;868;22905;29924;55040;2060;1436;1956;2065;2066;2261;2263;2264;2321;3480;3791;3815;4233;4914;5156;5979;30011;51100;56904;6455;6456;6457;hsa-miR-504-5p;hsa-miR-32-5p;hsa-miR-605-5p;hsa-miR-145-5p;hsa-miR-18b-5p;hsa-miR-25-3p;hsa-miR-143-3p;hsa-let-7b-5p;hsa-miR-30c-5p;hsa-miR-146a-5p;hsa-let-7c-3p;hsa-miR-146b-5p;hsa-let-7c-5p;hsa-miR-106…
path:04144_3	path:04144	Endocytosis	3949;26119;1601;hsa-let-7b-5p;hsa-miR-130a-3p;hsa-miR-30a-5p
path:04144_4	path:04144	Endocytosis	89853;93343;137492;155382;55048;79720;51160;7251;128866;29082;92421;10015;hsa-miR-20a-5p
path:04144_5	path:04144	Endocytosis	89853;93343;51028;84313;11267;79643;51652;128866;29082;92421;25978;27243;10015;hsa-miR-155-5p;hsa-let-7b-5p;hsa-miR-9-5p;hsa-miR-124-3p;hsa-miR-1
path:04144_6	path:04144	Endocytosis	51028;84313;11267;79643;51652;128866;29082;92421;57132;25978;27243;hsa-miR-155-5p;hsa-let-7b-5p;hsa-miR-9-5p;hsa-miR-124-3p;hsa-miR-1
path:04144_7	path:04144	Endocytosis	11267;57132;25978;27243;27183;9525;51534;hsa-miR-9-5p;hsa-miR-124-3p;hsa-miR-1;hsa-let-7b-5p;hsa-miR-19a-3p;hsa-miR-155-5p
path:04144_8	path:04144	Endocytosis	57132;25978;27243;27183;9525;51534;51510;hsa-miR-9-5p;hsa-miR-124-3p;hsa-miR-1;hsa-let-7b-5p;hsa-miR-19a-3p;hsa-miR-155-5p
path:04144_9	path:04144	Endocytosis	5868;5869;5878;8411;9135;30845;10938;5867;64145;hsa-miR-130a-3p;hsa-miR-155-5p;hsa-miR-193b-3p;hsa-miR-373-3p;hsa-miR-34a-5p
path:04144_10	path:04144	Endocytosis	8766;9230;22841;26056;80223;84440;9727;10938;64145;hsa-miR-155-5p;hsa-miR-122-5p;hsa-miR-34a-5p
path:04144_12	path:04144	Endocytosis	5868;5869;5878;9135;30845;10938;5867;64145;80230;hsa-miR-130a-3p;hsa-miR-155-5p;hsa-miR-193b-3p;hsa-miR-373-3p;hsa-miR-34a-5p
path:04145_2	path:04145	Phagosome	5289;8411;5868;5869;5878;hsa-miR-130a-3p;hsa-miR-155-5p;hsa-miR-193b-3p
path:04145_3	path:04145	Phagosome	338382;7879;83547;1778;1780;1781;1783;51143;79659;10376;112714;113457;51807;7277;7278;7846;79861;84790;hsa-miR-1;hsa-miR-30a-5p;hsa-miR-155-5p;hsa-miR-193b-3p;hsa-miR-30a-3p;hsa-miR-16-5p
path:04145_4	path:04145	Phagosome	1536;27035;50508;1535;4689;653361;4688;5879;hsa-miR-194-5p;hsa-miR-122-5p;hsa-miR-142-3p;hsa-miR-155-5p
path:04145_5	path:04145	Phagosome	338382;7879;1778;1780;1781;1783;51143;79659;10376;112714;113457;51807;7277;7278;7846;79861;84790;10381;10382;10383;203068;347688;347733;7280;81027;84617;hsa-miR-1;hsa-miR-30a-5p;hsa-miR-155-5p;hsa-miR-193b-3p;hsa-miR-30a-3p;hsa-miR-16-5p;hsa-miR-200c-3p
path:04150_1	path:04150	mTOR signaling pathway	6794;25989;8408;9706;1978;6198;6199;3091;57521;2475;64223;6009;5562;5563;7249;10000;207;208;84335;5578;5579;5582;hsa-miR-125b-5p;hsa-miR-424-5p;hsa-miR-199b-5p;hsa-miR-107;hsa-miR-519c-3p;hsa-miR-20a-5p;hsa-miR-20b-5p;hsa-miR-138-5p;hsa-miR-99a-5p;hsa-miR-144-3p;hsa-miR-16-5p;hsa-miR-100-5p;hsa-miR-99b-5p;hsa-miR-155-5p;hsa-miR-30a-5p;hsa-miR-122-5p;hsa-miR-15a-5p;hsa-miR-519d-3p;hsa-miR-302b-3p;…
path:04150_2	path:04150	mTOR signaling pathway	673;25989;8408;9706;1978;6198;6199;3091;57521;2475;64223;6009;5562;5563;7249;10000;207;208;84335;5578;5579;5582;hsa-miR-125b-5p;hsa-miR-424-5p;hsa-miR-199b-5p;hsa-miR-107;hsa-miR-519c-3p;hsa-miR-20a-5p;hsa-miR-20b-5p;hsa-miR-138-5p;hsa-miR-99a-5p;hsa-miR-144-3p;hsa-miR-16-5p;hsa-miR-100-5p;hsa-miR-99b-5p;hsa-miR-155-5p;hsa-miR-30a-5p;hsa-miR-122-5p;hsa-miR-15a-5p;hsa-miR-519d-3p;hsa-miR-302b-3p;h…
path:04150_3	path:04150	mTOR signaling pathway	25989;8408;9706;1977;253314;9470;1978;6198;6199;3091;57521;2475;64223;6009;5562;5563;10000;207;208;84335;5578;5579;5582;hsa-miR-16-5p;hsa-miR-124-3p;hsa-miR-1;hsa-miR-145-5p;hsa-miR-141-3p;hsa-miR-155-5p;hsa-miR-125b-5p;hsa-miR-424-5p;hsa-miR-199b-5p;hsa-miR-107;hsa-miR-519c-3p;hsa-miR-20a-5p;hsa-miR-20b-5p;hsa-miR-138-5p;hsa-miR-99a-5p;hsa-miR-144-3p;hsa-miR-100-5p;hsa-miR-99b-5p;hsa-miR-30a-5p;…
path:04150_4	path:04150	mTOR signaling pathway	25989;8408;9706;1978;6194;1975;6198;6199;3091;57521;2475;64223;6009;5562;5563;10000;207;208;84335;5578;5579;5582;3667;hsa-miR-125b-5p;hsa-miR-16-5p;hsa-miR-193b-3p;hsa-miR-424-5p;hsa-miR-199b-5p;hsa-miR-107;hsa-miR-519c-3p;hsa-miR-20a-5p;hsa-miR-20b-5p;hsa-miR-138-5p;hsa-miR-99a-5p;hsa-miR-144-3p;hsa-miR-100-5p;hsa-miR-99b-5p;hsa-miR-155-5p;hsa-miR-30a-5p;hsa-miR-122-5p;hsa-miR-15a-5p;hsa-miR-519…
path:04150_5	path:04150	mTOR signaling pathway	25989;8408;9706;1978;6198;6199;2277;5228;7422;7423;7424;3091;57521;2475;64223;6009;5562;5563;10000;207;208;84335;5578;5579;5582;hsa-miR-125b-5p;hsa-miR-361-5p;hsa-miR-107;hsa-miR-520h;hsa-miR-195-5p;hsa-miR-150-5p;hsa-miR-503-5p;hsa-miR-140-5p;hsa-miR-17-5p;hsa-miR-126-3p;hsa-miR-134-5p;hsa-miR-330-3p;hsa-miR-15b-5p;hsa-miR-133a-3p;hsa-miR-125a-5p;hsa-miR-16-5p;hsa-miR-200b-3p;hsa-miR-29b-3p;hsa-…
path:04150_6	path:04150	mTOR signaling pathway	25989;8408;9706;1978;6198;6199;3091;57521;2475;64223;6009;5562;5563;10000;207;208;84335;10325;10670;58528;64121;5578;5579;5582;hsa-miR-125b-5p;hsa-miR-424-5p;hsa-miR-199b-5p;hsa-miR-107;hsa-miR-519c-3p;hsa-miR-20a-5p;hsa-miR-20b-5p;hsa-miR-138-5p;hsa-miR-99a-5p;hsa-miR-144-3p;hsa-miR-16-5p;hsa-miR-100-5p;hsa-miR-99b-5p;hsa-miR-155-5p;hsa-miR-30a-5p;hsa-miR-122-5p;hsa-miR-15a-5p;hsa-miR-519d-3p;hs…
path:04150_7	path:04150	mTOR signaling pathway	25989;8408;9706;1978;6198;6199;3091;57521;2475;64223;253260;6009;5562;5563;10000;207;208;84335;5578;5579;5582;hsa-miR-125b-5p;hsa-miR-424-5p;hsa-miR-199b-5p;hsa-miR-107;hsa-miR-519c-3p;hsa-miR-20a-5p;hsa-miR-20b-5p;hsa-miR-138-5p;hsa-miR-99a-5p;hsa-miR-144-3p;hsa-miR-16-5p;hsa-miR-100-5p;hsa-miR-99b-5p;hsa-miR-155-5p;hsa-miR-218-5p;hsa-miR-30a-5p;hsa-miR-122-5p;hsa-miR-15a-5p;hsa-miR-519d-3p;hsa-…
path:04150_8	path:04150	mTOR signaling pathway	6794;2475;6009;5562;5563;54541;7249;27330;6195;6196;6197;5594;5595;10000;207;208;84335;hsa-miR-99a-5p;hsa-miR-144-3p;hsa-miR-16-5p;hsa-miR-100-5p;hsa-miR-99b-5p;hsa-miR-155-5p;hsa-miR-30a-5p;hsa-miR-221-3p;hsa-miR-181a-5p;hsa-miR-125b-5p;hsa-miR-28-5p;hsa-miR-320a;hsa-miR-199a-3p;hsa-miR-335-5p;hsa-miR-483-5p;hsa-miR-122-5p;hsa-miR-15a-5p;hsa-miR-519d-3p;hsa-miR-302b-3p;hsa-miR-451a;hsa-miR-302d-…
path:04150_9	path:04150	mTOR signaling pathway	7248;7124;3551;hsa-miR-203a;hsa-miR-200c-3p;hsa-miR-218-5p;hsa-miR-199a-5p
path:04150_10	path:04150	mTOR signaling pathway	6009;5562;5563;54541;7249;27330;6195;6196;6197;5594;5595;10000;207;208;5170;3479;3630;hsa-miR-155-5p;hsa-miR-30a-5p;hsa-miR-221-3p;hsa-miR-181a-5p;hsa-miR-125b-5p;hsa-miR-28-5p;hsa-miR-320a;hsa-miR-199a-3p;hsa-miR-335-5p;hsa-miR-483-5p;hsa-miR-122-5p;hsa-miR-15a-5p;hsa-miR-16-5p;hsa-miR-519d-3p;hsa-miR-302b-3p;hsa-miR-451a;hsa-miR-302d-3p;hsa-miR-143-3p;hsa-miR-149-3p;hsa-miR-302a-3p;hsa-miR-302c…
path:04150_11	path:04150	mTOR signaling pathway	25989;8408;9706;1978;6198;6199;3091;57521;2475;64223;6009;5562;5563;7249;10000;207;208;5170;84335;5578;5579;5582;hsa-miR-125b-5p;hsa-miR-424-5p;hsa-miR-199b-5p;hsa-miR-107;hsa-miR-519c-3p;hsa-miR-20a-5p;hsa-miR-20b-5p;hsa-miR-138-5p;hsa-miR-99a-5p;hsa-miR-144-3p;hsa-miR-16-5p;hsa-miR-100-5p;hsa-miR-99b-5p;hsa-miR-155-5p;hsa-miR-30a-5p;hsa-miR-122-5p;hsa-miR-15a-5p;hsa-miR-519d-3p;hsa-miR-302b-3p;…
path:04150_12	path:04150	mTOR signaling pathway	6198;6199;2475;7249;10000;207;208;5170;23533;5290;5291;5293;5294;5295;5296;8503;5728;84335;hsa-miR-99a-5p;hsa-miR-144-3p;hsa-miR-16-5p;hsa-miR-100-5p;hsa-miR-99b-5p;hsa-miR-122-5p;hsa-miR-15a-5p;hsa-miR-519d-3p;hsa-miR-302b-3p;hsa-miR-451a;hsa-miR-302d-3p;hsa-miR-143-3p;hsa-miR-149-3p;hsa-miR-302a-3p;hsa-miR-125b-5p;hsa-miR-302c-3p;hsa-miR-185-5p;hsa-miR-184;hsa-miR-708-5p;hsa-miR-21-5p;hsa-miR-1…
path:04150_13	path:04150	mTOR signaling pathway	7249;27330;6195;6196;6197;5594;5595;10000;207;208;5170;23533;5290;5291;5293;5294;5295;5296;8503;3479;3630;5728;hsa-miR-125b-5p;hsa-miR-28-5p;hsa-miR-30a-5p;hsa-miR-320a;hsa-miR-199a-3p;hsa-miR-335-5p;hsa-miR-483-5p;hsa-miR-122-5p;hsa-miR-15a-5p;hsa-miR-16-5p;hsa-miR-519d-3p;hsa-miR-302b-3p;hsa-miR-451a;hsa-miR-302d-3p;hsa-miR-143-3p;hsa-miR-149-3p;hsa-miR-302a-3p;hsa-miR-302c-3p;hsa-miR-185-5p;hs…
path:04150_14	path:04150	mTOR signaling pathway	6194;1975;6198;6199;2475;10000;207;208;23533;5290;5291;5293;5294;5295;5296;8503;84335;3667;hsa-miR-16-5p;hsa-miR-193b-3p;hsa-miR-99a-5p;hsa-miR-144-3p;hsa-miR-100-5p;hsa-miR-99b-5p;hsa-miR-122-5p;hsa-miR-15a-5p;hsa-miR-519d-3p;hsa-miR-302b-3p;hsa-miR-451a;hsa-miR-302d-3p;hsa-miR-143-3p;hsa-miR-149-3p;hsa-miR-302a-3p;hsa-miR-125b-5p;hsa-miR-302c-3p;hsa-miR-185-5p;hsa-miR-184;hsa-miR-708-5p;hsa-miR…
path:04151_1	path:04151	PI3K-Akt signaling pathway	1977;253314;9470;1978;6198;6199;57521;2475;64223;6009;hsa-miR-16-5p;hsa-miR-124-3p;hsa-miR-1;hsa-miR-145-5p;hsa-miR-141-3p;hsa-miR-155-5p;hsa-miR-125b-5p;hsa-miR-99a-5p;hsa-miR-144-3p;hsa-miR-100-5p;hsa-miR-99b-5p
path:04151_2	path:04151	PI3K-Akt signaling pathway	1978;6194;1975;6198;6199;2475;6009;5170;hsa-miR-125b-5p;hsa-miR-16-5p;hsa-miR-193b-3p;hsa-miR-99a-5p;hsa-miR-144-3p;hsa-miR-100-5p;hsa-miR-99b-5p;hsa-miR-155-5p
path:04151_3	path:04151	PI3K-Akt signaling pathway	1978;6198;6199;57521;2475;64223;6009;7249;7248;hsa-miR-125b-5p;hsa-miR-99a-5p;hsa-miR-144-3p;hsa-miR-16-5p;hsa-miR-100-5p;hsa-miR-99b-5p;hsa-miR-155-5p
path:04151_4	path:04151	PI3K-Akt signaling pathway	57521;2475;64223;6009;7249;7248;10000;207;208;5562;5563;54541;hsa-miR-99a-5p;hsa-miR-144-3p;hsa-miR-16-5p;hsa-miR-100-5p;hsa-miR-99b-5p;hsa-miR-155-5p;hsa-miR-122-5p;hsa-miR-15a-5p;hsa-miR-519d-3p;hsa-miR-302b-3p;hsa-miR-451a;hsa-miR-302d-3p;hsa-miR-143-3p;hsa-miR-149-3p;hsa-miR-302a-3p;hsa-miR-125b-5p;hsa-miR-302c-3p;hsa-miR-185-5p;hsa-miR-184;hsa-miR-708-5p;hsa-miR-21-5p;hsa-miR-30a-5p;hsa-miR-…
path:04151_5	path:04151	PI3K-Akt signaling pathway	6194;1975;6198;6199;2475;10000;207;208;5170;5728;29941;5585;5586;100533105;10110;23678;6446;hsa-miR-16-5p;hsa-miR-193b-3p;hsa-miR-99a-5p;hsa-miR-144-3p;hsa-miR-100-5p;hsa-miR-99b-5p;hsa-miR-122-5p;hsa-miR-15a-5p;hsa-miR-519d-3p;hsa-miR-302b-3p;hsa-miR-451a;hsa-miR-302d-3p;hsa-miR-143-3p;hsa-miR-149-3p;hsa-miR-302a-3p;hsa-miR-125b-5p;hsa-miR-302c-3p;hsa-miR-185-5p;hsa-miR-184;hsa-miR-708-5p;hsa-mi…
path:04151_6	path:04151	PI3K-Akt signaling pathway	6198;6199;6009;7249;7248;10000;207;208;5170;5728;2932;1027;2309;572;4193;1147;3551;8517;117145;28227;55012;5515;5516;5518;5519;5520;5521;5522;5523;5525;5526;5527;5528;5529;55844;3320;3326;7184;11140;4846;200186;23035;23239;1026;842;5894;10488;1385;1386;1388;148327;468;64764;84699;90993;9586;hsa-miR-155-5p;hsa-miR-122-5p;hsa-miR-15a-5p;hsa-miR-16-5p;hsa-miR-519d-3p;hsa-miR-302b-3p;hsa-miR-451a;hsa…
path:04151_7	path:04151	PI3K-Akt signaling pathway	3667;1436;1956;1969;2260;2261;2263;2264;2321;2324;3480;3643;3791;3815;4233;4804;5156;5159;7010;1435;1942;1943;1944;1945;1946;1950;2246;2247;2248;2249;2250;2251;2252;2253;2254;2255;2256;2257;2258;2259;2277;26281;26291;27006;284;285;3082;3479;3630;4254;4803;51378;5154;5155;5228;56034;7422;7423;7424;80310;8074;8817;8822;8823;9965;2885;6654;6655;hsa-miR-126-3p;hsa-miR-145-5p;hsa-miR-148a-3p;hsa-miR-2…
path:04151_8	path:04151	PI3K-Akt signaling pathway	7249;7248;10000;207;208;5170;5728;2932;4609;1027;2309;572;4193;2997;2998;595;1147;3551;8517;117145;28227;55012;5515;5516;5518;5519;5520;5521;5522;5523;5525;5526;5527;5528;5529;55844;3320;3326;7184;11140;4846;200186;23035;23239;1026;842;5894;10488;1385;1386;1388;148327;468;64764;84699;90993;9586;hsa-miR-122-5p;hsa-miR-15a-5p;hsa-miR-16-5p;hsa-miR-519d-3p;hsa-miR-302b-3p;hsa-miR-451a;hsa-miR-302d-3…
path:04151_9	path:04151	PI3K-Akt signaling pathway	7249;7248;10000;207;208;5170;5728;2932;1027;5934;356;10018;2309;572;4193;595;5105;5106;2538;57818;1147;3551;8517;10971;7529;7531;7532;7533;7534;117145;28227;55012;5515;5516;5518;5519;5520;5521;5522;5523;5525;5526;5527;5528;5529;55844;3320;3326;7184;11140;4846;200186;23035;23239;1026;1017;1019;1021;842;5894;10488;1385;1386;1388;148327;468;64764;84699;90993;9586;894;896;898;9134;hsa-miR-122-5p;hsa-…
path:04151_10	path:04151	PI3K-Akt signaling pathway	7249;7248;10000;207;208;5170;5728;2932;1027;2309;572;4193;598;1147;3551;8517;4790;5970;10971;7529;7531;7532;7533;7534;117145;28227;55012;5515;5516;5518;5519;5520;5521;5522;5523;5525;5526;5527;5528;5529;55844;3320;3326;7184;11140;4846;200186;23035;23239;1026;842;5894;10488;1385;1386;1388;148327;468;64764;84699;90993;9586;596;hsa-miR-122-5p;hsa-miR-15a-5p;hsa-miR-16-5p;hsa-miR-519d-3p;hsa-miR-302b-…
path:04151_11	path:04151	PI3K-Akt signaling pathway	7249;7248;10000;207;208;5170;5728;2932;1027;2309;572;4193;7157;1147;3551;8517;117145;28227;55012;5515;5516;5518;5519;5520;5521;5522;5523;5525;5526;5527;5528;5529;55844;3320;3326;7184;11140;4846;200186;23035;23239;1026;842;5894;10488;1385;1386;1388;148327;468;64764;84699;90993;9586;hsa-miR-122-5p;hsa-miR-15a-5p;hsa-miR-16-5p;hsa-miR-519d-3p;hsa-miR-302b-3p;hsa-miR-451a;hsa-miR-302d-3p;hsa-miR-143-…
path:04151_12	path:04151	PI3K-Akt signaling pathway	10000;207;208;572;598;1147;3551;8517;4790;5970;4602;hsa-miR-122-5p;hsa-miR-15a-5p;hsa-miR-16-5p;hsa-miR-519d-3p;hsa-miR-302b-3p;hsa-miR-451a;hsa-miR-302d-3p;hsa-miR-143-3p;hsa-miR-149-3p;hsa-miR-302a-3p;hsa-miR-125b-5p;hsa-miR-302c-3p;hsa-miR-185-5p;hsa-miR-184;hsa-miR-708-5p;hsa-miR-21-5p;hsa-miR-491-5p;hsa-let-7g-5p;hsa-let-7c-3p;hsa-miR-133a-3p;hsa-miR-30a-5p;hsa-let-7c-5p;hsa-miR-223-3p;hsa-m…
path:04151_13	path:04151	PI3K-Akt signaling pathway	1436;1956;1969;2260;2261;2263;2264;2321;2324;3480;3643;3791;3815;4233;4804;5156;5159;7010;2885;6654;6655;3265;3845;4893;hsa-miR-16-5p;hsa-miR-7-5p;hsa-miR-30a-5p;hsa-miR-27a-3p;hsa-let-7a-5p;hsa-miR-146a-5p;hsa-miR-155-5p;hsa-miR-21-5p;hsa-miR-1;hsa-let-7c-3p;hsa-miR-128-3p;hsa-miR-542-5p;hsa-let-7c-5p;hsa-miR-133a-3p;hsa-miR-133b;hsa-miR-34a-5p;hsa-miR-26b-5p;hsa-miR-424-5p;hsa-miR-99a-5p;hsa-mi…
path:04151_14	path:04151	PI3K-Akt signaling pathway	7249;7248;10000;207;208;5170;5728;2932;1027;2309;572;4193;1147;3551;8517;3265;3845;4893;117145;28227;55012;5515;5516;5518;5519;5520;5521;5522;5523;5525;5526;5527;5528;5529;55844;3320;3326;7184;11140;4846;200186;23035;23239;1026;842;5894;5604;5605;10488;1385;1386;1388;148327;468;64764;84699;90993;9586;hsa-miR-122-5p;hsa-miR-15a-5p;hsa-miR-16-5p;hsa-miR-519d-3p;hsa-miR-302b-3p;hsa-miR-451a;hsa-miR-…
path:04151_15	path:04151	PI3K-Akt signaling pathway	6009;7249;7248;10000;207;208;5562;5563;54541;6794;hsa-miR-155-5p;hsa-miR-122-5p;hsa-miR-15a-5p;hsa-miR-16-5p;hsa-miR-519d-3p;hsa-miR-302b-3p;hsa-miR-451a;hsa-miR-302d-3p;hsa-miR-143-3p;hsa-miR-149-3p;hsa-miR-302a-3p;hsa-miR-125b-5p;hsa-miR-302c-3p;hsa-miR-185-5p;hsa-miR-184;hsa-miR-708-5p;hsa-miR-21-5p;hsa-miR-30a-5p;hsa-miR-221-3p;hsa-miR-181a-5p
path:04151_16	path:04151	PI3K-Akt signaling pathway	10000;207;208;3265;3845;4893;5894;5604;5605;5594;5595;hsa-miR-122-5p;hsa-miR-15a-5p;hsa-miR-16-5p;hsa-miR-519d-3p;hsa-miR-302b-3p;hsa-miR-451a;hsa-miR-302d-3p;hsa-miR-143-3p;hsa-miR-149-3p;hsa-miR-302a-3p;hsa-miR-125b-5p;hsa-miR-302c-3p;hsa-miR-185-5p;hsa-miR-184;hsa-miR-708-5p;hsa-miR-21-5p;hsa-let-7a-5p;hsa-miR-181d-5p;hsa-miR-181a-5p;hsa-let-7c-5p;hsa-miR-622;hsa-let-7c-3p;hsa-miR-126-3p;hsa-m…
path:04151_18	path:04151	PI3K-Akt signaling pathway	22801;3655;3672;3673;3674;3675;3676;3678;3679;3680;3685;8515;8516;3688;3690;3691;3693;3694;3695;3696;10319;1101;1277;1278;1280;1281;1282;1284;1285;1286;1287;1288;1289;1290;1291;1292;1293;1301;1302;1311;131873;22798;2335;255631;284217;3371;3381;3908;3909;3910;3911;3912;3913;3914;3915;3918;50509;5649;63923;6696;7057;7058;7059;7060;7143;7148;7448;7450;85301;5747;hsa-miR-29a-3p;hsa-miR-1;hsa-miR-30a-…
path:04151_19	path:04151	PI3K-Akt signaling pathway	7097;7099;5879;hsa-miR-19b-3p;hsa-miR-105-5p;hsa-miR-19a-3p;hsa-miR-146a-5p;hsa-let-7c-5p;hsa-let-7i-5p;hsa-let-7c-3p;hsa-miR-194-5p;hsa-miR-122-5p;hsa-miR-142-3p;hsa-miR-155-5p
path:04151_20	path:04151	PI3K-Akt signaling pathway	1441;2057;2690;3454;3455;3559;3560;3561;3563;3566;3570;3575;5618;9180;3716;3717;3718;1440;1442;2056;2688;2689;3439;3440;3441;3442;3443;3444;3445;3446;3447;3448;3449;3451;3452;3456;3558;3562;3565;3569;3574;5008;5617;hsa-miR-23a-3p;hsa-miR-124-3p;hsa-miR-17-5p;hsa-miR-375;hsa-miR-135a-5p;hsa-miR-34a-5p;hsa-miR-26a-5p;hsa-let-7b-5p;hsa-miR-145-5p;hsa-miR-181c-5p;hsa-miR-155-5p;hsa-miR-365a-3p;hsa-le…
path:04151_21	path:04151	PI3K-Akt signaling pathway	7249;7248;10000;207;208;5170;5728;2932;1027;2309;572;4193;1147;3551;8517;117145;28227;55012;5515;5516;5518;5519;5520;5521;5522;5523;5525;5526;5527;5528;5529;55844;3320;3326;7184;11140;4846;200186;23035;23239;1026;842;5894;10488;1385;1386;1388;148327;468;64764;84699;90993;9586;596;4170;hsa-miR-122-5p;hsa-miR-15a-5p;hsa-miR-16-5p;hsa-miR-519d-3p;hsa-miR-302b-3p;hsa-miR-451a;hsa-miR-302d-3p;hsa-miR-…
path:04210_1	path:04210	Apoptosis	11261;5530;5532;5533;5534;5535;63928;572;5566;5567;5568;5573;5575;5576;5577;5613;10000;207;208;1147;3551;8517;23533;5290;5291;5293;5294;5295;5296;8503;hsa-miR-16-5p;hsa-miR-30a-5p;hsa-miR-145-5p;hsa-miR-155-5p;hsa-let-7b-5p;hsa-miR-122-5p;hsa-miR-15a-5p;hsa-miR-519d-3p;hsa-miR-302b-3p;hsa-miR-451a;hsa-miR-302d-3p;hsa-miR-143-3p;hsa-miR-149-3p;hsa-miR-302a-3p;hsa-miR-125b-5p;hsa-miR-302c-3p;hsa-mi…
path:04210_2	path:04210	Apoptosis	581;10000;207;208;23533;5290;5291;5293;5294;5295;5296;8503;1439;3563;4914;3562;hsa-miR-30a-5p;hsa-miR-1;hsa-miR-122-5p;hsa-miR-504-5p;hsa-miR-296-5p;hsa-miR-15a-5p;hsa-miR-16-5p;hsa-miR-519d-3p;hsa-miR-302b-3p;hsa-miR-451a;hsa-miR-302d-3p;hsa-miR-143-3p;hsa-miR-149-3p;hsa-miR-302a-3p;hsa-miR-125b-5p;hsa-miR-302c-3p;hsa-miR-185-5p;hsa-miR-184;hsa-miR-708-5p;hsa-miR-21-5p;hsa-miR-148b-3p;hsa-miR-29…
path:04210_3	path:04210	Apoptosis	598;596;7157;112401;329;330;331;79444;4790;5970;4792;hsa-miR-491-5p;hsa-let-7g-5p;hsa-let-7c-3p;hsa-miR-133a-3p;hsa-miR-30a-5p;hsa-miR-122-5p;hsa-let-7c-5p;hsa-miR-34a-5p;hsa-miR-204-5p;hsa-miR-21-5p;hsa-miR-15b-5p;hsa-miR-20a-5p;hsa-miR-16-5p;hsa-miR-181c-5p;hsa-miR-143-3p;hsa-miR-29c-3p;hsa-miR-181a-5p;hsa-let-7a-5p;hsa-miR-34b-5p;hsa-miR-195-5p;hsa-miR-29b-3p;hsa-miR-451a;hsa-miR-136-5p;hsa-mi…
path:04210_4	path:04210	Apoptosis	1676;836;112401;329;330;331;79444;1677;100506742;842;840;839;841;843;hsa-miR-145-5p;hsa-miR-138-5p;hsa-let-7a-5p;hsa-miR-375;hsa-miR-30d-5p;hsa-miR-204-5p;hsa-miR-34a-5p;hsa-miR-200c-3p;hsa-miR-181a-5p;hsa-miR-429;hsa-miR-200b-3p;hsa-miR-181b-5p;hsa-miR-34a-3p;hsa-miR-133a-3p;hsa-miR-19b-1-5p
path:04210_5	path:04210	Apoptosis	596;472;7157;4790;5970;hsa-miR-34a-5p;hsa-miR-204-5p;hsa-miR-21-5p;hsa-miR-15b-5p;hsa-miR-20a-5p;hsa-miR-16-5p;hsa-miR-181c-5p;hsa-miR-143-3p;hsa-miR-29c-3p;hsa-miR-181a-5p;hsa-let-7a-5p;hsa-miR-34b-5p;hsa-miR-195-5p;hsa-miR-29b-3p;hsa-miR-451a;hsa-miR-136-5p;hsa-miR-375;hsa-miR-630;hsa-miR-15a-5p;hsa-miR-34c-5p;hsa-let-7c-5p;hsa-miR-181d-5p;hsa-miR-192-5p;hsa-let-7c-3p;hsa-miR-1;hsa-miR-125b-5p;…
path:04210_6	path:04210	Apoptosis	1676;836;112401;329;330;331;79444;100506742;842;839;841;843;823;824;hsa-miR-145-5p;hsa-miR-138-5p;hsa-let-7a-5p;hsa-miR-375;hsa-miR-30d-5p;hsa-miR-204-5p;hsa-miR-34a-5p;hsa-miR-200c-3p;hsa-miR-181a-5p;hsa-miR-429;hsa-miR-200b-3p;hsa-miR-181b-5p;hsa-miR-34a-3p;hsa-miR-133a-3p;hsa-miR-19b-1-5p;hsa-miR-1;hsa-miR-30a-5p
path:04210_7	path:04210	Apoptosis	1676;836;112401;329;330;331;79444;100506742;842;840;4790;5970;839;317;54205;841;843;hsa-miR-145-5p;hsa-miR-138-5p;hsa-let-7a-5p;hsa-miR-375;hsa-miR-30d-5p;hsa-miR-204-5p;hsa-miR-34a-5p;hsa-miR-200c-3p;hsa-miR-181a-5p;hsa-miR-429;hsa-miR-200b-3p;hsa-miR-181b-5p;hsa-miR-34a-3p;hsa-miR-133a-3p;hsa-miR-146a-5p;hsa-miR-155-5p;hsa-miR-9-5p;hsa-miR-146b-5p;hsa-miR-15a-5p;hsa-miR-124-3p;hsa-miR-21-5p;hsa…
path:04210_8	path:04210	Apoptosis	598;596;112401;329;330;331;79444;4790;5970;4792;1147;3551;8517;hsa-miR-491-5p;hsa-let-7g-5p;hsa-let-7c-3p;hsa-miR-133a-3p;hsa-miR-30a-5p;hsa-miR-122-5p;hsa-let-7c-5p;hsa-miR-34a-5p;hsa-miR-204-5p;hsa-miR-21-5p;hsa-miR-15b-5p;hsa-miR-20a-5p;hsa-miR-16-5p;hsa-miR-181c-5p;hsa-miR-143-3p;hsa-miR-29c-3p;hsa-miR-181a-5p;hsa-let-7a-5p;hsa-miR-34b-5p;hsa-miR-195-5p;hsa-miR-29b-3p;hsa-miR-451a;hsa-miR-136…
path:04210_9	path:04210	Apoptosis	1676;836;112401;329;330;331;79444;100506742;842;840;839;317;54205;637;841;843;hsa-miR-145-5p;hsa-miR-138-5p;hsa-let-7a-5p;hsa-miR-375;hsa-miR-30d-5p;hsa-miR-204-5p;hsa-miR-34a-5p;hsa-miR-200c-3p;hsa-miR-181a-5p;hsa-miR-429;hsa-miR-200b-3p;hsa-miR-181b-5p;hsa-miR-34a-3p;hsa-miR-133a-3p;hsa-miR-155-5p;hsa-miR-21-5p;hsa-miR-19b-1-5p
path:04210_10	path:04210	Apoptosis	1676;836;112401;329;330;331;79444;100506742;842;840;839;54205;637;841;843;8772;hsa-miR-145-5p;hsa-miR-138-5p;hsa-let-7a-5p;hsa-miR-375;hsa-miR-30d-5p;hsa-miR-204-5p;hsa-miR-34a-5p;hsa-miR-200c-3p;hsa-miR-181a-5p;hsa-miR-429;hsa-miR-200b-3p;hsa-miR-181b-5p;hsa-miR-34a-3p;hsa-miR-133a-3p;hsa-miR-19b-1-5p;hsa-miR-146a-5p
path:04210_11	path:04210	Apoptosis	572;4792;10000;207;208;9020;1147;3551;8517;23533;5290;5291;5293;5294;5295;5296;8503;hsa-miR-30e-3p;hsa-miR-122-5p;hsa-miR-15a-5p;hsa-miR-16-5p;hsa-miR-519d-3p;hsa-miR-302b-3p;hsa-miR-451a;hsa-miR-302d-3p;hsa-miR-143-3p;hsa-miR-149-3p;hsa-miR-302a-3p;hsa-miR-125b-5p;hsa-miR-302c-3p;hsa-miR-185-5p;hsa-miR-184;hsa-miR-708-5p;hsa-miR-21-5p;hsa-miR-155-5p;hsa-miR-223-3p;hsa-miR-23b-3p;hsa-miR-195-5p;h…
path:04210_12	path:04210	Apoptosis	4792;10000;207;208;9020;1147;3551;8517;11213;3654;3656;51135;7186;8737;hsa-miR-30e-3p;hsa-miR-122-5p;hsa-miR-15a-5p;hsa-miR-16-5p;hsa-miR-519d-3p;hsa-miR-302b-3p;hsa-miR-451a;hsa-miR-302d-3p;hsa-miR-143-3p;hsa-miR-149-3p;hsa-miR-302a-3p;hsa-miR-125b-5p;hsa-miR-302c-3p;hsa-miR-185-5p;hsa-miR-184;hsa-miR-708-5p;hsa-miR-21-5p;hsa-miR-155-5p;hsa-miR-223-3p;hsa-miR-23b-3p;hsa-miR-195-5p;hsa-miR-200c-3…
path:04210_13	path:04210	Apoptosis	836;840;637;841;843;8837;8772;3554;3556;7132;8793;8794;8795;8797;355;hsa-miR-138-5p;hsa-let-7a-5p;hsa-miR-375;hsa-miR-30d-5p;hsa-miR-19b-1-5p;hsa-miR-512-3p;hsa-miR-146a-5p;hsa-miR-30a-5p;hsa-miR-16-5p;hsa-miR-155-5p;hsa-miR-504-5p;hsa-miR-106a-5p
path:04210_14	path:04210	Apoptosis	841;843;8837;11213;3654;3656;51135;4615;8772;8717;3554;3556;7132;8793;8794;8795;8797;355;3552;3553;hsa-miR-19b-1-5p;hsa-let-7a-5p;hsa-miR-512-3p;hsa-miR-146a-5p;hsa-let-7c-3p;hsa-miR-146b-5p;hsa-let-7c-5p;hsa-miR-155-5p;hsa-miR-203a;hsa-miR-30a-5p;hsa-miR-16-5p;hsa-miR-504-5p;hsa-miR-106a-5p;hsa-miR-191-5p;hsa-miR-21-5p
path:04210_15	path:04210	Apoptosis	9020;1147;3551;8517;11213;3654;3656;51135;7186;8737;3554;3556;7132;hsa-miR-155-5p;hsa-miR-223-3p;hsa-miR-16-5p;hsa-miR-15a-5p;hsa-miR-23b-3p;hsa-miR-195-5p;hsa-miR-200c-3p;hsa-miR-218-5p;hsa-miR-199a-5p;hsa-miR-146a-5p;hsa-let-7c-3p;hsa-miR-146b-5p;hsa-let-7c-5p
path:04210_16	path:04210	Apoptosis	10000;207;208;23533;5290;5291;5293;5294;5295;5296;8503;1439;3563;4914;4803;hsa-miR-122-5p;hsa-miR-15a-5p;hsa-miR-16-5p;hsa-miR-519d-3p;hsa-miR-302b-3p;hsa-miR-451a;hsa-miR-302d-3p;hsa-miR-143-3p;hsa-miR-149-3p;hsa-miR-302a-3p;hsa-miR-125b-5p;hsa-miR-302c-3p;hsa-miR-185-5p;hsa-miR-184;hsa-miR-708-5p;hsa-miR-21-5p;hsa-miR-148b-3p;hsa-miR-30a-5p;hsa-miR-29a-3p;hsa-miR-376a-3p;hsa-miR-126-3p;hsa-miR-…
path:04210_17	path:04210	Apoptosis	841;843;8837;8772;8717;7186;8737;3554;3556;7132;8793;8794;8795;8797;355;7124;hsa-miR-19b-1-5p;hsa-let-7a-5p;hsa-miR-512-3p;hsa-miR-146a-5p;hsa-miR-30a-5p;hsa-miR-16-5p;hsa-miR-155-5p;hsa-miR-504-5p;hsa-miR-106a-5p;hsa-miR-203a
path:04210_18	path:04210	Apoptosis	841;843;8837;8772;3554;3556;7132;8793;8794;8795;8797;355;8743;hsa-miR-19b-1-5p;hsa-let-7a-5p;hsa-miR-512-3p;hsa-miR-146a-5p;hsa-miR-30a-5p;hsa-miR-16-5p;hsa-miR-155-5p;hsa-miR-504-5p;hsa-miR-106a-5p
path:04210_19	path:04210	Apoptosis	841;843;8837;8772;3554;3556;7132;8793;8794;8795;8797;355;356;hsa-miR-19b-1-5p;hsa-let-7a-5p;hsa-miR-512-3p;hsa-miR-146a-5p;hsa-miR-30a-5p;hsa-miR-16-5p;hsa-miR-155-5p;hsa-miR-504-5p;hsa-miR-106a-5p;hsa-miR-21-5p
path:04260_1	path:04260	Cardiac muscle contraction	7134;7137;7139;70;7168;7169;7170;7171;hsa-miR-1;hsa-miR-21-5p;hsa-miR-124-3p;hsa-miR-34a-5p;hsa-miR-145-5p;hsa-miR-16-5p
path:04270_1	path:04270	Vascular smooth muscle contraction	340156;4638;85366;91807;10398;140465;4637;4659;4660;5499;5500;5501;6093;9475;59;72;94274;hsa-miR-30a-5p;hsa-miR-584-5p;hsa-miR-146a-5p;hsa-miR-148b-3p;hsa-miR-138-5p;hsa-miR-124-3p
path:04270_2	path:04270	Vascular smooth muscle contraction	340156;4638;85366;91807;10398;140465;4637;4659;4660;5499;5500;5501;59;72;163688;51806;801;805;808;810;5566;5567;5568;5613;hsa-miR-30a-5p;hsa-miR-1
path:04270_3	path:04270	Vascular smooth muscle contraction	10398;140465;4637;4659;4660;5499;5500;5501;6093;9475;387;94274;hsa-miR-30a-5p;hsa-miR-584-5p;hsa-miR-146a-5p;hsa-miR-148b-3p;hsa-miR-138-5p;hsa-miR-124-3p;hsa-miR-375;hsa-miR-122-5p;hsa-let-7c-3p;hsa-miR-155-5p;hsa-let-7c-5p;hsa-miR-31-5p;hsa-miR-185-5p;hsa-miR-200c-3p;hsa-miR-31-3p
path:04270_4	path:04270	Vascular smooth muscle contraction	5578;5579;5580;5581;5582;5583;5588;146;147;148;2767;2776;23236;5330;5331;5332;3708;3709;3710;100137049;123745;255189;26279;283748;30814;391013;50487;5319;5320;5321;5322;64600;81579;8398;8399;84647;8605;8681;185;1909;552;553;hsa-miR-205-5p;hsa-miR-31-5p;hsa-miR-1;hsa-let-7b-5p;hsa-miR-424-5p;hsa-miR-338-3p;hsa-miR-30a-5p;hsa-miR-155-5p;hsa-miR-27b-3p;hsa-miR-203a;hsa-miR-200c-3p;hsa-miR-224-5p
path:04270_5	path:04270	Vascular smooth muscle contraction	5578;5579;5580;5581;5582;5583;5588;2767;2776;23236;5330;5331;5332;3708;3709;3710;369;5894;673;hsa-miR-205-5p;hsa-miR-31-5p;hsa-miR-1;hsa-let-7b-5p;hsa-miR-424-5p;hsa-miR-7-5p;hsa-miR-125b-5p
path:04270_6	path:04270	Vascular smooth muscle contraction	4659;4660;5499;5500;5501;6093;9475;387;23365;9138;9826;hsa-miR-30a-5p;hsa-miR-584-5p;hsa-miR-146a-5p;hsa-miR-148b-3p;hsa-miR-138-5p;hsa-miR-124-3p;hsa-miR-375;hsa-miR-122-5p;hsa-let-7c-3p;hsa-miR-155-5p;hsa-let-7c-5p;hsa-miR-31-5p;hsa-miR-185-5p;hsa-miR-200c-3p;hsa-miR-31-3p
path:04270_7	path:04270	Vascular smooth muscle contraction	6093;9475;387;23365;9138;9826;10672;2768;hsa-miR-584-5p;hsa-miR-146a-5p;hsa-miR-148b-3p;hsa-miR-138-5p;hsa-miR-124-3p;hsa-miR-375;hsa-miR-122-5p;hsa-let-7c-3p;hsa-miR-155-5p;hsa-let-7c-5p;hsa-miR-31-5p;hsa-miR-185-5p;hsa-miR-200c-3p;hsa-miR-31-3p;hsa-miR-30a-5p;hsa-miR-1
path:04270_8	path:04270	Vascular smooth muscle contraction	23365;9138;9826;146;147;148;2767;2776;10672;2768;185;1909;552;553;hsa-miR-30a-5p;hsa-miR-1;hsa-miR-155-5p;hsa-miR-27b-3p;hsa-miR-203a;hsa-miR-200c-3p;hsa-miR-224-5p
path:04270_9	path:04270	Vascular smooth muscle contraction	387;23365;9138;9826;146;147;148;10672;2768;185;1909;552;553;hsa-miR-375;hsa-miR-122-5p;hsa-let-7c-3p;hsa-miR-155-5p;hsa-let-7c-5p;hsa-miR-31-5p;hsa-miR-185-5p;hsa-miR-200c-3p;hsa-miR-31-3p;hsa-miR-30a-5p;hsa-miR-1;hsa-miR-27b-3p;hsa-miR-203a;hsa-miR-224-5p
path:04270_10	path:04270	Vascular smooth muscle contraction	340156;4638;85366;91807;10398;140465;4637;3708;3709;3710;163688;51806;801;805;808;810;10242;157855;27094;27345;3778;3779;107;108;109;111;112;113;114;115;196883;5566;5567;5568;5613;hsa-miR-424-5p;hsa-miR-1;hsa-miR-211-5p;hsa-miR-182-5p
path:04270_11	path:04270	Vascular smooth muscle contraction	340156;4638;85366;91807;23236;5330;5331;5332;3708;3709;3710;10242;157855;27094;27345;3778;3779;107;108;109;111;112;113;114;115;196883;5566;5567;5568;5613;10335;hsa-let-7b-5p;hsa-miR-1;hsa-miR-424-5p;hsa-miR-211-5p;hsa-miR-182-5p
path:04270_12	path:04270	Vascular smooth muscle contraction	800;369;5894;673;5604;5605;5594;5595;hsa-miR-34a-5p;hsa-miR-122-5p;hsa-miR-7-5p;hsa-miR-125b-5p;hsa-miR-424-5p;hsa-miR-497-5p;hsa-let-7b-5p;hsa-miR-28-5p;hsa-miR-30a-5p;hsa-miR-320a;hsa-miR-199a-3p;hsa-miR-335-5p;hsa-miR-483-5p
path:04270_13	path:04270	Vascular smooth muscle contraction	5578;5579;5580;5581;5582;5583;5588;23236;5330;5331;5332;369;5894;673;5604;5605;hsa-miR-205-5p;hsa-miR-31-5p;hsa-miR-1;hsa-let-7b-5p;hsa-miR-7-5p;hsa-miR-125b-5p;hsa-miR-424-5p;hsa-miR-34a-5p;hsa-miR-497-5p
path:04270_14	path:04270	Vascular smooth muscle contraction	135;136;107;108;109;111;112;113;114;115;196883;5566;5567;5568;5613;2778;5739;10203;10266;10267;10268;hsa-miR-27b-3p;hsa-miR-182-5p;hsa-miR-155-5p;hsa-miR-1
path:04270_15	path:04270	Vascular smooth muscle contraction	4881;2977;2982;2983;hsa-miR-320a
path:04310_1	path:04310	Wnt signaling pathway	10725;4772;4773;4775;4776;5578;5579;5582;11261;5530;5532;5533;5534;5535;63928;815;816;817;818;23236;5330;5331;5332;11211;2535;7855;7976;8321;8322;8323;8324;8325;8326;hsa-miR-31-5p;hsa-miR-24-3p;hsa-miR-184;hsa-miR-16-5p;hsa-miR-30a-5p;hsa-miR-145-5p;hsa-miR-1;hsa-miR-219a-5p;hsa-let-7b-5p;hsa-miR-204-5p;hsa-miR-375
path:04310_2	path:04310	Wnt signaling pathway	5578;5579;5582;11261;5530;5532;5533;5534;5535;63928;815;816;817;818;23236;5330;5331;5332;11211;2535;7855;7976;8321;8322;8323;8324;8325;8326;7474;81029;1855;1856;1857;7481;4040;4041;6422;6423;6424;6425;51384;54361;7471;7472;7473;7475;7476;7477;7478;7479;7480;7482;7483;7484;80326;89780;hsa-miR-16-5p;hsa-miR-30a-5p;hsa-miR-145-5p;hsa-miR-1;hsa-miR-219a-5p;hsa-let-7b-5p;hsa-miR-31-5p;hsa-miR-204-5p;h…
path:04310_3	path:04310	Wnt signaling pathway	11211;2535;7855;7976;8321;8322;8323;8324;8325;8326;5599;5601;5602;5879;5880;5881;387;23002;23500;1855;1856;1857;144165;166336;57216;81839;10297;324;85407;85409;8312;8313;2932;10023;23401;59343;1457;1459;1460;80319;hsa-miR-31-5p;hsa-miR-204-5p;hsa-miR-145-5p;hsa-miR-375;hsa-miR-214-3p;hsa-miR-141-3p;hsa-miR-20a-5p;hsa-miR-17-5p;hsa-miR-199a-3p;hsa-miR-93-5p;hsa-miR-106b-5p;hsa-miR-194-5p;hsa-miR-1…
path:04310_4	path:04310	Wnt signaling pathway	23236;5330;5331;5332;11211;2535;7855;7976;8321;8322;8323;8324;8325;8326;7474;81029;5879;5880;5881;23002;23500;1855;1856;1857;144165;166336;57216;81839;7481;10297;324;85407;85409;8312;8313;2932;10023;23401;59343;1457;1459;1460;80319;4040;4041;6422;6423;6424;6425;51384;54361;7471;7472;7473;7475;7476;7477;7478;7479;7480;7482;7483;7484;80326;89780;hsa-let-7b-5p;hsa-miR-1;hsa-miR-31-5p;hsa-miR-204-5p;…
path:04310_5	path:04310	Wnt signaling pathway	5599;5601;5602;5879;5880;5881;6093;9475;387;23002;23500;1855;1856;1857;hsa-miR-214-3p;hsa-miR-141-3p;hsa-miR-20a-5p;hsa-miR-17-5p;hsa-miR-199a-3p;hsa-miR-93-5p;hsa-miR-106b-5p;hsa-miR-194-5p;hsa-miR-122-5p;hsa-miR-142-3p;hsa-miR-155-5p;hsa-miR-584-5p;hsa-miR-146a-5p;hsa-miR-148b-3p;hsa-miR-138-5p;hsa-miR-124-3p;hsa-miR-375;hsa-let-7c-3p;hsa-let-7c-5p;hsa-miR-31-5p;hsa-miR-185-5p;hsa-miR-200c-3p;h…
path:04310_6	path:04310	Wnt signaling pathway	4316;5467;595;894;896;8061;3725;4609;1487;1488;64321;4089;51176;6932;6934;83439;1387;2033;8607;57680;56998;51701;122011;1452;23291;8945;6907;79718;90665;10297;324;8312;8313;1499;5566;5567;5568;5613;5663;2932;hsa-miR-126-5p;hsa-miR-126-3p;hsa-miR-20a-5p;hsa-miR-449a;hsa-miR-193b-3p;hsa-miR-195-5p;hsa-let-7b-5p;hsa-let-7c-5p;hsa-miR-34a-5p;hsa-miR-17-5p;hsa-miR-503-5p;hsa-miR-15b-5p;hsa-miR-19a-3p;…
path:04310_7	path:04310	Wnt signaling pathway	1855;1856;1857;51176;6932;6934;83439;8607;57680;56998;122011;1452;23291;8945;6907;79718;90665;10297;324;8312;8313;5515;5516;5518;5519;5525;5526;5527;5528;5529;1499;5566;5567;5568;5613;5663;2932;10023;23401;1454;hsa-miR-221-3p;hsa-miR-324-3p;hsa-miR-34a-5p;hsa-miR-200c-3p;hsa-miR-200a-3p;hsa-miR-200b-3p;hsa-miR-429;hsa-miR-141-3p;hsa-miR-29b-3p;hsa-miR-215-5p;hsa-miR-155-5p;hsa-miR-10a-5p;hsa-miR-…
path:04310_8	path:04310	Wnt signaling pathway	4316;5467;595;894;896;8061;3725;4609;1487;1488;64321;4089;51176;6932;6934;83439;1387;2033;8607;51701;6885;1499;hsa-miR-126-5p;hsa-miR-126-3p;hsa-miR-20a-5p;hsa-miR-449a;hsa-miR-193b-3p;hsa-miR-195-5p;hsa-let-7b-5p;hsa-let-7c-5p;hsa-miR-34a-5p;hsa-miR-17-5p;hsa-miR-503-5p;hsa-miR-15b-5p;hsa-miR-19a-3p;hsa-miR-302c-3p;hsa-miR-16-5p;hsa-miR-302a-3p;hsa-miR-155-5p;hsa-let-7f-5p;hsa-miR-15a-5p;hsa-miR…
path:04310_9	path:04310	Wnt signaling pathway	11211;2535;7855;7976;8321;8322;8323;8324;8325;8326;5879;5880;5881;23002;23500;1855;1856;1857;144165;166336;57216;81839;122011;1452;6907;79718;90665;10297;324;85407;85409;8312;8313;5515;5516;5518;5519;5525;5526;5527;5528;5529;1499;5566;5567;5568;5613;2932;10023;23401;59343;1457;1459;1460;80319;1454;hsa-miR-31-5p;hsa-miR-204-5p;hsa-miR-145-5p;hsa-miR-375;hsa-miR-194-5p;hsa-miR-122-5p;hsa-miR-142-3p…
path:04310_11	path:04310	Wnt signaling pathway	23236;5330;5331;5332;11211;2535;7855;7976;8321;8322;8323;8324;8325;8326;7474;81029;1855;1856;1857;7481;22943;27121;27123;4040;4041;6422;6423;6424;6425;51384;54361;7471;7472;7473;7475;7476;7477;7478;7479;7480;7482;7483;7484;80326;89780;hsa-let-7b-5p;hsa-miR-1;hsa-miR-31-5p;hsa-miR-204-5p;hsa-miR-145-5p;hsa-miR-375;hsa-miR-155-5p;hsa-miR-30a-5p;hsa-miR-16-5p;hsa-miR-221-3p;hsa-miR-324-3p;hsa-miR-29…
path:04310_12	path:04310	Wnt signaling pathway	23236;5330;5331;5332;11211;2535;7855;7976;8321;8322;8323;8324;8325;8326;7474;81029;1855;1856;1857;7481;11197;9350;4040;4041;6422;6423;6424;6425;64840;51384;54361;7471;7472;7473;7475;7476;7477;7478;7479;7480;7482;7483;7484;80326;89780;hsa-let-7b-5p;hsa-miR-1;hsa-miR-31-5p;hsa-miR-204-5p;hsa-miR-145-5p;hsa-miR-375;hsa-miR-155-5p;hsa-miR-30a-5p;hsa-miR-16-5p;hsa-miR-221-3p;hsa-miR-324-3p;hsa-miR-218…
path:04320_1	path:04320	Dorso-ventral axis formation	2120;51513;2113;2114;5594;5595;5604;hsa-miR-129-5p;hsa-miR-155-5p;hsa-miR-31-5p;hsa-miR-193b-3p;hsa-miR-222-3p;hsa-miR-208a-3p;hsa-miR-9-5p;hsa-miR-125b-5p;hsa-miR-200b-3p;hsa-miR-199a-3p;hsa-miR-199a-5p;hsa-miR-28-5p;hsa-miR-30a-5p;hsa-miR-320a;hsa-miR-335-5p;hsa-miR-483-5p;hsa-miR-424-5p;hsa-miR-34a-5p;hsa-miR-497-5p
path:04320_2	path:04320	Dorso-ventral axis formation	3845;6654;6655;2885;1956;hsa-let-7c-5p;hsa-let-7a-5p;hsa-miR-622;hsa-let-7c-3p;hsa-miR-126-3p;hsa-miR-155-5p;hsa-miR-96-5p;hsa-miR-217;hsa-let-7g-5p;hsa-miR-18a-3p;hsa-miR-143-3p;hsa-miR-181c-5p;hsa-miR-16-5p;hsa-miR-7-5p;hsa-miR-30a-5p;hsa-miR-27a-3p;hsa-miR-146a-5p;hsa-miR-21-5p;hsa-miR-1;hsa-miR-128-3p;hsa-miR-542-5p;hsa-miR-133a-3p;hsa-miR-133b
path:04330_1	path:04330	Notch signaling pathway	23385;51107;5663;5664;3065;3066;9541;1487;1488;9612;171558;3280;388585;11317;3516;22938;1387;2033;2648;8850;55534;84441;9794;6868;55851;113878;151636;1840;196403;23220;8650;9253;182;3714;4851;4853;4854;4855;1855;1856;1857;3955;4242;5986;10683;28514;54567;hsa-miR-145-5p;hsa-miR-155-5p;hsa-miR-562;hsa-miR-449b-5p;hsa-miR-34a-5p;hsa-miR-449a;hsa-miR-1;hsa-miR-137;hsa-miR-16-5p;hsa-miR-10b-5p;hsa-miR…
path:04340_1	path:04340	Hedgehog signaling pathway	5727;8643;650;652;51384;54361;7471;7472;7473;7474;7475;7476;7477;7478;7479;7480;7481;7482;7483;7484;80326;81029;89780;7546;122011;1452;1453;1454;1455;1456;53944;2932;5566;5567;5568;5613;23291;8945;2735;2736;2737;6608;3549;50846;6469;hsa-miR-212-3p;hsa-miR-29c-3p;hsa-miR-34a-5p;hsa-let-7e-5p;hsa-let-7c-5p;hsa-let-7c-3p;hsa-miR-122-5p;hsa-miR-155-5p;hsa-miR-30a-5p;hsa-miR-16-5p;hsa-miR-324-3p;hsa-m…
path:04340_2	path:04340	Hedgehog signaling pathway	5727;2735;2736;2737;51684;27148;51715;6608;3549;50846;6469;hsa-miR-212-3p;hsa-miR-326;hsa-miR-324-5p;hsa-miR-125b-5p;hsa-miR-378a-3p;hsa-miR-378a-5p;hsa-miR-155-5p;hsa-miR-338-3p
path:04340_3	path:04340	Hedgehog signaling pathway	5727;2735;2736;2737;4036;6608;2619;64399;3549;50846;6469;hsa-miR-212-3p;hsa-miR-326;hsa-miR-324-5p;hsa-miR-125b-5p;hsa-miR-338-3p
path:04350_1	path:04350	TGF-beta signaling pathway	8454;9978;4089;4087;4088;4091;4092;5308;6667;1387;2033;1030;4609;7027;1874;1875;5933;3397;3398;3399;3400;90;9372;9765;6500;5594;5595;4086;4090;4093;7046;hsa-let-7b-5p;hsa-miR-26a-5p;hsa-miR-199a-5p;hsa-miR-130a-3p;hsa-miR-224-5p;hsa-miR-146a-5p;hsa-miR-182-5p;hsa-miR-454-3p;hsa-miR-17-5p;hsa-miR-155-5p;hsa-miR-18a-5p;hsa-miR-301a-3p;hsa-miR-19a-3p;hsa-miR-483-3p;hsa-miR-200b-3p;hsa-miR-200a-3p;hs…
path:04350_2	path:04350	TGF-beta signaling pathway	92;93;4838;3624;3625;3626;83729;10468;10637;7044;7048;7040;7042;7043;1634;hsa-miR-16-5p;hsa-miR-141-3p;hsa-miR-194-5p;hsa-miR-200c-3p;hsa-miR-215-5p;hsa-miR-192-5p;hsa-miR-302d-3p;hsa-miR-302a-3p;hsa-miR-20a-5p;hsa-miR-372-3p;hsa-miR-302b-3p;hsa-miR-21-5p;hsa-miR-17-5p;hsa-miR-19b-3p;hsa-miR-204-5p;hsa-miR-18a-5p;hsa-miR-590-5p;hsa-miR-92a-3p;hsa-miR-19a-3p;hsa-miR-633;hsa-miR-24-3p;hsa-miR-29a-3p
path:04350_3	path:04350	TGF-beta signaling pathway	8454;9978;4089;4087;4088;4091;4092;5308;6667;1387;2033;7027;1874;1875;5933;3397;3398;3399;3400;90;9372;9765;6500;5594;5595;4086;4090;4093;57154;64750;7046;7124;3458;hsa-let-7b-5p;hsa-miR-26a-5p;hsa-miR-199a-5p;hsa-miR-130a-3p;hsa-miR-224-5p;hsa-miR-146a-5p;hsa-miR-182-5p;hsa-miR-454-3p;hsa-miR-17-5p;hsa-miR-155-5p;hsa-miR-18a-5p;hsa-miR-301a-3p;hsa-miR-19a-3p;hsa-miR-483-3p;hsa-miR-200b-3p;hsa-mi…
path:04350_4	path:04350	TGF-beta signaling pathway	6198;6199;5515;5516;5518;5519;387;57154;64750;7048;7040;7042;7043;hsa-miR-16-5p;hsa-miR-375;hsa-miR-122-5p;hsa-let-7c-3p;hsa-miR-155-5p;hsa-let-7c-5p;hsa-miR-31-5p;hsa-miR-185-5p;hsa-miR-200c-3p;hsa-miR-31-3p;hsa-miR-20a-5p;hsa-miR-372-3p;hsa-miR-302b-3p;hsa-miR-21-5p;hsa-miR-17-5p;hsa-miR-19b-3p;hsa-miR-204-5p;hsa-miR-18a-5p;hsa-miR-590-5p;hsa-miR-92a-3p;hsa-miR-19a-3p;hsa-miR-633;hsa-miR-24-3p;…
path:04350_5	path:04350	TGF-beta signaling pathway	5515;5516;5518;5519;6093;9475;387;57154;64750;7048;7040;7042;7043;hsa-miR-16-5p;hsa-miR-584-5p;hsa-miR-146a-5p;hsa-miR-148b-3p;hsa-miR-138-5p;hsa-miR-124-3p;hsa-miR-375;hsa-miR-122-5p;hsa-let-7c-3p;hsa-miR-155-5p;hsa-let-7c-5p;hsa-miR-31-5p;hsa-miR-185-5p;hsa-miR-200c-3p;hsa-miR-31-3p;hsa-miR-20a-5p;hsa-miR-372-3p;hsa-miR-302b-3p;hsa-miR-21-5p;hsa-miR-17-5p;hsa-miR-19b-3p;hsa-miR-204-5p;hsa-miR-1…
path:04350_6	path:04350	TGF-beta signaling pathway	4091;4092;5515;5516;5518;5519;387;57154;64750;7048;7046;7040;7042;7043;hsa-miR-216a-5p;hsa-miR-21-5p;hsa-miR-217;hsa-miR-25-3p;hsa-miR-16-5p;hsa-miR-375;hsa-miR-122-5p;hsa-let-7c-3p;hsa-miR-155-5p;hsa-let-7c-5p;hsa-miR-31-5p;hsa-miR-185-5p;hsa-miR-200c-3p;hsa-miR-31-3p;hsa-miR-20a-5p;hsa-miR-372-3p;hsa-miR-302b-3p;hsa-miR-17-5p;hsa-miR-19b-3p;hsa-miR-204-5p;hsa-miR-18a-5p;hsa-miR-590-5p;hsa-miR-9…
path:04350_7	path:04350	TGF-beta signaling pathway	4089;4087;4088;4091;4092;5308;6667;1387;2033;7027;1874;1875;5933;3397;3398;3399;3400;5594;5595;4086;4090;4093;57154;64750;7124;3458;657;658;hsa-miR-26a-5p;hsa-miR-199a-5p;hsa-miR-130a-3p;hsa-miR-224-5p;hsa-miR-146a-5p;hsa-miR-182-5p;hsa-miR-454-3p;hsa-miR-17-5p;hsa-miR-155-5p;hsa-miR-18a-5p;hsa-miR-301a-3p;hsa-miR-19a-3p;hsa-miR-483-3p;hsa-miR-200b-3p;hsa-miR-200a-3p;hsa-miR-216a-5p;hsa-miR-21-5p…
path:04350_8	path:04350	TGF-beta signaling pathway	4087;4088;4091;4092;4086;4090;4093;57154;64750;7048;7046;7124;3458;hsa-miR-155-5p;hsa-miR-200b-3p;hsa-miR-200a-3p;hsa-miR-18a-5p;hsa-miR-216a-5p;hsa-miR-21-5p;hsa-miR-217;hsa-miR-25-3p;hsa-miR-30c-5p;hsa-miR-26a-5p;hsa-miR-30a-5p;hsa-miR-16-5p;hsa-miR-30b-5p;hsa-miR-30d-5p;hsa-miR-130a-3p;hsa-miR-20a-5p;hsa-miR-372-3p;hsa-miR-302b-3p;hsa-miR-17-5p;hsa-miR-19b-3p;hsa-miR-204-5p;hsa-miR-590-5p;hsa-…
path:04350_9	path:04350	TGF-beta signaling pathway	269;659;151449;268;353500;392255;650;652;653;654;655;656;8200;9241;8646;hsa-miR-19b-3p;hsa-miR-181c-5p;hsa-miR-21-5p;hsa-miR-92a-3p;hsa-miR-17-5p;hsa-miR-129-5p;hsa-miR-302c-3p;hsa-miR-100-5p;hsa-miR-20a-5p;hsa-miR-19a-3p;hsa-miR-130a-3p;hsa-miR-34a-5p;hsa-miR-22-3p;hsa-miR-342-3p
path:04360_1	path:04360	Axon guidance	2770;2771;2773;7852;1947;1948;1949;5998;hsa-miR-1;hsa-miR-30a-5p;hsa-miR-30d-5p;hsa-miR-124-3p;hsa-miR-34a-5p;hsa-miR-16-5p;hsa-miR-20b-5p;hsa-miR-204-5p;hsa-miR-126-3p;hsa-miR-133a-3p
path:04360_2	path:04360	Axon guidance	5594;5595;5747;3688;8482;hsa-miR-28-5p;hsa-miR-30a-5p;hsa-miR-320a;hsa-miR-199a-3p;hsa-miR-335-5p;hsa-miR-483-5p;hsa-miR-138-5p;hsa-miR-7-5p;hsa-miR-193a-3p;hsa-miR-9-3p;hsa-miR-124-3p;hsa-miR-375;hsa-miR-183-5p
path:04360_3	path:04360	Axon guidance	5594;5595;5747;3688;3265;3845;4893;hsa-miR-28-5p;hsa-miR-30a-5p;hsa-miR-320a;hsa-miR-199a-3p;hsa-miR-335-5p;hsa-miR-483-5p;hsa-miR-138-5p;hsa-miR-7-5p;hsa-miR-193a-3p;hsa-miR-9-3p;hsa-miR-124-3p;hsa-miR-375;hsa-miR-183-5p;hsa-let-7a-5p;hsa-miR-181d-5p;hsa-miR-181a-5p;hsa-miR-143-3p;hsa-let-7c-5p;hsa-miR-622;hsa-let-7c-3p;hsa-miR-126-3p;hsa-miR-155-5p;hsa-miR-96-5p;hsa-miR-217;hsa-let-7g-5p;hsa-mi…
path:04360_4	path:04360	Axon guidance	5879;5880;5881;22885;3983;84448;2534;10298;5058;5062;5063;56924;57144;25791;1969;2041;2042;2043;2044;2045;2046;285220;23654;5364;5365;5361;5362;55558;1020;hsa-miR-194-5p;hsa-miR-122-5p;hsa-miR-142-3p;hsa-miR-155-5p;hsa-miR-7-5p;hsa-miR-377-3p;hsa-miR-16-5p;hsa-miR-34a-5p;hsa-miR-26b-5p;hsa-miR-10a-5p;hsa-miR-1;hsa-miR-214-3p
path:04360_5	path:04360	Axon guidance	1630;10725;4772;4773;4775;4776;11261;5530;5532;5533;5534;5535;63928;387;9423;hsa-miR-31-5p;hsa-miR-24-3p;hsa-miR-184;hsa-miR-16-5p;hsa-miR-30a-5p;hsa-miR-145-5p;hsa-miR-375;hsa-miR-122-5p;hsa-let-7c-3p;hsa-miR-155-5p;hsa-let-7c-5p;hsa-miR-185-5p;hsa-miR-200c-3p;hsa-miR-31-3p
path:04360_7	path:04360	Axon guidance	9353;6585;998;64221;6091;6092;23380;57522;9901;hsa-miR-1;hsa-miR-224-5p;hsa-miR-195-5p;hsa-miR-330-3p;hsa-miR-375;hsa-miR-185-5p;hsa-miR-137;hsa-miR-29c-3p;hsa-miR-608;hsa-miR-29a-3p;hsa-miR-216a-5p;hsa-miR-29b-3p;hsa-miR-217;hsa-miR-145-5p;hsa-miR-214-3p
path:04360_8	path:04360	Axon guidance	5879;5880;5881;2534;25791;5921;25;1969;2041;2042;2043;2044;2045;2046;285220;1942;1943;1944;1945;1946;hsa-miR-194-5p;hsa-miR-122-5p;hsa-miR-142-3p;hsa-miR-155-5p;hsa-miR-31-5p;hsa-miR-335-5p;hsa-miR-132-3p;hsa-miR-29a-3p;hsa-miR-30a-5p;hsa-miR-203a;hsa-miR-16-5p;hsa-miR-34a-5p;hsa-miR-26b-5p;hsa-miR-10a-5p;hsa-miR-218-5p;hsa-miR-210-3p;hsa-let-7c-5p;hsa-let-7c-3p
path:04360_9	path:04360	Axon guidance	5879;5880;5881;22885;3983;84448;2534;10298;5058;5062;5063;56924;57144;25791;29984;27289;23654;5364;5365;5361;5362;55558;1020;2242;hsa-miR-194-5p;hsa-miR-122-5p;hsa-miR-142-3p;hsa-miR-155-5p;hsa-miR-7-5p;hsa-miR-377-3p;hsa-miR-1;hsa-miR-214-3p
path:04360_10	path:04360	Axon guidance	5879;5880;5881;22885;3983;84448;998;10298;5058;5062;5063;56924;57144;387;25791;1969;2041;2042;2043;2044;2045;2046;285220;23365;23654;5364;5365;5361;5362;55558;hsa-miR-194-5p;hsa-miR-122-5p;hsa-miR-142-3p;hsa-miR-155-5p;hsa-miR-1;hsa-miR-224-5p;hsa-miR-195-5p;hsa-miR-330-3p;hsa-miR-375;hsa-miR-185-5p;hsa-miR-137;hsa-miR-29c-3p;hsa-miR-608;hsa-miR-29a-3p;hsa-miR-216a-5p;hsa-miR-29b-3p;hsa-miR-7-5p;…
path:04360_11	path:04360	Axon guidance	5879;5880;5881;998;10298;5058;5062;5063;56924;57144;387;25791;1969;2041;2042;2043;2044;2045;2046;285220;23380;57522;9901;hsa-miR-194-5p;hsa-miR-122-5p;hsa-miR-142-3p;hsa-miR-155-5p;hsa-miR-1;hsa-miR-224-5p;hsa-miR-195-5p;hsa-miR-330-3p;hsa-miR-375;hsa-miR-185-5p;hsa-miR-137;hsa-miR-29c-3p;hsa-miR-608;hsa-miR-29a-3p;hsa-miR-216a-5p;hsa-miR-29b-3p;hsa-miR-7-5p;hsa-miR-377-3p;hsa-let-7c-3p;hsa-let-7…
path:04360_12	path:04360	Axon guidance	5879;5880;5881;1630;998;6093;9475;387;25791;1969;2041;2042;2043;2044;2045;2046;285220;23365;23654;5364;5365;hsa-miR-194-5p;hsa-miR-122-5p;hsa-miR-142-3p;hsa-miR-155-5p;hsa-miR-1;hsa-miR-224-5p;hsa-miR-195-5p;hsa-miR-330-3p;hsa-miR-375;hsa-miR-185-5p;hsa-miR-137;hsa-miR-29c-3p;hsa-miR-608;hsa-miR-29a-3p;hsa-miR-216a-5p;hsa-miR-29b-3p;hsa-miR-584-5p;hsa-miR-146a-5p;hsa-miR-148b-3p;hsa-miR-138-5p;hs…
path:04360_13	path:04360	Axon guidance	5879;5880;5881;22885;3983;84448;998;10298;5058;5062;5063;56924;57144;25791;3984;3985;23654;5364;5365;5361;5362;55558;hsa-miR-194-5p;hsa-miR-122-5p;hsa-miR-142-3p;hsa-miR-155-5p;hsa-miR-1;hsa-miR-224-5p;hsa-miR-195-5p;hsa-miR-330-3p;hsa-miR-375;hsa-miR-185-5p;hsa-miR-137;hsa-miR-29c-3p;hsa-miR-608;hsa-miR-29a-3p;hsa-miR-216a-5p;hsa-miR-29b-3p;hsa-miR-7-5p;hsa-miR-377-3p;hsa-miR-214-3p
path:04360_14	path:04360	Axon guidance	5879;5880;5881;2534;1808;1942;1943;1944;1945;1946;29984;27289;5361;5362;55558;1020;2242;hsa-miR-194-5p;hsa-miR-122-5p;hsa-miR-142-3p;hsa-miR-155-5p;hsa-miR-19a-3p;hsa-miR-218-5p;hsa-miR-210-3p;hsa-let-7c-5p;hsa-let-7c-3p
path:04360_15	path:04360	Axon guidance	2534;1808;5361;5362;55558;1020;2242;2932;hsa-miR-19a-3p;hsa-miR-155-5p;hsa-miR-26a-5p
path:04360_16	path:04360	Axon guidance	25791;5921;25;1969;2041;2042;2043;2044;2045;2046;285220;2047;2048;2049;2050;2051;1942;1943;1944;1945;1946;3265;3845;4893;hsa-miR-31-5p;hsa-miR-335-5p;hsa-miR-132-3p;hsa-miR-29a-3p;hsa-miR-30a-5p;hsa-miR-203a;hsa-miR-16-5p;hsa-miR-34a-5p;hsa-miR-26b-5p;hsa-miR-10a-5p;hsa-miR-20b-5p;hsa-miR-218-5p;hsa-miR-210-3p;hsa-let-7c-5p;hsa-let-7c-3p;hsa-let-7a-5p;hsa-miR-181d-5p;hsa-miR-181a-5p;hsa-miR-143-3…
path:04360_17	path:04360	Axon guidance	5594;5595;5747;5921;3265;3845;4893;hsa-miR-28-5p;hsa-miR-30a-5p;hsa-miR-320a;hsa-miR-199a-3p;hsa-miR-335-5p;hsa-miR-483-5p;hsa-miR-138-5p;hsa-miR-7-5p;hsa-miR-193a-3p;hsa-miR-31-5p;hsa-miR-132-3p;hsa-let-7a-5p;hsa-miR-181d-5p;hsa-miR-181a-5p;hsa-miR-143-3p;hsa-let-7c-5p;hsa-miR-622;hsa-let-7c-3p;hsa-miR-126-3p;hsa-miR-155-5p;hsa-miR-96-5p;hsa-miR-217;hsa-let-7g-5p;hsa-miR-18a-3p;hsa-miR-181c-5p;h…
path:04360_18	path:04360	Axon guidance	1630;11261;5530;5532;5533;5534;5535;63928;387;137970;219699;8633;90249;9423;hsa-miR-16-5p;hsa-miR-30a-5p;hsa-miR-145-5p;hsa-miR-375;hsa-miR-122-5p;hsa-let-7c-3p;hsa-miR-155-5p;hsa-let-7c-5p;hsa-miR-31-5p;hsa-miR-185-5p;hsa-miR-200c-3p;hsa-miR-31-3p
path:04360_19	path:04360	Axon guidance	5921;25;1969;2041;2042;2043;2044;2045;2046;285220;1947;1948;1949;2047;2048;2049;2050;2051;3265;3845;4893;hsa-miR-31-5p;hsa-miR-335-5p;hsa-miR-132-3p;hsa-miR-29a-3p;hsa-miR-30a-5p;hsa-miR-203a;hsa-miR-16-5p;hsa-miR-34a-5p;hsa-miR-26b-5p;hsa-miR-10a-5p;hsa-miR-124-3p;hsa-miR-20b-5p;hsa-miR-204-5p;hsa-let-7a-5p;hsa-miR-181d-5p;hsa-miR-181a-5p;hsa-miR-143-3p;hsa-let-7c-5p;hsa-miR-622;hsa-let-7c-3p;hs…
path:04360_20	path:04360	Axon guidance	5747;3688;8482;10154;hsa-miR-138-5p;hsa-miR-7-5p;hsa-miR-193a-3p;hsa-miR-9-3p;hsa-miR-124-3p;hsa-miR-375;hsa-miR-183-5p
path:04360_21	path:04360	Axon guidance	5879;5880;5881;998;10298;5058;5062;5063;56924;57144;3984;3985;1072;1073;hsa-miR-194-5p;hsa-miR-122-5p;hsa-miR-142-3p;hsa-miR-155-5p;hsa-miR-1;hsa-miR-224-5p;hsa-miR-195-5p;hsa-miR-330-3p;hsa-miR-375;hsa-miR-185-5p;hsa-miR-137;hsa-miR-29c-3p;hsa-miR-608;hsa-miR-29a-3p;hsa-miR-216a-5p;hsa-miR-29b-3p;hsa-miR-7-5p;hsa-miR-377-3p;hsa-miR-34a-5p;hsa-miR-16-5p
path:04360_22	path:04360	Axon guidance	5879;5880;5881;22885;3983;84448;10298;5058;5062;5063;56924;57144;387;25791;23365;23654;5364;5365;5361;5362;55558;10505;10507;10509;54910;57715;64218;hsa-miR-194-5p;hsa-miR-122-5p;hsa-miR-142-3p;hsa-miR-155-5p;hsa-miR-7-5p;hsa-miR-377-3p;hsa-miR-375;hsa-let-7c-3p;hsa-let-7c-5p;hsa-miR-31-5p;hsa-miR-185-5p;hsa-miR-200c-3p;hsa-miR-31-3p;hsa-miR-1;hsa-miR-214-3p
path:04360_23	path:04360	Axon guidance	10371;10512;223117;56920;6405;7869;9723;8829;3897;hsa-miR-1;hsa-miR-16-5p;hsa-miR-146a-5p
path:04370_1	path:04370	VEGF signaling pathway	998;3791;5335;5336;100137049;123745;255189;283748;5321;8605;8681;11261;5530;5532;5533;5534;5535;63928;23533;5290;5291;5293;5294;5295;5296;8503;5578;5579;5582;5747;5829;9047;6714;hsa-miR-1;hsa-miR-224-5p;hsa-miR-195-5p;hsa-miR-330-3p;hsa-miR-375;hsa-miR-185-5p;hsa-miR-137;hsa-miR-29c-3p;hsa-miR-608;hsa-miR-29a-3p;hsa-miR-216a-5p;hsa-miR-29b-3p;hsa-miR-19b-1-5p;hsa-miR-200b-3p;hsa-miR-34a-5p;hsa-mi…
path:04370_2	path:04370	VEGF signaling pathway	998;3791;5335;5336;23533;5290;5291;5293;5294;5295;5296;8503;5747;1432;5600;5603;6300;5829;9047;6714;hsa-miR-1;hsa-miR-224-5p;hsa-miR-195-5p;hsa-miR-330-3p;hsa-miR-375;hsa-miR-185-5p;hsa-miR-137;hsa-miR-29c-3p;hsa-miR-608;hsa-miR-29a-3p;hsa-miR-216a-5p;hsa-miR-29b-3p;hsa-miR-19b-1-5p;hsa-miR-200b-3p;hsa-miR-34a-5p;hsa-miR-148b-3p;hsa-miR-30a-5p;hsa-miR-376a-3p;hsa-miR-126-3p;hsa-miR-133a-3p;hsa-mi…
path:04370_3	path:04370	VEGF signaling pathway	3791;5335;5336;56848;8877;100137049;123745;255189;283748;5321;8605;8681;11261;5530;5532;5533;5534;5535;63928;10725;4772;4773;4775;4776;5578;5579;5582;9047;5594;5595;5894;hsa-miR-19b-1-5p;hsa-miR-200b-3p;hsa-miR-34a-5p;hsa-miR-338-3p;hsa-miR-30a-5p;hsa-miR-16-5p;hsa-miR-145-5p;hsa-miR-31-5p;hsa-miR-24-3p;hsa-miR-184;hsa-miR-28-5p;hsa-miR-320a;hsa-miR-199a-3p;hsa-miR-335-5p;hsa-miR-483-5p;hsa-miR-7…
path:04370_4	path:04370	VEGF signaling pathway	5335;5336;56848;8877;100137049;123745;255189;283748;5321;8605;8681;11261;5530;5532;5533;5534;5535;63928;5578;5579;5582;5594;5595;5604;5605;5894;3265;3845;4893;hsa-miR-34a-5p;hsa-miR-338-3p;hsa-miR-30a-5p;hsa-miR-16-5p;hsa-miR-145-5p;hsa-miR-28-5p;hsa-miR-320a;hsa-miR-199a-3p;hsa-miR-335-5p;hsa-miR-483-5p;hsa-miR-424-5p;hsa-miR-497-5p;hsa-let-7b-5p;hsa-miR-7-5p;hsa-miR-125b-5p;hsa-let-7a-5p;hsa-mi…
path:04370_5	path:04370	VEGF signaling pathway	5335;5336;5743;100137049;123745;255189;283748;5321;8605;8681;11261;5530;5532;5533;5534;5535;63928;10725;4772;4773;4775;4776;5578;5579;5582;hsa-miR-34a-5p;hsa-miR-101-3p;hsa-miR-26b-5p;hsa-miR-16-5p;hsa-let-7b-5p;hsa-miR-137;hsa-miR-338-3p;hsa-miR-30a-5p;hsa-miR-145-5p;hsa-miR-31-5p;hsa-miR-24-3p;hsa-miR-184
path:04370_6	path:04370	VEGF signaling pathway	998;3315;7867;9261;1432;5600;5603;6300;hsa-miR-1;hsa-miR-224-5p;hsa-miR-195-5p;hsa-miR-330-3p;hsa-miR-375;hsa-miR-185-5p;hsa-miR-137;hsa-miR-29c-3p;hsa-miR-608;hsa-miR-29a-3p;hsa-miR-216a-5p;hsa-miR-29b-3p;hsa-miR-200a-3p;hsa-miR-24-3p;hsa-miR-141-3p;hsa-miR-125b-5p;hsa-miR-122-5p
path:04370_7	path:04370	VEGF signaling pathway	998;3791;5335;5336;10000;207;208;23533;5290;5291;5293;5294;5295;5296;8503;5747;5829;9047;6714;5879;5880;5881;hsa-miR-1;hsa-miR-224-5p;hsa-miR-195-5p;hsa-miR-330-3p;hsa-miR-375;hsa-miR-185-5p;hsa-miR-137;hsa-miR-29c-3p;hsa-miR-608;hsa-miR-29a-3p;hsa-miR-216a-5p;hsa-miR-29b-3p;hsa-miR-19b-1-5p;hsa-miR-200b-3p;hsa-miR-34a-5p;hsa-miR-122-5p;hsa-miR-15a-5p;hsa-miR-16-5p;hsa-miR-519d-3p;hsa-miR-302b-3p…
path:04370_8	path:04370	VEGF signaling pathway	3791;10000;207;208;23533;5290;5291;5293;5294;5295;5296;8503;6714;842;572;5879;5880;5881;hsa-miR-19b-1-5p;hsa-miR-200b-3p;hsa-miR-122-5p;hsa-miR-15a-5p;hsa-miR-16-5p;hsa-miR-519d-3p;hsa-miR-302b-3p;hsa-miR-451a;hsa-miR-302d-3p;hsa-miR-143-3p;hsa-miR-149-3p;hsa-miR-302a-3p;hsa-miR-125b-5p;hsa-miR-302c-3p;hsa-miR-185-5p;hsa-miR-184;hsa-miR-708-5p;hsa-miR-21-5p;hsa-miR-148b-3p;hsa-miR-30a-5p;hsa-miR-…
path:04380_1	path:04380	Osteoclast differentiation	1436;1435;2534;3932;23533;5290;5291;5293;5294;5295;5296;8503;10000;207;208;2885;hsa-miR-130a-3p;hsa-miR-148b-3p;hsa-miR-130b-3p;hsa-miR-30a-5p;hsa-miR-29a-3p;hsa-miR-376a-3p;hsa-miR-126-3p;hsa-miR-133a-3p;hsa-miR-30c-5p;hsa-miR-122-5p;hsa-miR-15a-5p;hsa-miR-16-5p;hsa-miR-519d-3p;hsa-miR-302b-3p;hsa-miR-451a;hsa-miR-302d-3p;hsa-miR-143-3p;hsa-miR-149-3p;hsa-miR-302a-3p;hsa-miR-125b-5p;hsa-miR-302c…
path:04380_2	path:04380	Osteoclast differentiation	7186;7189;8792;8600;4982;2209;2212;2213;2214;2215;9103;7305;695;7006;hsa-miR-146a-5p;hsa-let-7c-3p;hsa-miR-146b-5p;hsa-let-7c-5p;hsa-miR-346
path:04380_3	path:04380	Osteoclast differentiation	7186;7189;8792;8600;1540;9846;9020;6885;10454;23118;6772;2534;3932;3554;2209;2212;2213;2214;2215;9103;7305;695;7006;5336;7132;2274;8878;5879;hsa-miR-146a-5p;hsa-let-7c-3p;hsa-miR-146b-5p;hsa-let-7c-5p;hsa-miR-181b-5p;hsa-miR-182-5p;hsa-miR-155-5p;hsa-miR-10a-5p;hsa-miR-23b-3p;hsa-miR-145-5p;hsa-miR-34a-5p;hsa-miR-346;hsa-miR-124-3p;hsa-miR-16-5p;hsa-miR-194-5p;hsa-miR-122-5p;hsa-miR-142-3p
path:04380_4	path:04380	Osteoclast differentiation	7186;7189;8792;1540;9846;9020;1147;6885;10454;23118;6772;2534;3932;3554;7132;2274;8878;5879;hsa-miR-146a-5p;hsa-let-7c-3p;hsa-miR-146b-5p;hsa-let-7c-5p;hsa-miR-181b-5p;hsa-miR-182-5p;hsa-miR-155-5p;hsa-miR-223-3p;hsa-miR-16-5p;hsa-miR-15a-5p;hsa-miR-23b-3p;hsa-miR-195-5p;hsa-miR-10a-5p;hsa-miR-145-5p;hsa-miR-34a-5p;hsa-miR-124-3p;hsa-miR-194-5p;hsa-miR-122-5p;hsa-miR-142-3p
path:04380_5	path:04380	Osteoclast differentiation	7186;7189;9020;1147;4791;5971;hsa-miR-146a-5p;hsa-let-7c-3p;hsa-miR-146b-5p;hsa-let-7c-5p;hsa-miR-155-5p;hsa-miR-223-3p;hsa-miR-16-5p;hsa-miR-15a-5p;hsa-miR-23b-3p;hsa-miR-195-5p
path:04380_6	path:04380	Osteoclast differentiation	3551;4792;4790;5970;6885;hsa-miR-200c-3p;hsa-miR-218-5p;hsa-miR-199a-5p;hsa-miR-30e-3p;hsa-miR-146a-5p;hsa-miR-155-5p;hsa-miR-9-5p;hsa-let-7a-5p;hsa-miR-146b-5p;hsa-miR-15a-5p;hsa-miR-124-3p;hsa-miR-10a-5p
path:04380_7	path:04380	Osteoclast differentiation	7186;7189;8792;1540;9846;9020;3551;6885;10454;23118;5608;5604;6772;2534;3932;3554;7132;2274;8878;5609;5879;hsa-miR-146a-5p;hsa-let-7c-3p;hsa-miR-146b-5p;hsa-let-7c-5p;hsa-miR-181b-5p;hsa-miR-182-5p;hsa-miR-155-5p;hsa-miR-200c-3p;hsa-miR-218-5p;hsa-miR-199a-5p;hsa-miR-10a-5p;hsa-miR-23b-3p;hsa-miR-145-5p;hsa-miR-424-5p;hsa-miR-34a-5p;hsa-miR-497-5p;hsa-miR-124-3p;hsa-miR-16-5p;hsa-miR-194-5p;hsa-m…
path:04380_8	path:04380	Osteoclast differentiation	7186;7189;3551;6885;5608;5604;5599;5601;5602;1432;5600;5603;6300;6772;5609;hsa-miR-146a-5p;hsa-let-7c-3p;hsa-miR-146b-5p;hsa-let-7c-5p;hsa-miR-200c-3p;hsa-miR-218-5p;hsa-miR-199a-5p;hsa-miR-10a-5p;hsa-miR-145-5p;hsa-miR-424-5p;hsa-miR-34a-5p;hsa-miR-497-5p;hsa-miR-214-3p;hsa-miR-141-3p;hsa-miR-20a-5p;hsa-miR-17-5p;hsa-miR-199a-3p;hsa-miR-93-5p;hsa-miR-106b-5p;hsa-miR-200a-3p;hsa-miR-24-3p;hsa-miR…
path:04380_9	path:04380	Osteoclast differentiation	6885;5608;5599;5601;5602;1432;5600;5603;6300;10379;2353;2354;2355;3725;3726;3727;8061;5609;hsa-miR-10a-5p;hsa-miR-145-5p;hsa-miR-214-3p;hsa-miR-141-3p;hsa-miR-20a-5p;hsa-miR-17-5p;hsa-miR-199a-3p;hsa-miR-93-5p;hsa-miR-106b-5p;hsa-miR-200a-3p;hsa-miR-24-3p;hsa-miR-125b-5p;hsa-miR-122-5p;hsa-miR-101-3p;hsa-miR-139-5p;hsa-miR-221-3p;hsa-miR-181a-5p;hsa-miR-222-3p;hsa-miR-29b-3p;hsa-miR-224-5p;hsa-mi…
path:04380_10	path:04380	Osteoclast differentiation	3456;3454;3455;3716;7297;6772;6773;8651;9021;hsa-miR-34a-5p;hsa-miR-26a-5p;hsa-let-7b-5p;hsa-miR-145-5p;hsa-miR-17-5p;hsa-let-7c-3p;hsa-let-7c-5p
path:04380_11	path:04380	Osteoclast differentiation	7186;7189;8792;1540;9846;9020;6885;10454;23118;3716;7297;6772;10379;2534;3932;3554;3459;3460;7132;2274;8878;5879;hsa-miR-146a-5p;hsa-let-7c-3p;hsa-miR-146b-5p;hsa-let-7c-5p;hsa-miR-181b-5p;hsa-miR-182-5p;hsa-miR-155-5p;hsa-miR-10a-5p;hsa-miR-23b-3p;hsa-miR-17-5p;hsa-miR-145-5p;hsa-miR-34a-5p;hsa-miR-124-3p;hsa-miR-16-5p;hsa-miR-194-5p;hsa-miR-122-5p;hsa-miR-142-3p
path:04380_12	path:04380	Osteoclast differentiation	7186;7189;3454;3455;3716;7297;6772;6773;10379;3459;3460;8651;9021;hsa-miR-146a-5p;hsa-let-7c-3p;hsa-miR-146b-5p;hsa-let-7c-5p;hsa-miR-17-5p;hsa-miR-145-5p;hsa-miR-34a-5p;hsa-miR-155-5p
path:04380_13	path:04380	Osteoclast differentiation	7186;7189;6885;5608;5599;5601;5602;1432;5600;5603;6300;6772;10379;2353;5609;hsa-miR-146a-5p;hsa-let-7c-3p;hsa-miR-146b-5p;hsa-let-7c-5p;hsa-miR-10a-5p;hsa-miR-145-5p;hsa-miR-214-3p;hsa-miR-141-3p;hsa-miR-20a-5p;hsa-miR-17-5p;hsa-miR-199a-3p;hsa-miR-93-5p;hsa-miR-106b-5p;hsa-miR-200a-3p;hsa-miR-24-3p;hsa-miR-125b-5p;hsa-miR-122-5p;hsa-miR-34a-5p;hsa-miR-101-3p;hsa-miR-139-5p;hsa-miR-221-3p;hsa-miR…
path:04380_14	path:04380	Osteoclast differentiation	1436;7186;7189;2534;3932;23533;5290;5291;5293;5294;5295;5296;8503;10000;207;208;hsa-miR-146a-5p;hsa-let-7c-3p;hsa-miR-146b-5p;hsa-let-7c-5p;hsa-miR-148b-3p;hsa-miR-30a-5p;hsa-miR-29a-3p;hsa-miR-376a-3p;hsa-miR-126-3p;hsa-miR-133a-3p;hsa-miR-30c-5p;hsa-miR-122-5p;hsa-miR-15a-5p;hsa-miR-16-5p;hsa-miR-519d-3p;hsa-miR-302b-3p;hsa-miR-451a;hsa-miR-302d-3p;hsa-miR-143-3p;hsa-miR-149-3p;hsa-miR-302a-3p;…
path:04380_15	path:04380	Osteoclast differentiation	7186;7189;8792;1540;9846;9020;6885;10454;23118;6772;2534;3932;3552;3553;3554;7132;2274;8878;5879;hsa-miR-146a-5p;hsa-let-7c-3p;hsa-miR-146b-5p;hsa-let-7c-5p;hsa-miR-181b-5p;hsa-miR-182-5p;hsa-miR-155-5p;hsa-miR-10a-5p;hsa-miR-23b-3p;hsa-miR-145-5p;hsa-miR-34a-5p;hsa-miR-191-5p;hsa-miR-21-5p;hsa-miR-124-3p;hsa-miR-16-5p;hsa-miR-194-5p;hsa-miR-122-5p;hsa-miR-142-3p
path:04380_16	path:04380	Osteoclast differentiation	7186;7189;3716;7297;6772;10379;3458;3459;3460;hsa-miR-146a-5p;hsa-let-7c-3p;hsa-miR-146b-5p;hsa-let-7c-5p;hsa-miR-17-5p;hsa-miR-145-5p;hsa-miR-34a-5p;hsa-miR-15a-5p;hsa-miR-15b-5p;hsa-miR-16-5p;hsa-miR-29b-3p;hsa-miR-409-3p;hsa-miR-155-5p
path:04380_17	path:04380	Osteoclast differentiation	7186;7189;8792;8600;9846;2209;2212;2213;2214;2215;9103;7305;695;7006;6850;29760;3937;5336;hsa-miR-146a-5p;hsa-let-7c-3p;hsa-miR-146b-5p;hsa-let-7c-5p;hsa-miR-346
path:04380_18	path:04380	Osteoclast differentiation	8792;2209;2212;2213;2214;2215;9103;7305;695;7006;6850;29760;3937;5336;10288;10859;10990;11006;11024;11025;11026;11027;126014;23547;79168;10326;140885;54209;55423;hsa-miR-346;hsa-miR-106a-5p;hsa-miR-20a-5p;hsa-miR-17-5p
path:04380_19	path:04380	Osteoclast differentiation	7186;7189;8792;9846;695;7006;6850;29760;3937;5336;11261;5530;5532;5533;5534;5535;63928;814;hsa-miR-146a-5p;hsa-let-7c-3p;hsa-miR-146b-5p;hsa-let-7c-5p;hsa-miR-346;hsa-miR-16-5p;hsa-miR-30a-5p;hsa-miR-145-5p
path:04380_20	path:04380	Osteoclast differentiation	9846;695;7006;29760;3937;5336;11261;5530;5532;5533;5534;5535;63928;814;1385;hsa-miR-346;hsa-miR-16-5p;hsa-miR-30a-5p;hsa-miR-145-5p;hsa-miR-200b-3p;hsa-miR-34b-5p;hsa-miR-203a;hsa-miR-103a-3p;hsa-miR-182-5p
path:04380_21	path:04380	Osteoclast differentiation	7186;7189;8792;1540;9846;9020;6885;10454;23118;6772;2534;3932;3554;7124;7132;2274;8878;5879;hsa-miR-146a-5p;hsa-let-7c-3p;hsa-miR-146b-5p;hsa-let-7c-5p;hsa-miR-181b-5p;hsa-miR-182-5p;hsa-miR-155-5p;hsa-miR-10a-5p;hsa-miR-23b-3p;hsa-miR-145-5p;hsa-miR-34a-5p;hsa-miR-203a;hsa-miR-124-3p;hsa-miR-16-5p;hsa-miR-194-5p;hsa-miR-122-5p;hsa-miR-142-3p
path:04380_22	path:04380	Osteoclast differentiation	7040;7042;7046;7048;hsa-miR-633;hsa-miR-24-3p;hsa-miR-141-3p;hsa-miR-204-5p;hsa-let-7c-3p;hsa-miR-140-5p;hsa-miR-128-3p;hsa-let-7c-5p;hsa-miR-20a-5p;hsa-miR-372-3p;hsa-miR-302b-3p;hsa-miR-21-5p;hsa-miR-17-5p;hsa-miR-19b-3p;hsa-miR-18a-5p;hsa-miR-590-5p;hsa-miR-92a-3p;hsa-miR-19a-3p
path:04380_23	path:04380	Osteoclast differentiation	1436;1435;23533;5290;5291;5293;5294;5295;5296;8503;2885;5594;5595;hsa-miR-130a-3p;hsa-miR-148b-3p;hsa-miR-130b-3p;hsa-miR-30a-5p;hsa-miR-29a-3p;hsa-miR-376a-3p;hsa-miR-126-3p;hsa-miR-133a-3p;hsa-miR-30c-5p;hsa-miR-28-5p;hsa-miR-320a;hsa-miR-199a-3p;hsa-miR-335-5p;hsa-miR-483-5p
path:04380_24	path:04380	Osteoclast differentiation	7186;7189;8792;1540;9846;9020;6885;10454;23118;6772;2534;3932;3554;7132;2274;8878;5879;1535;1536;27035;4688;4689;50508;653361;hsa-miR-146a-5p;hsa-let-7c-3p;hsa-miR-146b-5p;hsa-let-7c-5p;hsa-miR-181b-5p;hsa-miR-182-5p;hsa-miR-155-5p;hsa-miR-10a-5p;hsa-miR-23b-3p;hsa-miR-145-5p;hsa-miR-34a-5p;hsa-miR-124-3p;hsa-miR-16-5p;hsa-miR-194-5p;hsa-miR-122-5p;hsa-miR-142-3p
path:04510_1	path:04510	Focal adhesion	3688;3690;3691;3693;3694;3695;3696;22801;3655;3672;3673;3674;3675;3676;3678;3679;3680;3685;8515;8516;2316;2317;2318;29780;55742;64098;3611;7414;7408;7094;83660;7791;81;87;88;89;5747;5829;5578;5579;5582;6714;10319;1101;1277;1278;1280;1281;1282;1284;1285;1286;1287;1288;1289;1290;1291;1292;1293;1301;1302;1311;131873;22798;2335;255631;284217;3371;3381;3908;3909;3910;3911;3912;3913;3914;3915;3918;5050…
path:04510_2	path:04510	Focal adhesion	998;340156;4638;85366;91807;103910;10398;10627;29895;4633;4636;58498;93408;1729;4659;5499;5500;5501;6093;9475;29780;55742;64098;7414;7408;7791;5829;10298;5058;5062;5063;56924;57144;5879;5880;5881;60;71;hsa-miR-1;hsa-miR-224-5p;hsa-miR-195-5p;hsa-miR-330-3p;hsa-miR-375;hsa-miR-185-5p;hsa-miR-137;hsa-miR-29c-3p;hsa-miR-608;hsa-miR-29a-3p;hsa-miR-216a-5p;hsa-miR-29b-3p;hsa-let-7b-5p;hsa-miR-30a-5p;h…
path:04510_3	path:04510	Focal adhesion	998;340156;4638;85366;91807;103910;10398;10627;29895;4633;4636;58498;93408;1729;4659;5499;5500;5501;6093;9475;29780;55742;64098;7414;7408;7791;5829;387;5879;5880;5881;60;71;hsa-miR-1;hsa-miR-224-5p;hsa-miR-195-5p;hsa-miR-330-3p;hsa-miR-375;hsa-miR-185-5p;hsa-miR-137;hsa-miR-29c-3p;hsa-miR-608;hsa-miR-29a-3p;hsa-miR-216a-5p;hsa-miR-29b-3p;hsa-let-7b-5p;hsa-miR-30a-5p;hsa-miR-584-5p;hsa-miR-146a-5p…
path:04510_4	path:04510	Focal adhesion	3688;3690;3691;3693;3694;3695;3696;22801;3655;3672;3673;3674;3675;3676;3678;3679;3680;3685;8515;8516;998;103910;10398;10627;29895;4633;4636;58498;93408;1729;29780;55742;64098;3611;7414;7408;7094;83660;7791;81;87;88;89;5747;5829;1398;1399;5879;5880;5881;60;71;hsa-miR-9-3p;hsa-miR-124-3p;hsa-miR-375;hsa-miR-183-5p;hsa-let-7a-5p;hsa-miR-30c-5p;hsa-miR-1;hsa-miR-16-5p;hsa-miR-155-5p;hsa-miR-30a-5p;hs…
path:04510_5	path:04510	Focal adhesion	3688;3690;3691;3693;3694;3695;3696;22801;3655;3672;3673;3674;3675;3676;3678;3679;3680;3685;8515;8516;998;10000;207;208;5170;29780;55742;64098;3611;5728;23533;5290;5291;5293;5294;5295;5296;8503;5747;5829;1398;1399;1793;5879;5880;5881;10451;7409;7410;60;71;hsa-miR-9-3p;hsa-miR-124-3p;hsa-miR-375;hsa-miR-183-5p;hsa-let-7a-5p;hsa-miR-30c-5p;hsa-miR-1;hsa-miR-16-5p;hsa-miR-155-5p;hsa-miR-30a-5p;hsa-mi…
path:04510_6	path:04510	Focal adhesion	10000;207;208;5170;29780;55742;64098;3611;5728;23533;5290;5291;5293;5294;5295;5296;8503;5747;5829;3265;1956;2064;2321;2324;3480;3791;4233;5156;5159;5879;5880;5881;10451;7409;7410;2932;hsa-miR-122-5p;hsa-miR-15a-5p;hsa-miR-16-5p;hsa-miR-519d-3p;hsa-miR-302b-3p;hsa-miR-451a;hsa-miR-302d-3p;hsa-miR-143-3p;hsa-miR-149-3p;hsa-miR-302a-3p;hsa-miR-125b-5p;hsa-miR-302c-3p;hsa-miR-185-5p;hsa-miR-184;hsa-m…
path:04510_7	path:04510	Focal adhesion	3688;3690;3691;3693;3694;3695;3696;10000;207;208;5170;29780;55742;64098;3611;5728;23533;5290;5291;5293;5294;5295;5296;8503;5747;824;5829;5578;5579;5582;6714;5923;3265;2885;1956;2064;2321;2324;3480;3791;4233;5156;5159;25759;399694;53358;6464;9564;10451;7409;7410;hsa-miR-9-3p;hsa-miR-124-3p;hsa-miR-375;hsa-miR-183-5p;hsa-let-7a-5p;hsa-miR-30c-5p;hsa-miR-1;hsa-miR-16-5p;hsa-miR-155-5p;hsa-miR-30a-5p…
path:04510_8	path:04510	Focal adhesion	3688;3690;3691;3693;3694;3695;3696;22801;3655;3672;3673;3674;3675;3676;3678;3679;3680;3685;8515;8516;2316;2317;2318;29780;55742;64098;3611;7408;5728;23533;5290;5291;5293;5294;5295;5296;8503;7094;83660;81;87;88;89;5747;824;5829;5578;5579;5582;6714;5923;10319;1101;1277;1278;1280;1281;1282;1284;1285;1286;1287;1288;1289;1290;1291;1292;1293;1301;1302;1311;131873;22798;2335;255631;284217;3371;3381;3908…
path:04510_9	path:04510	Focal adhesion	3688;3690;3691;3693;3694;3695;3696;22801;3655;3672;3673;3674;3675;3676;3678;3679;3680;3685;8515;8516;2316;2317;2318;29780;55742;64098;3611;7414;7408;7094;83660;81;87;88;89;5747;824;5829;5578;5579;5582;6714;10319;1101;1277;1278;1280;1281;1282;1284;1285;1286;1287;1288;1289;1290;1291;1292;1293;1301;1302;1311;131873;22798;2335;255631;284217;3371;3381;3908;3909;3910;3911;3912;3913;3914;3915;3918;50509…
path:04510_10	path:04510	Focal adhesion	3688;3690;3691;3693;3694;3695;3696;2316;2317;2318;29780;55742;64098;7408;5728;23533;5290;5291;5293;5294;5295;5296;8503;7094;83660;81;87;88;89;5747;824;5829;2909;394;5578;5579;5582;6714;5923;10319;1101;1277;1278;1280;1281;1282;1284;1285;1286;1287;1288;1289;1290;1291;1292;1293;1301;1302;1311;131873;22798;2335;255631;284217;3371;3381;3908;3909;3910;3911;3912;3913;3914;3915;3918;50509;5649;63923;6696…
path:04510_11	path:04510	Focal adhesion	103910;10398;10627;29895;4633;4636;58498;93408;1729;4659;5499;5500;5501;6093;9475;29780;55742;64098;7408;5829;2909;394;387;5923;60;71;hsa-let-7b-5p;hsa-miR-30a-5p;hsa-miR-584-5p;hsa-miR-146a-5p;hsa-miR-148b-3p;hsa-miR-138-5p;hsa-miR-124-3p;hsa-miR-1;hsa-miR-193b-3p;hsa-miR-610;hsa-miR-137;hsa-miR-375;hsa-miR-122-5p;hsa-let-7c-3p;hsa-miR-155-5p;hsa-let-7c-5p;hsa-miR-31-5p;hsa-miR-185-5p;hsa-miR-20…
path:04510_12	path:04510	Focal adhesion	3688;3690;3691;3693;3694;3695;3696;2316;2317;2318;29780;55742;64098;7408;5728;23533;5290;5291;5293;5294;5295;5296;8503;7094;83660;81;87;88;89;5747;824;5829;5578;5579;5582;6714;2534;5923;10319;1101;1277;1278;1280;1281;1282;1284;1285;1286;1287;1288;1289;1290;1291;1292;1293;1301;1302;1311;131873;22798;2335;255631;284217;3371;3381;3908;3909;3910;3911;3912;3913;3914;3915;3918;50509;5649;63923;6696;705…
path:04510_13	path:04510	Focal adhesion	329;330;331;596;2002;5594;5595;595;894;896;5604;hsa-miR-204-5p;hsa-miR-34a-5p;hsa-miR-200c-3p;hsa-miR-181a-5p;hsa-miR-429;hsa-miR-200b-3p;hsa-miR-181b-5p;hsa-miR-34a-3p;hsa-miR-21-5p;hsa-miR-15b-5p;hsa-miR-20a-5p;hsa-miR-16-5p;hsa-miR-181c-5p;hsa-miR-143-3p;hsa-miR-29c-3p;hsa-let-7a-5p;hsa-miR-34b-5p;hsa-miR-195-5p;hsa-miR-29b-3p;hsa-miR-451a;hsa-miR-136-5p;hsa-miR-375;hsa-miR-630;hsa-miR-15a-5p;…
path:04510_14	path:04510	Focal adhesion	998;340156;4638;85366;91807;572;5594;5595;5604;673;5894;3265;10298;5058;5062;5063;56924;57144;5879;5880;5881;hsa-miR-1;hsa-miR-224-5p;hsa-miR-195-5p;hsa-miR-330-3p;hsa-miR-375;hsa-miR-185-5p;hsa-miR-137;hsa-miR-29c-3p;hsa-miR-608;hsa-miR-29a-3p;hsa-miR-216a-5p;hsa-miR-29b-3p;hsa-miR-28-5p;hsa-miR-30a-5p;hsa-miR-320a;hsa-miR-199a-3p;hsa-miR-335-5p;hsa-miR-483-5p;hsa-miR-424-5p;hsa-miR-34a-5p;hsa-m…
path:04510_15	path:04510	Focal adhesion	329;330;331;2002;5594;5595;595;894;896;3725;1499;hsa-miR-204-5p;hsa-miR-34a-5p;hsa-miR-200c-3p;hsa-miR-181a-5p;hsa-miR-429;hsa-miR-200b-3p;hsa-miR-181b-5p;hsa-miR-34a-3p;hsa-miR-28-5p;hsa-miR-30a-5p;hsa-miR-320a;hsa-miR-199a-3p;hsa-miR-335-5p;hsa-miR-483-5p;hsa-miR-20a-5p;hsa-miR-449a;hsa-miR-193b-3p;hsa-miR-195-5p;hsa-let-7b-5p;hsa-let-7c-5p;hsa-miR-17-5p;hsa-miR-503-5p;hsa-miR-15b-5p;hsa-miR-19…
path:04510_16	path:04510	Focal adhesion	998;340156;4638;85366;91807;103910;10398;10627;29895;4633;4636;58498;93408;5604;5894;1793;5599;5601;5602;10298;5058;5062;5063;56924;57144;5879;5880;5881;10451;7409;7410;60;71;hsa-miR-1;hsa-miR-224-5p;hsa-miR-195-5p;hsa-miR-330-3p;hsa-miR-375;hsa-miR-185-5p;hsa-miR-137;hsa-miR-29c-3p;hsa-miR-608;hsa-miR-29a-3p;hsa-miR-216a-5p;hsa-miR-29b-3p;hsa-miR-424-5p;hsa-miR-34a-5p;hsa-miR-497-5p;hsa-miR-7-5p…
path:04510_17	path:04510	Focal adhesion	998;572;5594;5595;5604;673;5894;5906;5908;10298;5058;5062;5063;56924;57144;5879;5880;5881;hsa-miR-1;hsa-miR-224-5p;hsa-miR-195-5p;hsa-miR-330-3p;hsa-miR-375;hsa-miR-185-5p;hsa-miR-137;hsa-miR-29c-3p;hsa-miR-608;hsa-miR-29a-3p;hsa-miR-216a-5p;hsa-miR-29b-3p;hsa-miR-28-5p;hsa-miR-30a-5p;hsa-miR-320a;hsa-miR-199a-3p;hsa-miR-335-5p;hsa-miR-483-5p;hsa-miR-424-5p;hsa-miR-34a-5p;hsa-miR-497-5p;hsa-miR-7…
path:04510_18	path:04510	Focal adhesion	10000;207;208;5170;3611;5728;23533;5290;5291;5293;5294;5295;5296;8503;5747;5894;3265;6654;6655;2885;1956;2064;2321;2324;3480;3791;4233;5156;5159;10451;7409;7410;hsa-miR-122-5p;hsa-miR-15a-5p;hsa-miR-16-5p;hsa-miR-519d-3p;hsa-miR-302b-3p;hsa-miR-451a;hsa-miR-302d-3p;hsa-miR-143-3p;hsa-miR-149-3p;hsa-miR-302a-3p;hsa-miR-125b-5p;hsa-miR-302c-3p;hsa-miR-185-5p;hsa-miR-184;hsa-miR-708-5p;hsa-miR-21-5p…
path:04510_19	path:04510	Focal adhesion	3688;3690;3691;3693;3694;3695;3696;10000;207;208;5170;3611;5728;23533;5290;5291;5293;5294;5295;5296;8503;5747;824;5829;5578;5579;5582;6714;5923;3265;6654;6655;2885;1956;2064;2321;2324;3480;3791;4233;5156;5159;25759;399694;53358;6464;9564;10451;7409;7410;hsa-miR-9-3p;hsa-miR-124-3p;hsa-miR-375;hsa-miR-183-5p;hsa-let-7a-5p;hsa-miR-30c-5p;hsa-miR-1;hsa-miR-16-5p;hsa-miR-155-5p;hsa-miR-30a-5p;hsa-miR…
path:04510_20	path:04510	Focal adhesion	3688;3690;3691;3693;3694;3695;3696;10000;207;208;5170;3611;5728;23533;5290;5291;5293;5294;5295;5296;8503;5747;824;5829;5578;5579;5582;6714;5923;3265;2885;1956;2064;2321;2324;3480;3791;4233;5156;5159;1950;2277;3082;3479;5154;5155;5228;56034;7422;7423;7424;80310;25759;399694;53358;6464;9564;10451;7409;7410;hsa-miR-9-3p;hsa-miR-124-3p;hsa-miR-375;hsa-miR-183-5p;hsa-let-7a-5p;hsa-miR-30c-5p;hsa-miR-1…
path:04510_21	path:04510	Focal adhesion	3688;3690;3691;3693;3694;3695;3696;22801;3655;3672;3673;3674;3675;3676;3678;3679;3680;3685;8515;8516;3611;5747;5829;9564;1398;1399;2889;1793;5879;5880;5881;60;71;hsa-miR-9-3p;hsa-miR-124-3p;hsa-miR-375;hsa-miR-183-5p;hsa-let-7a-5p;hsa-miR-30c-5p;hsa-miR-1;hsa-miR-16-5p;hsa-miR-155-5p;hsa-miR-30a-5p;hsa-miR-19b-1-5p;hsa-miR-93-5p;hsa-miR-145-5p;hsa-miR-29a-3p;hsa-let-7c-5p;hsa-let-7c-3p;hsa-miR-14…
path:04510_22	path:04510	Focal adhesion	5604;673;2889;5906;5908;5599;5601;5602;5879;5880;5881;hsa-miR-424-5p;hsa-miR-34a-5p;hsa-miR-497-5p;hsa-miR-337-3p;hsa-miR-155-5p;hsa-miR-518b;hsa-miR-1;hsa-miR-214-3p;hsa-miR-141-3p;hsa-miR-20a-5p;hsa-miR-17-5p;hsa-miR-199a-3p;hsa-miR-93-5p;hsa-miR-106b-5p;hsa-miR-194-5p;hsa-miR-122-5p;hsa-miR-142-3p
path:04510_23	path:04510	Focal adhesion	3688;3690;3691;3693;3694;3695;3696;22801;3655;3672;3673;3674;3675;3676;3678;3679;3680;3685;8515;8516;998;103910;10398;10627;29895;4633;4636;58498;93408;1729;29780;55742;64098;3611;7414;7408;7791;5747;5829;1398;1399;1793;5879;5880;5881;10451;7409;7410;60;71;hsa-miR-9-3p;hsa-miR-124-3p;hsa-miR-375;hsa-miR-183-5p;hsa-let-7a-5p;hsa-miR-30c-5p;hsa-miR-1;hsa-miR-16-5p;hsa-miR-155-5p;hsa-miR-30a-5p;hsa-…
path:04510_24	path:04510	Focal adhesion	2002;595;894;896;5599;5601;5602;3725;1499;hsa-miR-20a-5p;hsa-miR-449a;hsa-miR-193b-3p;hsa-miR-195-5p;hsa-let-7b-5p;hsa-let-7c-5p;hsa-miR-34a-5p;hsa-miR-17-5p;hsa-miR-503-5p;hsa-miR-15b-5p;hsa-miR-19a-3p;hsa-miR-302c-3p;hsa-miR-16-5p;hsa-miR-302a-3p;hsa-miR-155-5p;hsa-let-7f-5p;hsa-miR-15a-5p;hsa-miR-9-5p;hsa-let-7c-3p;hsa-miR-424-5p;hsa-miR-106b-5p;hsa-miR-520b;hsa-miR-296-5p;hsa-miR-19b-1-5p;hsa…
path:04510_25	path:04510	Focal adhesion	998;340156;4638;85366;91807;103910;10398;10627;29895;4633;4636;58498;93408;1729;29780;55742;64098;7414;7408;7791;5829;1793;5599;5601;5602;10298;5058;5062;5063;56924;57144;5879;5880;5881;10451;7409;7410;60;71;hsa-miR-1;hsa-miR-224-5p;hsa-miR-195-5p;hsa-miR-330-3p;hsa-miR-375;hsa-miR-185-5p;hsa-miR-137;hsa-miR-29c-3p;hsa-miR-608;hsa-miR-29a-3p;hsa-miR-216a-5p;hsa-miR-29b-3p;hsa-let-7b-5p;hsa-miR-34…
path:04510_26	path:04510	Focal adhesion	10000;207;208;5170;3611;5728;23533;5290;5291;5293;5294;5295;5296;8503;10451;7409;7410;1499;2932;hsa-miR-122-5p;hsa-miR-15a-5p;hsa-miR-16-5p;hsa-miR-519d-3p;hsa-miR-302b-3p;hsa-miR-451a;hsa-miR-302d-3p;hsa-miR-143-3p;hsa-miR-149-3p;hsa-miR-302a-3p;hsa-miR-125b-5p;hsa-miR-302c-3p;hsa-miR-185-5p;hsa-miR-184;hsa-miR-708-5p;hsa-miR-21-5p;hsa-miR-542-3p;hsa-miR-145-5p;hsa-miR-625-5p;hsa-miR-222-3p;hsa-…
path:04512_1	path:04512	ECM-receptor interaction	10319;22798;284217;3908;3909;3910;3911;3912;3913;3914;3915;3918;1277;1278;1280;1281;1282;1284;1285;1286;1287;1288;1289;1290;1291;1292;1293;1301;1302;131873;255631;50509;85301;1605;3371;63923;7143;7148;7450;3381;7448;6696;2335;1311;7057;7058;7059;7060;3688;3655;3685;22987;9899;9900;3691;3696;3680;3679;3675;3672;960;3673;hsa-miR-16-5p;hsa-miR-218-5p;hsa-miR-29c-3p;hsa-miR-124-3p;hsa-miR-205-5p;hsa-…
path:04512_2	path:04512	ECM-receptor interaction	10319;22798;284217;3908;3909;3910;3911;3912;3913;3914;3915;3918;1277;1278;1280;1281;1282;1284;1285;1286;1287;1288;1289;1290;1291;1292;1293;1301;1302;131873;255631;50509;85301;3371;63923;7143;7148;51206;7450;3381;7448;6696;2335;1311;7057;7058;7059;7060;3688;3685;6382;6385;3696;22801;8515;3680;3675;3672;960;3673;hsa-miR-16-5p;hsa-miR-218-5p;hsa-miR-29c-3p;hsa-miR-124-3p;hsa-miR-205-5p;hsa-let-7c-5p…
path:04512_3	path:04512	ECM-receptor interaction	10319;22798;284217;3908;3909;3910;3911;3912;3913;3914;3915;3918;1605;3688;3655;3685;22987;9899;9900;3339;3691;3696;3680;3679;3675;3672;960;3673;375790;hsa-miR-16-5p;hsa-miR-218-5p;hsa-miR-29c-3p;hsa-miR-124-3p;hsa-miR-205-5p;hsa-let-7c-5p;hsa-miR-199b-5p;hsa-let-7c-3p;hsa-miR-30a-5p;hsa-miR-155-5p;hsa-miR-29a-3p;hsa-miR-9-3p;hsa-miR-375;hsa-miR-183-5p;hsa-miR-663a;hsa-miR-1;hsa-miR-19b-1-5p;hsa-m…
path:04512_4	path:04512	ECM-receptor interaction	10319;22798;284217;3908;3909;3910;3911;3912;3913;3914;3915;3918;1277;1278;1280;1281;1282;1284;1285;1286;1287;1288;1289;1290;1291;1292;1293;1301;1302;131873;255631;50509;85301;3371;63923;7143;7148;2815;2812;2811;2814;7450;3381;7448;6696;2335;1311;7057;7058;7059;7060;3690;3685;3674;hsa-miR-16-5p;hsa-miR-218-5p;hsa-miR-29c-3p;hsa-miR-124-3p;hsa-miR-205-5p;hsa-let-7c-5p;hsa-miR-199b-5p;hsa-let-7c-3p;…
path:04512_5	path:04512	ECM-receptor interaction	10319;22798;284217;3908;3909;3910;3911;3912;3913;3914;3915;3918;1277;1278;1280;1281;1282;1284;1285;1286;1287;1288;1289;1290;1291;1292;1293;1301;1302;131873;255631;50509;85301;3371;63923;7143;7148;7450;3381;7448;6696;2335;1311;7057;7058;7059;7060;3690;3688;3685;3676;6382;6385;3696;3694;3674;3695;8516;3678;3675;960;hsa-miR-16-5p;hsa-miR-218-5p;hsa-miR-29c-3p;hsa-miR-124-3p;hsa-miR-205-5p;hsa-let-7c…
path:04512_6	path:04512	ECM-receptor interaction	10319;22798;284217;3908;3909;3910;3911;3912;3913;3914;3915;3918;1277;1278;1280;1281;1282;1284;1285;1286;1287;1288;1289;1290;1291;1292;1293;1301;1302;131873;255631;50509;85301;3371;63923;7143;7148;7450;3381;7448;6696;2335;1311;7057;7058;7059;7060;3690;3688;3685;3676;3696;3693;3674;8516;hsa-miR-16-5p;hsa-miR-218-5p;hsa-miR-29c-3p;hsa-miR-124-3p;hsa-miR-205-5p;hsa-let-7c-5p;hsa-miR-199b-5p;hsa-let-7…
path:04512_7	path:04512	ECM-receptor interaction	10319;22798;284217;3908;3909;3910;3911;3912;3913;3914;3915;3918;1277;1278;1280;1281;1282;1284;1285;1286;1287;1288;1289;1290;1291;1292;1293;1301;1302;131873;255631;50509;85301;3371;63923;7143;7148;7450;3381;7448;6696;2335;1311;7057;7058;7059;7060;3690;3688;3685;961;948;6382;6385;3674;3675;hsa-miR-16-5p;hsa-miR-218-5p;hsa-miR-29c-3p;hsa-miR-124-3p;hsa-miR-205-5p;hsa-let-7c-5p;hsa-miR-199b-5p;hsa-le…
path:04512_8	path:04512	ECM-receptor interaction	10319;22798;284217;3908;3909;3910;3911;3912;3913;3914;3915;3918;1277;1278;1280;1281;1282;1284;1285;1286;1287;1288;1289;1290;1291;1292;1293;1301;1302;131873;255631;50509;85301;1605;3371;63923;7143;7148;7448;6696;2335;1311;7057;7058;7059;7060;3688;3655;3685;22987;9899;9900;3691;3696;3680;3679;3675;3672;1101;5649;960;3673;hsa-miR-16-5p;hsa-miR-218-5p;hsa-miR-29c-3p;hsa-miR-124-3p;hsa-miR-205-5p;hsa-…
path:04514_4	path:04514	Cell adhesion molecules (CAMs)	925;926;3105;3106;3107;3133;3134;3135;hsa-miR-196b-5p;hsa-miR-152-3p;hsa-miR-148a-3p;hsa-miR-148b-3p
path:04514_5	path:04514	Cell adhesion molecules (CAMs)	3688;8174;7412;3695;3680;3676;58494;hsa-miR-9-3p;hsa-miR-124-3p;hsa-miR-375;hsa-miR-183-5p;hsa-miR-126-3p;hsa-let-7c-5p;hsa-miR-155-5p;hsa-let-7c-3p;hsa-miR-194-5p;hsa-miR-30c-5p
path:04514_6	path:04514	Cell adhesion molecules (CAMs)	3689;3683;5819;25945;5817;10666;hsa-miR-16-5p;hsa-let-7b-5p
path:04514_7	path:04514	Cell adhesion molecules (CAMs)	3689;3683;5819;5817;10666;3385;3383;3384;83700;50848;hsa-miR-16-5p;hsa-let-7b-5p;hsa-miR-222-3p;hsa-miR-17-3p;hsa-miR-31-5p;hsa-miR-155-5p;hsa-miR-221-3p;hsa-let-7c-5p;hsa-miR-17-5p;hsa-let-7c-3p;hsa-miR-21-5p;hsa-miR-1256;hsa-miR-145-5p
path:04514_9	path:04514	Cell adhesion molecules (CAMs)	5819;25945;5818;10666;hsa-miR-661
path:04514_12	path:04514	Cell adhesion molecules (CAMs)	26047;6900;4684;4685;3897;hsa-miR-375;hsa-miR-210-3p;hsa-miR-122-5p;hsa-miR-1;hsa-miR-16-5p;hsa-miR-146a-5p
path:04514_14	path:04514	Cell adhesion molecules (CAMs)	6401;2734;6403;6404;hsa-miR-155-5p;hsa-miR-221-3p;hsa-miR-31-5p;hsa-miR-17-3p;hsa-miR-1256;hsa-miR-17-5p;hsa-miR-222-3p
path:04514_15	path:04514	Cell adhesion molecules (CAMs)	947;6402;8174;3695;3676;hsa-miR-24-3p;hsa-miR-9-5p;hsa-miR-125a-5p;hsa-miR-30c-5p
path:04514_17	path:04514	Cell adhesion molecules (CAMs)	3689;3683;10666;3385;3383;3384;83700;3684;50848;hsa-miR-222-3p;hsa-miR-17-3p;hsa-miR-31-5p;hsa-miR-155-5p;hsa-miR-221-3p;hsa-let-7c-5p;hsa-miR-17-5p;hsa-let-7c-3p;hsa-miR-21-5p;hsa-miR-1256;hsa-miR-145-5p
path:04514_18	path:04514	Cell adhesion molecules (CAMs)	3688;3689;3676;58494;83700;3684;hsa-miR-9-3p;hsa-miR-124-3p;hsa-miR-375;hsa-miR-183-5p;hsa-miR-30c-5p
path:04514_19	path:04514	Cell adhesion molecules (CAMs)	80380;29126;5133;hsa-miR-513a-5p
path:04514_22	path:04514	Cell adhesion molecules (CAMs)	10686;1364;1365;1366;137075;149461;23562;24146;26285;49861;5010;51208;53842;7122;9071;9073;9074;9075;9076;9080;hsa-miR-155-5p
path:04520_1	path:04520	Adherens junction	4089;4087;4088;6615;7046;7048;2260;hsa-miR-26a-5p;hsa-miR-199a-5p;hsa-miR-130a-3p;hsa-miR-224-5p;hsa-miR-146a-5p;hsa-miR-182-5p;hsa-miR-454-3p;hsa-miR-17-5p;hsa-miR-155-5p;hsa-miR-18a-5p;hsa-miR-301a-3p;hsa-miR-19a-3p;hsa-miR-483-3p;hsa-miR-200b-3p;hsa-miR-200a-3p;hsa-miR-153-3p;hsa-miR-204-5p;hsa-let-7c-3p;hsa-miR-140-5p;hsa-miR-128-3p;hsa-let-7c-5p;hsa-miR-20a-5p;hsa-miR-372-3p;hsa-miR-302b-3p;…
path:04520_2	path:04520	Adherens junction	999;1495;1496;29119;1500;51176;6932;6934;83439;7525;2534;5594;5595;1956;2064;4233;3480;1457;1459;1460;5770;5792;5787;5797;5879;5880;5881;1499;6714;hsa-miR-193b-3p;hsa-miR-25-3p;hsa-miR-9-5p;hsa-miR-138-5p;hsa-miR-155-5p;hsa-miR-30a-5p;hsa-miR-34a-5p;hsa-miR-200c-3p;hsa-miR-200a-3p;hsa-miR-200b-3p;hsa-miR-429;hsa-miR-141-3p;hsa-miR-17-5p;hsa-miR-145-5p;hsa-miR-519a-3p;hsa-miR-205-5p;hsa-miR-28-5p;…
path:04520_3	path:04520	Adherens junction	1495;1496;29119;387;10163;10810;8936;10458;7454;8976;5879;5880;5881;998;60;71;7082;7414;81;87;88;89;4301;1499;25945;5818;5819;81607;hsa-miR-155-5p;hsa-miR-375;hsa-miR-122-5p;hsa-let-7c-3p;hsa-let-7c-5p;hsa-miR-31-5p;hsa-miR-185-5p;hsa-miR-200c-3p;hsa-miR-31-3p;hsa-miR-1;hsa-miR-146a-5p;hsa-miR-34a-5p;hsa-miR-200a-3p;hsa-miR-200b-3p;hsa-miR-429;hsa-miR-194-5p;hsa-miR-142-3p;hsa-miR-224-5p;hsa-miR-…
path:04520_4	path:04520	Adherens junction	1500;7525;2534;5594;5595;1956;2064;4233;5795;5777;5797;5879;5880;5881;998;1499;6714;hsa-miR-30a-5p;hsa-miR-155-5p;hsa-miR-17-5p;hsa-miR-145-5p;hsa-miR-519a-3p;hsa-miR-205-5p;hsa-miR-28-5p;hsa-miR-320a;hsa-miR-199a-3p;hsa-miR-335-5p;hsa-miR-483-5p;hsa-miR-16-5p;hsa-miR-7-5p;hsa-miR-27a-3p;hsa-let-7a-5p;hsa-miR-146a-5p;hsa-miR-21-5p;hsa-miR-1;hsa-let-7c-3p;hsa-miR-128-3p;hsa-miR-542-5p;hsa-let-7c-5…
path:04520_6	path:04520	Adherens junction	1500;6591;5594;5595;1956;2064;1499;hsa-miR-30a-5p;hsa-miR-155-5p;hsa-miR-545-3p;hsa-miR-138-5p;hsa-miR-630;hsa-miR-124-3p;hsa-miR-204-5p;hsa-miR-203a;hsa-miR-1;hsa-miR-182-5p;hsa-miR-28-5p;hsa-miR-320a;hsa-miR-199a-3p;hsa-miR-335-5p;hsa-miR-483-5p;hsa-miR-16-5p;hsa-miR-7-5p;hsa-miR-27a-3p;hsa-let-7a-5p;hsa-miR-146a-5p;hsa-miR-21-5p;hsa-let-7c-3p;hsa-miR-128-3p;hsa-miR-542-5p;hsa-let-7c-5p;hsa-miR…
path:04520_7	path:04520	Adherens junction	1495;1496;29119;1500;7525;2534;1956;2064;4233;5797;10163;10810;8936;10458;7454;8976;5879;5880;5881;998;1499;6714;9855;hsa-miR-155-5p;hsa-miR-30a-5p;hsa-miR-17-5p;hsa-miR-145-5p;hsa-miR-519a-3p;hsa-miR-205-5p;hsa-miR-16-5p;hsa-miR-7-5p;hsa-miR-27a-3p;hsa-let-7a-5p;hsa-miR-146a-5p;hsa-miR-21-5p;hsa-miR-1;hsa-let-7c-3p;hsa-miR-128-3p;hsa-miR-542-5p;hsa-let-7c-5p;hsa-miR-133a-3p;hsa-miR-133b;hsa-miR-…
path:04520_8	path:04520	Adherens junction	1495;1496;29119;1500;7525;2534;5594;5595;1956;2064;4233;5797;5879;5880;5881;998;1499;6714;hsa-miR-155-5p;hsa-miR-30a-5p;hsa-miR-17-5p;hsa-miR-145-5p;hsa-miR-519a-3p;hsa-miR-205-5p;hsa-miR-28-5p;hsa-miR-320a;hsa-miR-199a-3p;hsa-miR-335-5p;hsa-miR-483-5p;hsa-miR-16-5p;hsa-miR-7-5p;hsa-miR-27a-3p;hsa-let-7a-5p;hsa-miR-146a-5p;hsa-miR-21-5p;hsa-miR-1;hsa-let-7c-3p;hsa-miR-128-3p;hsa-miR-542-5p;hsa-le…
path:04520_9	path:04520	Adherens junction	1495;1496;29119;387;10163;10810;8936;10458;7454;8976;60;71;7082;7414;10580;81;87;88;89;117178;4008;4301;1499;25945;5818;5819;81607;hsa-miR-155-5p;hsa-miR-375;hsa-miR-122-5p;hsa-let-7c-3p;hsa-let-7c-5p;hsa-miR-31-5p;hsa-miR-185-5p;hsa-miR-200c-3p;hsa-miR-31-3p;hsa-miR-1;hsa-miR-146a-5p;hsa-miR-34a-5p;hsa-miR-200a-3p;hsa-miR-200b-3p;hsa-miR-429;hsa-miR-644a;hsa-let-7b-5p;hsa-miR-16-5p;hsa-miR-212-3…
path:04520_10	path:04520	Adherens junction	999;1495;1496;29119;51176;6932;6934;83439;2534;1956;2064;4233;3480;1457;1459;1460;5770;5792;5787;5797;5879;5880;5881;60;71;7082;7414;81;87;88;89;4301;1499;6714;25945;5818;5819;81607;hsa-miR-193b-3p;hsa-miR-25-3p;hsa-miR-9-5p;hsa-miR-138-5p;hsa-miR-155-5p;hsa-miR-34a-5p;hsa-miR-200c-3p;hsa-miR-200a-3p;hsa-miR-200b-3p;hsa-miR-429;hsa-miR-141-3p;hsa-miR-16-5p;hsa-miR-7-5p;hsa-miR-30a-5p;hsa-miR-27a-…
path:04520_11	path:04520	Adherens junction	1495;1496;29119;5879;5880;5881;60;71;4301;1499;6714;25945;5818;5819;81607;56288;9855;hsa-miR-155-5p;hsa-miR-194-5p;hsa-miR-122-5p;hsa-miR-142-3p;hsa-miR-1;hsa-miR-644a;hsa-let-7b-5p;hsa-miR-16-5p;hsa-miR-124-3p;hsa-miR-200a-3p;hsa-miR-34a-5p;hsa-miR-30a-5p;hsa-miR-214-3p;hsa-miR-205-5p;hsa-miR-23b-3p;hsa-miR-33a-5p;hsa-miR-661;hsa-miR-483-3p
path:04530_1	path:04530	Tight junction	150084;50848;58494;83700;5578;5579;5580;5581;5582;5583;5588;5515;5516;5518;5519;100506658;10686;1364;1365;1366;137075;149461;23562;24146;26285;49861;5010;51208;53842;7122;9071;9073;9074;9075;9076;9080;56288;9223;7082;1495;1496;29119;8777;2017;3059;60;71;8531;387;4301;57530;51776;1499;27134;9414;hsa-miR-145-5p;hsa-miR-205-5p;hsa-miR-31-5p;hsa-miR-1;hsa-miR-16-5p;hsa-miR-155-5p;hsa-miR-483-3p;hsa-m…
path:04530_2	path:04530	Tight junction	150084;50848;58494;83700;5578;5579;5580;5581;5582;5583;5588;5515;5516;5518;5519;56288;9223;7082;8777;5584;5590;4301;hsa-miR-145-5p;hsa-miR-205-5p;hsa-miR-31-5p;hsa-miR-1;hsa-miR-16-5p;hsa-miR-483-3p;hsa-miR-212-3p;hsa-miR-155-5p;hsa-miR-124-3p
path:04530_3	path:04530	Tight junction	150084;50848;58494;83700;5578;5579;5580;5581;5582;5583;5588;100506658;10686;1364;1365;1366;137075;149461;23562;24146;26285;49861;5010;51208;53842;7122;9071;9073;9074;9075;9076;9080;7082;2035;2036;2037;23136;1495;1496;29119;2017;3059;1457;1459;1460;60;71;8531;4301;57530;51776;1499;27134;10207;9414;hsa-miR-145-5p;hsa-miR-205-5p;hsa-miR-31-5p;hsa-miR-1;hsa-miR-155-5p;hsa-miR-212-3p;hsa-miR-34a-5p;hs…
path:04530_4	path:04530	Tight junction	150084;50848;58494;83700;5578;5579;5580;5581;5582;5583;5588;100506658;10686;1364;1365;1366;137075;149461;23562;24146;26285;49861;5010;51208;53842;7122;9071;9073;9074;9075;9076;9080;7082;2035;2036;2037;23136;1495;1496;29119;8777;2017;3059;60;71;8531;4301;57530;51776;1499;27134;10207;9414;hsa-miR-145-5p;hsa-miR-205-5p;hsa-miR-31-5p;hsa-miR-1;hsa-miR-155-5p;hsa-miR-212-3p;hsa-miR-34a-5p;hsa-miR-223-…
path:04530_5	path:04530	Tight junction	150084;50848;58494;83700;5515;5516;5518;5519;50855;84552;84612;3993;3996;56288;5584;5590;5520;5521;5522;55844;hsa-miR-145-5p;hsa-miR-16-5p;hsa-miR-595;hsa-miR-196a-5p;hsa-miR-483-3p;hsa-miR-155-5p;hsa-miR-222-3p;hsa-miR-31-5p;hsa-let-7c-3p;hsa-miR-30a-5p;hsa-miR-1;hsa-let-7c-5p
path:04530_6	path:04530	Tight junction	5515;5516;5518;5519;50855;84552;84612;3993;3996;56288;5584;5590;998;5520;5521;5522;55844;64398;hsa-miR-16-5p;hsa-miR-595;hsa-miR-196a-5p;hsa-miR-483-3p;hsa-miR-155-5p;hsa-miR-1;hsa-miR-224-5p;hsa-miR-195-5p;hsa-miR-330-3p;hsa-miR-375;hsa-miR-185-5p;hsa-miR-137;hsa-miR-29c-3p;hsa-miR-608;hsa-miR-29a-3p;hsa-miR-216a-5p;hsa-miR-29b-3p;hsa-miR-222-3p;hsa-miR-31-5p;hsa-let-7c-3p;hsa-miR-30a-5p;hsa-let…
path:04530_7	path:04530	Tight junction	150084;50848;58494;83700;5578;5579;5580;5581;5582;5583;5588;5515;5516;5518;5519;56288;9223;7082;8777;4301;81;87;88;89;hsa-miR-145-5p;hsa-miR-205-5p;hsa-miR-31-5p;hsa-miR-1;hsa-miR-16-5p;hsa-miR-483-3p;hsa-miR-212-3p;hsa-miR-155-5p;hsa-miR-124-3p;hsa-miR-193b-3p;hsa-miR-218-5p
path:04530_8	path:04530	Tight junction	100506658;10686;1364;1365;1366;137075;149461;23562;24146;26285;49861;5010;51208;53842;7122;9071;9073;9074;9075;9076;9080;7082;2035;2036;2037;23136;1495;1496;29119;60;71;57530;8573;9414;hsa-miR-155-5p;hsa-miR-212-3p;hsa-miR-34a-5p;hsa-miR-1;hsa-miR-223-3p;hsa-miR-644a;hsa-let-7b-5p;hsa-miR-16-5p;hsa-miR-203a
path:04530_9	path:04530	Tight junction	150084;50848;58494;83700;5578;5579;5580;5581;5582;5583;5588;100506658;10686;1364;1365;1366;137075;149461;23562;24146;26285;49861;5010;51208;53842;7122;9071;9073;9074;9075;9076;9080;7082;1495;1496;29119;2017;3059;60;71;103910;10398;10627;22989;29895;4619;4620;4621;4622;4624;4625;4626;4627;4628;4629;4633;4636;57644;58498;79784;8735;93408;8531;387;4301;57530;51776;1499;27134;9414;hsa-miR-145-5p;hsa-…
path:04530_10	path:04530	Tight junction	150084;50848;58494;83700;5578;5579;5580;5581;5582;5583;5588;100506658;10686;1364;1365;1366;137075;149461;23562;24146;26285;49861;5010;51208;53842;7122;9071;9073;9074;9075;9076;9080;7082;1495;1496;29119;2017;3059;60;71;1019;8531;4301;57530;51776;1499;27134;9414;hsa-miR-145-5p;hsa-miR-205-5p;hsa-miR-31-5p;hsa-miR-1;hsa-miR-155-5p;hsa-miR-212-3p;hsa-miR-34a-5p;hsa-miR-644a;hsa-let-7b-5p;hsa-miR-16-5…
path:04530_11	path:04530	Tight junction	150084;50848;58494;83700;5578;5579;5580;5581;5582;5583;5588;5515;5516;5518;5519;100506658;10686;1364;1365;1366;137075;149461;23562;24146;26285;49861;5010;51208;53842;7122;9071;9073;9074;9075;9076;9080;56288;9223;7082;1495;1496;29119;8777;2017;3059;60;71;8531;22800;22808;3265;3845;4893;6237;4301;57530;51776;1499;27134;9414;hsa-miR-145-5p;hsa-miR-205-5p;hsa-miR-31-5p;hsa-miR-1;hsa-miR-16-5p;hsa-miR…
path:04530_12	path:04530	Tight junction	10000;207;208;81;87;88;89;260425;9863;5728;hsa-miR-122-5p;hsa-miR-15a-5p;hsa-miR-16-5p;hsa-miR-519d-3p;hsa-miR-302b-3p;hsa-miR-451a;hsa-miR-302d-3p;hsa-miR-143-3p;hsa-miR-149-3p;hsa-miR-302a-3p;hsa-miR-125b-5p;hsa-miR-302c-3p;hsa-miR-185-5p;hsa-miR-184;hsa-miR-708-5p;hsa-miR-21-5p;hsa-miR-1;hsa-miR-193b-3p;hsa-miR-218-5p;hsa-miR-222-3p;hsa-miR-17-5p;hsa-miR-29b-3p;hsa-miR-217;hsa-miR-494-3p;hsa-m…
path:04530_13	path:04530	Tight junction	100506658;10686;1364;1365;1366;137075;149461;23562;24146;26285;49861;5010;51208;53842;7122;9071;9073;9074;9075;9076;9080;7082;8777;60;71;57530;27134;10207;9414;64398;hsa-miR-155-5p;hsa-miR-212-3p;hsa-miR-1;hsa-miR-644a;hsa-let-7b-5p;hsa-miR-16-5p;hsa-miR-34a-5p;hsa-miR-203a
path:04530_14	path:04530	Tight junction	150084;50848;58494;83700;9223;81;87;88;89;260425;9863;hsa-miR-145-5p;hsa-miR-1;hsa-miR-193b-3p;hsa-miR-218-5p
path:04530_15	path:04530	Tight junction	10686;1364;1365;1366;137075;149461;23562;24146;26285;49861;5010;51208;53842;7122;9071;9073;9074;9075;9076;9080;50855;84552;84612;27134;10207;64398;92359;hsa-miR-155-5p;hsa-miR-595
path:04540_1	path:04540	Gap junction	1453;5578;5579;5582;2697;57369;5598;10746;5607;5592;5593;983;5566;5567;5568;5613;7082;10381;10382;10383;203068;347688;347733;7280;81027;84617;6714;10376;112714;113457;51807;7277;7278;7846;79861;84790;5594;5595;1956;5156;5159;hsa-let-7b-5p;hsa-miR-1;hsa-miR-206;hsa-miR-143-3p;hsa-miR-520b;hsa-miR-26a-5p;hsa-miR-24-3p;hsa-miR-663a;hsa-miR-31-5p;hsa-miR-212-3p;hsa-miR-155-5p;hsa-miR-193b-3p;hsa-miR-…
path:04540_2	path:04540	Gap junction	1453;5578;5579;5582;2697;57369;5598;5592;5593;983;5566;5567;5568;5613;7082;10381;10382;10383;203068;347688;347733;7280;81027;84617;6714;10376;112714;113457;51807;7277;7278;7846;79861;84790;5594;5595;23236;5330;5331;5332;3708;3709;3710;hsa-let-7b-5p;hsa-miR-1;hsa-miR-206;hsa-miR-143-3p;hsa-miR-24-3p;hsa-miR-663a;hsa-miR-31-5p;hsa-miR-212-3p;hsa-miR-155-5p;hsa-miR-193b-3p;hsa-miR-30a-5p;hsa-miR-16-…
path:04540_3	path:04540	Gap junction	2770;2771;2773;1902;5566;5567;5568;5613;107;108;109;111;112;113;114;115;196883;3265;3845;4893;2778;1813;1812;hsa-miR-1;hsa-miR-30a-5p;hsa-miR-30d-5p;hsa-miR-124-3p;hsa-miR-200c-3p;hsa-miR-182-5p;hsa-let-7a-5p;hsa-miR-181d-5p;hsa-miR-181a-5p;hsa-miR-143-3p;hsa-let-7c-5p;hsa-miR-622;hsa-let-7c-3p;hsa-miR-126-3p;hsa-miR-155-5p;hsa-miR-96-5p;hsa-miR-217;hsa-let-7g-5p;hsa-miR-18a-3p;hsa-miR-181c-5p;hs…
path:04540_4	path:04540	Gap junction	1453;5578;5579;5582;2697;57369;5598;5592;5593;983;5566;5567;5568;5613;7082;10381;10382;10383;203068;347688;347733;7280;81027;84617;6714;10376;112714;113457;51807;7277;7278;7846;79861;84790;2977;2982;2983;5594;5595;hsa-let-7b-5p;hsa-miR-1;hsa-miR-206;hsa-miR-143-3p;hsa-miR-24-3p;hsa-miR-663a;hsa-miR-31-5p;hsa-miR-212-3p;hsa-miR-155-5p;hsa-miR-193b-3p;hsa-miR-30a-5p;hsa-miR-16-5p;hsa-miR-200c-3p;hs…
path:04540_5	path:04540	Gap junction	5578;5579;5582;3356;3357;3358;2767;2776;2911;2915;23236;5330;5331;5332;3708;3709;3710;hsa-miR-22-3p;hsa-let-7b-5p;hsa-miR-1;hsa-miR-424-5p
path:04540_6	path:04540	Gap junction	2770;2771;2773;2697;57369;5566;5567;5568;5613;107;108;109;111;112;113;114;115;196883;2778;hsa-miR-1;hsa-miR-30a-5p;hsa-miR-30d-5p;hsa-miR-124-3p;hsa-miR-206;hsa-miR-182-5p;hsa-miR-155-5p
path:04540_7	path:04540	Gap junction	1453;5578;5579;5582;2697;57369;5598;5592;5593;983;5566;5567;5568;5613;7082;10381;10382;10383;203068;347688;347733;7280;81027;84617;6714;10376;112714;113457;51807;7277;7278;7846;79861;84790;5594;5595;5604;5605;hsa-let-7b-5p;hsa-miR-1;hsa-miR-206;hsa-miR-143-3p;hsa-miR-24-3p;hsa-miR-663a;hsa-miR-31-5p;hsa-miR-212-3p;hsa-miR-155-5p;hsa-miR-193b-3p;hsa-miR-30a-5p;hsa-miR-16-5p;hsa-miR-200c-3p;hsa-miR…
path:04540_8	path:04540	Gap junction	2697;57369;5594;5595;5604;5605;5894;hsa-miR-1;hsa-miR-206;hsa-miR-28-5p;hsa-miR-30a-5p;hsa-miR-320a;hsa-miR-199a-3p;hsa-miR-335-5p;hsa-miR-483-5p;hsa-miR-424-5p;hsa-miR-34a-5p;hsa-miR-497-5p;hsa-let-7b-5p;hsa-miR-7-5p;hsa-miR-125b-5p
path:04540_9	path:04540	Gap junction	2770;2771;2773;1902;107;108;109;111;112;113;114;115;196883;5894;3265;3845;4893;6654;6655;1813;hsa-miR-1;hsa-miR-30a-5p;hsa-miR-30d-5p;hsa-miR-124-3p;hsa-miR-200c-3p;hsa-miR-182-5p;hsa-miR-7-5p;hsa-miR-125b-5p;hsa-let-7a-5p;hsa-miR-181d-5p;hsa-miR-181a-5p;hsa-miR-143-3p;hsa-let-7c-5p;hsa-miR-622;hsa-let-7c-3p;hsa-miR-126-3p;hsa-miR-155-5p;hsa-miR-96-5p;hsa-miR-217;hsa-let-7g-5p;hsa-miR-18a-3p;hsa-…
path:04540_10	path:04540	Gap junction	2770;2771;2773;5894;3265;3845;4893;6654;6655;2885;hsa-miR-1;hsa-miR-30a-5p;hsa-miR-30d-5p;hsa-miR-124-3p;hsa-miR-7-5p;hsa-miR-125b-5p;hsa-let-7a-5p;hsa-miR-181d-5p;hsa-miR-181a-5p;hsa-miR-143-3p;hsa-let-7c-5p;hsa-miR-622;hsa-let-7c-3p;hsa-miR-126-3p;hsa-miR-155-5p;hsa-miR-96-5p;hsa-miR-217;hsa-let-7g-5p;hsa-miR-18a-3p;hsa-miR-181c-5p;hsa-let-7b-5p;hsa-miR-20a-5p;hsa-miR-145-5p;hsa-miR-148b-3p;hsa…
path:04540_11	path:04540	Gap junction	2697;57369;10746;6714;2885;1956;5156;5159;1950;5154;5155;56034;80310;hsa-miR-1;hsa-miR-206;hsa-miR-520b;hsa-miR-26a-5p;hsa-miR-205-5p;hsa-miR-23b-3p;hsa-miR-33a-5p;hsa-miR-16-5p;hsa-miR-7-5p;hsa-miR-30a-5p;hsa-miR-27a-3p;hsa-let-7a-5p;hsa-miR-146a-5p;hsa-miR-155-5p;hsa-miR-21-5p;hsa-let-7c-3p;hsa-miR-128-3p;hsa-miR-542-5p;hsa-let-7c-5p;hsa-miR-133a-3p;hsa-miR-133b;hsa-miR-34a-5p;hsa-let-7b-5p;hsa…
path:04540_12	path:04540	Gap junction	2770;2771;2773;5566;5567;5568;5613;107;108;109;111;112;113;114;115;196883;153;2778;1813;1812;hsa-miR-1;hsa-miR-30a-5p;hsa-miR-30d-5p;hsa-miR-124-3p;hsa-miR-182-5p;hsa-miR-155-5p;hsa-miR-504-5p
path:04540_13	path:04540	Gap junction	5578;5579;5582;2697;57369;2767;2776;23236;5330;5331;5332;3708;3709;3710;hsa-miR-1;hsa-miR-206;hsa-let-7b-5p;hsa-miR-424-5p
path:04610_1	path:04610	Complement and coagulation cascades	2161;2147;2159;2155;2;7035;3827;3818;hsa-let-7b-5p;hsa-miR-16-5p;hsa-miR-1;hsa-miR-155-5p
path:04610_2	path:04610	Complement and coagulation cascades	2161;2147;5627;5624;2;3818;5340;5265;5345;5328;5327;5054;718;hsa-let-7b-5p;hsa-miR-16-5p;hsa-miR-1;hsa-miR-155-5p;hsa-miR-193b-3p;hsa-miR-23b-3p;hsa-miR-21-5p;hsa-miR-30c-5p;hsa-miR-138-5p;hsa-miR-143-3p;hsa-miR-145-5p;hsa-miR-301a-3p;hsa-miR-99a-5p
path:04610_3	path:04610	Complement and coagulation cascades	2158;2162;2165;2147;2153;2159;2155;7056;2149;3053;2243;2244;2266;5627;5624;2;5104;7035;462;2152;2160;hsa-let-7b-5p;hsa-miR-16-5p;hsa-miR-1;hsa-miR-155-5p;hsa-miR-29c-3p;hsa-miR-29b-3p;hsa-miR-29a-3p;hsa-miR-409-3p;hsa-miR-144-3p
path:04610_4	path:04610	Complement and coagulation cascades	2158;2162;2165;2147;2159;7056;2149;3053;2243;2244;2266;5627;5624;2;5104;462;2160;1361;hsa-let-7b-5p;hsa-miR-16-5p;hsa-miR-1;hsa-miR-155-5p;hsa-miR-29c-3p;hsa-miR-29b-3p;hsa-miR-29a-3p;hsa-miR-409-3p;hsa-miR-144-3p
path:04610_5	path:04610	Complement and coagulation cascades	2161;2147;2159;2155;7035;3827;3818;623;624;hsa-let-7b-5p;hsa-miR-16-5p;hsa-miR-1;hsa-miR-155-5p
path:04610_6	path:04610	Complement and coagulation cascades	2158;2162;2165;2147;2153;2159;7056;2149;3053;2243;2244;2266;5627;5624;2;5104;7035;462;2157;2160;5054;hsa-let-7b-5p;hsa-miR-16-5p;hsa-miR-1;hsa-miR-155-5p;hsa-miR-29c-3p;hsa-miR-29b-3p;hsa-miR-29a-3p;hsa-miR-409-3p;hsa-miR-144-3p;hsa-miR-30c-5p;hsa-miR-138-5p;hsa-miR-143-3p;hsa-miR-145-5p;hsa-miR-301a-3p;hsa-miR-99a-5p
path:04610_7	path:04610	Complement and coagulation cascades	2161;5624;2;3818;5329;5340;5265;5345;5328;5327;5054;718;hsa-miR-155-5p;hsa-miR-16-5p;hsa-miR-193b-3p;hsa-miR-23b-3p;hsa-miR-21-5p;hsa-miR-30c-5p;hsa-miR-138-5p;hsa-miR-143-3p;hsa-miR-145-5p;hsa-miR-301a-3p;hsa-miR-99a-5p
path:04610_8	path:04610	Complement and coagulation cascades	2161;2;3827;3818;5340;5265;5345;5328;5327;1380;3426;1675;718;3075;1378;719;727;720;721;717;4179;1604;hsa-miR-193b-3p;hsa-miR-23b-3p;hsa-miR-21-5p;hsa-miR-146a-5p;hsa-miR-520b;hsa-miR-520e;hsa-miR-16-5p;hsa-miR-124-3p
path:04610_9	path:04610	Complement and coagulation cascades	2161;5340;1380;3426;1675;718;629;3075;1378;719;727;720;721;717;4179;1604;hsa-miR-146a-5p;hsa-miR-520b;hsa-miR-520e;hsa-miR-16-5p;hsa-miR-124-3p
path:04610_10	path:04610	Complement and coagulation cascades	2161;5340;1380;3426;1675;718;3075;1378;728;719;729;727;720;721;717;4179;1604;hsa-miR-146a-5p;hsa-miR-520b;hsa-miR-520e;hsa-miR-16-5p;hsa-miR-124-3p
path:04610_11	path:04610	Complement and coagulation cascades	735;966;731;732;733;730;729;hsa-miR-124-3p
path:04610_12	path:04610	Complement and coagulation cascades	2161;5340;1380;3426;1675;718;3075;1378;719;727;722;725;716;715;712;713;714;720;721;717;10747;5648;4179;1604;hsa-miR-146a-5p;hsa-miR-520b;hsa-miR-520e;hsa-miR-16-5p;hsa-miR-124-3p
path:04612_2	path:04612	Antigen processing and presentation	4800;4801;4802;5993;5994;8625;1385;4261;hsa-miR-485-3p;hsa-miR-33a-5p;hsa-miR-155-5p;hsa-miR-200b-3p;hsa-miR-34b-5p;hsa-miR-203a;hsa-miR-103a-3p;hsa-miR-182-5p
path:04612_4	path:04612	Antigen processing and presentation	115653;3802;3803;3804;3805;3806;3808;3809;3810;3811;3812;3821;3822;3823;3824;57292;8302;925;926;6892;3105;3106;3107;3133;3134;3135;6890;6891;hsa-miR-196b-5p;hsa-miR-30a-5p;hsa-miR-152-3p;hsa-miR-148a-3p;hsa-miR-148b-3p;hsa-miR-346
path:04612_5	path:04612	Antigen processing and presentation	10197;5720;5721;7124;3458;hsa-miR-155-5p;hsa-miR-16-5p;hsa-miR-124-3p;hsa-let-7b-5p;hsa-miR-1;hsa-miR-203a;hsa-miR-15a-5p;hsa-miR-15b-5p;hsa-miR-29b-3p;hsa-miR-409-3p
path:04620_1	path:04620	Toll-like receptor signaling pathway	3456;1147;7189;3654;51135;4615;6696;7187;8737;3665;3663;3439;3440;3441;3442;3443;3444;3445;3446;3447;3448;3449;3451;3452;6885;114609;29110;9641;148022;hsa-miR-34a-5p;hsa-miR-26a-5p;hsa-let-7b-5p;hsa-miR-145-5p;hsa-miR-223-3p;hsa-miR-16-5p;hsa-miR-15a-5p;hsa-miR-23b-3p;hsa-miR-195-5p;hsa-miR-146a-5p;hsa-let-7c-3p;hsa-miR-146b-5p;hsa-let-7c-5p;hsa-miR-155-5p;hsa-miR-203a;hsa-miR-299-5p;hsa-miR-22-3…
path:04620_2	path:04620	Toll-like receptor signaling pathway	3456;1147;7189;3654;6696;7187;3665;3439;3440;3441;3442;3443;3444;3445;3446;3447;3448;3449;3451;3452;29110;9641;3661;148022;hsa-miR-34a-5p;hsa-miR-26a-5p;hsa-let-7b-5p;hsa-miR-145-5p;hsa-miR-223-3p;hsa-miR-16-5p;hsa-miR-15a-5p;hsa-miR-23b-3p;hsa-miR-195-5p;hsa-miR-146a-5p;hsa-let-7c-3p;hsa-miR-146b-5p;hsa-let-7c-5p;hsa-miR-299-5p;hsa-miR-221-3p;hsa-miR-200c-3p
path:04620_3	path:04620	Toll-like receptor signaling pathway	3456;1147;7189;3654;6696;3665;3439;3440;3441;3442;3443;3444;3445;3446;3447;3448;3449;3451;3452;29110;9641;3661;3454;3455;hsa-miR-34a-5p;hsa-miR-26a-5p;hsa-let-7b-5p;hsa-miR-145-5p;hsa-miR-223-3p;hsa-miR-16-5p;hsa-miR-15a-5p;hsa-miR-23b-3p;hsa-miR-195-5p;hsa-miR-146a-5p;hsa-let-7c-3p;hsa-miR-146b-5p;hsa-let-7c-5p;hsa-miR-299-5p;hsa-miR-221-3p;hsa-miR-200c-3p
path:04620_4	path:04620	Toll-like receptor signaling pathway	1147;1326;4790;3665;3663;3551;3576;3553;3569;6352;4792;7124;8517;414062;6348;6349;3592;3593;388372;6351;9560;hsa-miR-223-3p;hsa-miR-16-5p;hsa-miR-15a-5p;hsa-miR-23b-3p;hsa-miR-195-5p;hsa-miR-375;hsa-miR-370-3p;hsa-miR-146a-5p;hsa-miR-155-5p;hsa-miR-9-5p;hsa-let-7a-5p;hsa-miR-146b-5p;hsa-miR-22-3p;hsa-miR-200c-3p;hsa-miR-218-5p;hsa-miR-199a-5p;hsa-miR-21-5p;hsa-miR-365a-3p;hsa-miR-26a-5p;hsa-miR-1…
path:04620_5	path:04620	Toll-like receptor signaling pathway	7189;3654;51135;4615;8737;3665;3663;6885;114609;8772;7097;7100;54106;7099;353376;148022;51284;51311;hsa-miR-146a-5p;hsa-let-7c-3p;hsa-miR-146b-5p;hsa-let-7c-5p;hsa-miR-155-5p;hsa-miR-203a;hsa-miR-22-3p;hsa-miR-10a-5p;hsa-miR-145-5p;hsa-miR-19b-3p;hsa-miR-105-5p;hsa-miR-19a-3p;hsa-let-7i-5p;hsa-miR-30a-5p;hsa-miR-221-3p
path:04620_6	path:04620	Toll-like receptor signaling pathway	5594;5595;1326;4790;3576;3553;3569;6352;7124;414062;6348;6349;5604;5605;2353;3725;3592;3593;388372;6351;9560;hsa-miR-28-5p;hsa-miR-30a-5p;hsa-miR-320a;hsa-miR-199a-3p;hsa-miR-335-5p;hsa-miR-483-5p;hsa-miR-375;hsa-miR-370-3p;hsa-miR-146a-5p;hsa-miR-155-5p;hsa-miR-9-5p;hsa-let-7a-5p;hsa-miR-146b-5p;hsa-miR-15a-5p;hsa-miR-21-5p;hsa-miR-365a-3p;hsa-miR-26a-5p;hsa-miR-125a-5p;hsa-miR-98-5p;hsa-miR-203…
path:04620_7	path:04620	Toll-like receptor signaling pathway	5594;5595;4790;3663;1432;5600;5603;6300;3576;5599;5601;5602;3553;3569;6352;7124;414062;6348;6349;5970;2353;3725;3592;3593;388372;6351;9560;hsa-miR-28-5p;hsa-miR-30a-5p;hsa-miR-320a;hsa-miR-199a-3p;hsa-miR-335-5p;hsa-miR-483-5p;hsa-miR-146a-5p;hsa-miR-155-5p;hsa-miR-9-5p;hsa-let-7a-5p;hsa-miR-146b-5p;hsa-miR-15a-5p;hsa-miR-22-3p;hsa-miR-200a-3p;hsa-miR-24-3p;hsa-miR-141-3p;hsa-miR-125b-5p;hsa-miR-…
path:04620_8	path:04620	Toll-like receptor signaling pathway	1147;7189;3654;51135;4615;8737;3665;3663;6885;3576;114609;3553;3569;6352;7124;148022;414062;6348;6349;3592;3593;388372;6351;9560;hsa-miR-223-3p;hsa-miR-16-5p;hsa-miR-15a-5p;hsa-miR-23b-3p;hsa-miR-195-5p;hsa-miR-146a-5p;hsa-let-7c-3p;hsa-miR-146b-5p;hsa-let-7c-5p;hsa-miR-155-5p;hsa-miR-203a;hsa-miR-22-3p;hsa-miR-10a-5p;hsa-miR-145-5p;hsa-miR-21-5p;hsa-miR-365a-3p;hsa-miR-26a-5p;hsa-let-7a-5p;hsa-m…
path:04620_9	path:04620	Toll-like receptor signaling pathway	3456;3665;6373;3627;942;958;29110;9641;6772;3661;941;4283;3454;3455;hsa-miR-34a-5p;hsa-miR-26a-5p;hsa-let-7b-5p;hsa-miR-145-5p;hsa-miR-486-5p;hsa-miR-224-5p;hsa-miR-221-3p;hsa-miR-200c-3p;hsa-let-7c-3p;hsa-let-7c-5p
path:04620_10	path:04620	Toll-like receptor signaling pathway	3456;7187;3665;6373;3627;942;958;29110;9641;3661;941;4283;hsa-miR-34a-5p;hsa-miR-26a-5p;hsa-let-7b-5p;hsa-miR-145-5p;hsa-miR-486-5p;hsa-miR-224-5p;hsa-miR-221-3p;hsa-miR-200c-3p
path:04620_11	path:04620	Toll-like receptor signaling pathway	7189;3654;51135;4615;8737;3665;3663;6885;114609;10454;148022;hsa-miR-146a-5p;hsa-let-7c-3p;hsa-miR-146b-5p;hsa-let-7c-5p;hsa-miR-155-5p;hsa-miR-203a;hsa-miR-22-3p;hsa-miR-10a-5p;hsa-miR-145-5p;hsa-miR-221-3p
path:04620_12	path:04620	Toll-like receptor signaling pathway	5594;5595;1432;5600;5603;6300;3576;5599;5601;5602;3553;3569;6352;7124;414062;6348;6349;5606;5608;2353;3725;3592;3593;388372;6351;9560;hsa-miR-28-5p;hsa-miR-30a-5p;hsa-miR-320a;hsa-miR-199a-3p;hsa-miR-335-5p;hsa-miR-483-5p;hsa-miR-200a-3p;hsa-miR-24-3p;hsa-miR-141-3p;hsa-miR-125b-5p;hsa-miR-122-5p;hsa-miR-214-3p;hsa-miR-20a-5p;hsa-miR-17-5p;hsa-miR-93-5p;hsa-miR-106b-5p;hsa-miR-21-5p;hsa-miR-155-5…
path:04620_13	path:04620	Toll-like receptor signaling pathway	1147;7189;4790;3663;3576;3553;3569;6352;7124;414062;6348;6349;5970;2353;3725;3592;3593;388372;6351;9560;hsa-miR-223-3p;hsa-miR-16-5p;hsa-miR-15a-5p;hsa-miR-23b-3p;hsa-miR-195-5p;hsa-miR-146a-5p;hsa-let-7c-3p;hsa-miR-146b-5p;hsa-let-7c-5p;hsa-miR-155-5p;hsa-miR-9-5p;hsa-let-7a-5p;hsa-miR-22-3p;hsa-miR-21-5p;hsa-miR-365a-3p;hsa-miR-26a-5p;hsa-miR-125a-5p;hsa-miR-98-5p;hsa-miR-203a;hsa-miR-124-3p;hs…
path:04620_14	path:04620	Toll-like receptor signaling pathway	7189;3654;51135;4615;114609;5879;8772;7097;7100;7096;10333;54106;7099;54472;51284;51311;hsa-miR-146a-5p;hsa-let-7c-3p;hsa-miR-146b-5p;hsa-let-7c-5p;hsa-miR-155-5p;hsa-miR-203a;hsa-miR-145-5p;hsa-miR-194-5p;hsa-miR-122-5p;hsa-miR-142-3p;hsa-miR-19b-3p;hsa-miR-105-5p;hsa-miR-19a-3p;hsa-let-7i-5p
path:04620_15	path:04620	Toll-like receptor signaling pathway	4615;114609;5879;7097;7096;10333;54472;23533;5290;5291;5293;5294;5295;5296;8503;hsa-miR-155-5p;hsa-miR-203a;hsa-miR-145-5p;hsa-miR-194-5p;hsa-miR-122-5p;hsa-miR-142-3p;hsa-miR-19b-3p;hsa-miR-105-5p;hsa-miR-19a-3p;hsa-miR-146a-5p;hsa-miR-148b-3p;hsa-miR-30a-5p;hsa-miR-29a-3p;hsa-miR-376a-3p;hsa-miR-126-3p;hsa-miR-133a-3p;hsa-miR-30c-5p
path:04620_16	path:04620	Toll-like receptor signaling pathway	5594;5595;1432;5600;5603;6300;3576;5599;5601;5602;3553;3569;6352;7124;414062;6348;6349;5609;6416;2353;3725;3592;3593;388372;6351;9560;hsa-miR-28-5p;hsa-miR-30a-5p;hsa-miR-320a;hsa-miR-199a-3p;hsa-miR-335-5p;hsa-miR-483-5p;hsa-miR-200a-3p;hsa-miR-24-3p;hsa-miR-141-3p;hsa-miR-125b-5p;hsa-miR-122-5p;hsa-miR-214-3p;hsa-miR-20a-5p;hsa-miR-17-5p;hsa-miR-93-5p;hsa-miR-106b-5p;hsa-miR-21-5p;hsa-miR-155-5…
path:04620_17	path:04620	Toll-like receptor signaling pathway	7189;3654;51135;4615;8772;7097;7100;54106;7099;841;51284;51311;hsa-miR-146a-5p;hsa-let-7c-3p;hsa-miR-146b-5p;hsa-let-7c-5p;hsa-miR-155-5p;hsa-miR-203a;hsa-miR-19b-3p;hsa-miR-105-5p;hsa-miR-19a-3p;hsa-let-7i-5p;hsa-miR-19b-1-5p;hsa-let-7a-5p
path:04620_18	path:04620	Toll-like receptor signaling pathway	7189;8737;6885;10454;23118;hsa-miR-146a-5p;hsa-let-7c-3p;hsa-miR-146b-5p;hsa-let-7c-5p;hsa-miR-10a-5p;hsa-miR-23b-3p;hsa-miR-155-5p
path:04620_19	path:04620	Toll-like receptor signaling pathway	1147;1326;4790;3663;3551;3576;3553;3569;6352;4792;7124;8517;414062;6348;6349;5970;2353;3725;3592;3593;388372;6351;9560;hsa-miR-223-3p;hsa-miR-16-5p;hsa-miR-15a-5p;hsa-miR-23b-3p;hsa-miR-195-5p;hsa-miR-375;hsa-miR-370-3p;hsa-miR-146a-5p;hsa-miR-155-5p;hsa-miR-9-5p;hsa-let-7a-5p;hsa-miR-146b-5p;hsa-miR-22-3p;hsa-miR-200c-3p;hsa-miR-218-5p;hsa-miR-199a-5p;hsa-miR-21-5p;hsa-miR-365a-3p;hsa-miR-26a-5p…
path:04620_20	path:04620	Toll-like receptor signaling pathway	7189;3654;51135;4615;8772;7097;23643;7100;54106;7099;353376;148022;929;51284;51311;hsa-miR-146a-5p;hsa-let-7c-3p;hsa-miR-146b-5p;hsa-let-7c-5p;hsa-miR-155-5p;hsa-miR-203a;hsa-miR-19b-3p;hsa-miR-105-5p;hsa-miR-19a-3p;hsa-let-7i-5p;hsa-miR-30a-5p;hsa-miR-221-3p
path:04620_21	path:04620	Toll-like receptor signaling pathway	7189;3654;51135;4615;7187;8737;3665;3663;6885;114609;29110;9641;7098;353376;148022;hsa-miR-146a-5p;hsa-let-7c-3p;hsa-miR-146b-5p;hsa-let-7c-5p;hsa-miR-155-5p;hsa-miR-203a;hsa-miR-22-3p;hsa-miR-10a-5p;hsa-miR-145-5p;hsa-miR-221-3p;hsa-miR-200c-3p;hsa-miR-30a-5p
path:04620_22	path:04620	Toll-like receptor signaling pathway	7189;3654;51135;4615;7187;8737;3665;3663;6885;114609;7098;7099;353376;148022;hsa-miR-146a-5p;hsa-let-7c-3p;hsa-miR-146b-5p;hsa-let-7c-5p;hsa-miR-155-5p;hsa-miR-203a;hsa-miR-22-3p;hsa-miR-10a-5p;hsa-miR-145-5p;hsa-let-7i-5p;hsa-miR-30a-5p;hsa-miR-221-3p
path:04621_1	path:04621	NOD-like receptor signaling pathway	10392;64127;8767;8517;1147;3551;6885;10454;23118;257397;64170;331;7205;841;5599;5601;5602;5594;5595;1432;5600;5603;6300;84674;7128;7189;hsa-miR-223-3p;hsa-miR-16-5p;hsa-miR-15a-5p;hsa-miR-23b-3p;hsa-miR-195-5p;hsa-miR-200c-3p;hsa-miR-218-5p;hsa-miR-199a-5p;hsa-miR-10a-5p;hsa-miR-155-5p;hsa-miR-181a-5p;hsa-miR-429;hsa-miR-200b-3p;hsa-miR-181b-5p;hsa-miR-34a-3p;hsa-miR-19b-1-5p;hsa-let-7a-5p;hsa-mi…
path:04621_2	path:04621	NOD-like receptor signaling pathway	10392;64127;8767;6885;10454;23118;257397;64170;331;7205;841;10910;84674;7128;7189;hsa-miR-10a-5p;hsa-miR-23b-3p;hsa-miR-155-5p;hsa-miR-195-5p;hsa-miR-200c-3p;hsa-miR-181a-5p;hsa-miR-429;hsa-miR-200b-3p;hsa-miR-181b-5p;hsa-miR-34a-3p;hsa-miR-19b-1-5p;hsa-let-7a-5p;hsa-miR-34a-5p;hsa-miR-21-5p;hsa-miR-29a-3p;hsa-miR-125a-5p;hsa-miR-125b-5p;hsa-miR-146a-5p;hsa-let-7c-3p;hsa-miR-146b-5p;hsa-let-7c-5p
path:04621_3	path:04621	NOD-like receptor signaling pathway	10392;64127;8767;6885;10454;23118;257397;64170;331;7205;841;55914;84674;7128;7189;hsa-miR-10a-5p;hsa-miR-23b-3p;hsa-miR-155-5p;hsa-miR-195-5p;hsa-miR-200c-3p;hsa-miR-181a-5p;hsa-miR-429;hsa-miR-200b-3p;hsa-miR-181b-5p;hsa-miR-34a-3p;hsa-miR-19b-1-5p;hsa-let-7a-5p;hsa-miR-141-3p;hsa-miR-200a-3p;hsa-miR-21-5p;hsa-miR-29a-3p;hsa-miR-125a-5p;hsa-miR-125b-5p;hsa-miR-146a-5p;hsa-let-7c-3p;hsa-miR-146b-…
path:04621_4	path:04621	NOD-like receptor signaling pathway	8517;4792;4793;4790;5970;1147;3551;6885;10454;23118;257397;7189;hsa-miR-30e-3p;hsa-miR-146a-5p;hsa-miR-155-5p;hsa-miR-9-5p;hsa-let-7a-5p;hsa-miR-146b-5p;hsa-miR-15a-5p;hsa-miR-124-3p;hsa-miR-223-3p;hsa-miR-16-5p;hsa-miR-23b-3p;hsa-miR-195-5p;hsa-miR-200c-3p;hsa-miR-218-5p;hsa-miR-199a-5p;hsa-miR-10a-5p;hsa-let-7c-3p;hsa-let-7c-5p
path:04621_5	path:04621	NOD-like receptor signaling pathway	22861;114548;29108;834;838;22900;58484;10910;3320;3326;7184;59082;260434;4210;hsa-miR-34a-5p;hsa-miR-16-5p;hsa-miR-193b-3p;hsa-miR-1;hsa-miR-223-3p
path:04621_6	path:04621	NOD-like receptor signaling pathway	10392;8767;114548;7205;10910;3320;3326;7184;hsa-miR-34a-5p;hsa-miR-16-5p;hsa-miR-193b-3p;hsa-miR-1;hsa-miR-223-3p
path:04621_7	path:04621	NOD-like receptor signaling pathway	22861;114548;29108;834;838;22900;58484;4671;59082;260434;4210;hsa-miR-221-3p
path:04622_1	path:04622	RIG-I-like receptor signaling pathway	23586;64135;7706;54941;57506;7187;7189;79132;9636;9474;9140;79671;340061;1540;8717;7186;hsa-miR-124-3p;hsa-miR-155-5p;hsa-miR-146a-5p;hsa-let-7c-3p;hsa-miR-146b-5p;hsa-let-7c-5p;hsa-miR-181b-5p;hsa-miR-182-5p
path:04622_2	path:04622	RIG-I-like receptor signaling pathway	23586;64135;54941;57506;7187;7189;79132;9474;9140;79671;340061;8717;26007;7186;hsa-miR-155-5p;hsa-miR-146a-5p;hsa-let-7c-3p;hsa-miR-146b-5p;hsa-let-7c-5p
path:04622_3	path:04622	RIG-I-like receptor signaling pathway	4790;5970;841;843;3551;4792;4793;hsa-miR-146a-5p;hsa-miR-155-5p;hsa-miR-9-5p;hsa-let-7a-5p;hsa-miR-146b-5p;hsa-miR-15a-5p;hsa-miR-124-3p;hsa-miR-19b-1-5p;hsa-miR-200c-3p;hsa-miR-218-5p;hsa-miR-199a-5p;hsa-miR-30e-3p
path:04622_4	path:04622	RIG-I-like receptor signaling pathway	57506;4790;5970;7189;4214;5599;5601;5602;1432;5600;5603;6300;6885;hsa-miR-155-5p;hsa-miR-146a-5p;hsa-miR-9-5p;hsa-let-7a-5p;hsa-miR-146b-5p;hsa-miR-15a-5p;hsa-miR-124-3p;hsa-let-7c-3p;hsa-let-7c-5p;hsa-miR-214-3p;hsa-miR-141-3p;hsa-miR-20a-5p;hsa-miR-17-5p;hsa-miR-199a-3p;hsa-miR-93-5p;hsa-miR-106b-5p;hsa-miR-200a-3p;hsa-miR-24-3p;hsa-miR-125b-5p;hsa-miR-122-5p;hsa-miR-10a-5p
path:04622_5	path:04622	RIG-I-like receptor signaling pathway	4790;5970;7189;4792;4793;4214;5599;5601;5602;1432;5600;5603;6300;6885;hsa-miR-146a-5p;hsa-miR-155-5p;hsa-miR-9-5p;hsa-let-7a-5p;hsa-miR-146b-5p;hsa-miR-15a-5p;hsa-miR-124-3p;hsa-let-7c-3p;hsa-let-7c-5p;hsa-miR-30e-3p;hsa-miR-214-3p;hsa-miR-141-3p;hsa-miR-20a-5p;hsa-miR-17-5p;hsa-miR-199a-3p;hsa-miR-93-5p;hsa-miR-106b-5p;hsa-miR-200a-3p;hsa-miR-24-3p;hsa-miR-125b-5p;hsa-miR-122-5p;hsa-miR-10a-5p
path:04622_6	path:04622	RIG-I-like receptor signaling pathway	23586;64135;57506;55593;7187;10010;8772;7189;9474;9140;79671;340061;8717;8737;7186;hsa-miR-155-5p;hsa-miR-146a-5p;hsa-let-7c-3p;hsa-miR-146b-5p;hsa-let-7c-5p
path:04622_7	path:04622	RIG-I-like receptor signaling pathway	3661;9641;3665;10010;64343;9755;841;843;8517;29110;5300;hsa-miR-19b-1-5p;hsa-let-7a-5p;hsa-miR-221-3p;hsa-miR-200c-3p
path:04622_8	path:04622	RIG-I-like receptor signaling pathway	3661;9641;3665;8517;29110;5300;80143;hsa-miR-221-3p;hsa-miR-200c-3p
path:04622_9	path:04622	RIG-I-like receptor signaling pathway	57506;55593;7187;10010;8772;8517;8717;8737;hsa-miR-155-5p;hsa-miR-146a-5p
path:04622_10	path:04622	RIG-I-like receptor signaling pathway	7187;3661;3665;10010;64343;9755;8772;841;843;8517;8717;hsa-miR-146a-5p;hsa-miR-19b-1-5p;hsa-let-7a-5p
path:04622_11	path:04622	RIG-I-like receptor signaling pathway	57506;7187;10010;8772;841;843;8517;8717;8737;hsa-miR-155-5p;hsa-miR-146a-5p;hsa-miR-19b-1-5p;hsa-let-7a-5p
path:04622_12	path:04622	RIG-I-like receptor signaling pathway	3661;3665;10010;64343;9755;8772;841;843;1147;3551;8517;8717;hsa-miR-146a-5p;hsa-miR-19b-1-5p;hsa-let-7a-5p;hsa-miR-223-3p;hsa-miR-16-5p;hsa-miR-15a-5p;hsa-miR-23b-3p;hsa-miR-195-5p;hsa-miR-200c-3p;hsa-miR-218-5p;hsa-miR-199a-5p
path:04622_13	path:04622	RIG-I-like receptor signaling pathway	23586;64135;57506;7187;7189;9474;9140;79671;340061;8717;4214;7186;6885;hsa-miR-155-5p;hsa-miR-146a-5p;hsa-let-7c-3p;hsa-miR-146b-5p;hsa-let-7c-5p;hsa-miR-10a-5p
path:04622_14	path:04622	RIG-I-like receptor signaling pathway	3661;9641;3665;8517;29110;5300;1654;8653;hsa-miR-221-3p;hsa-miR-200c-3p;hsa-miR-124-3p;hsa-miR-16-5p
path:04623_2	path:04623	Cytosolic DNA-sensing pathway	81030;29110;9641;3661;3665;57506;340061;hsa-miR-221-3p;hsa-miR-200c-3p;hsa-miR-155-5p
path:04623_3	path:04623	Cytosolic DNA-sensing pathway	81030;29110;9641;3661;3665;340061;8737;11035;hsa-miR-221-3p;hsa-miR-200c-3p
path:04623_4	path:04623	Cytosolic DNA-sensing pathway	29110;9641;57506;340061;4790;5970;23586;hsa-miR-221-3p;hsa-miR-200c-3p;hsa-miR-155-5p;hsa-miR-146a-5p;hsa-miR-9-5p;hsa-let-7a-5p;hsa-miR-146b-5p;hsa-miR-15a-5p;hsa-miR-124-3p
path:04623_5	path:04623	Cytosolic DNA-sensing pathway	57506;340061;4790;5970;23586;4792;4793;hsa-miR-155-5p;hsa-miR-146a-5p;hsa-miR-9-5p;hsa-let-7a-5p;hsa-miR-146b-5p;hsa-miR-15a-5p;hsa-miR-124-3p;hsa-miR-30e-3p
path:04623_6	path:04623	Cytosolic DNA-sensing pathway	81030;29110;9641;3661;3665;8737;11035;1147;3551;8517;hsa-miR-221-3p;hsa-miR-200c-3p;hsa-miR-223-3p;hsa-miR-16-5p;hsa-miR-15a-5p;hsa-miR-23b-3p;hsa-miR-195-5p;hsa-miR-218-5p;hsa-miR-199a-5p
path:04623_7	path:04623	Cytosolic DNA-sensing pathway	57506;4790;5970;1147;3551;8517;4792;4793;hsa-miR-155-5p;hsa-miR-146a-5p;hsa-miR-9-5p;hsa-let-7a-5p;hsa-miR-146b-5p;hsa-miR-15a-5p;hsa-miR-124-3p;hsa-miR-223-3p;hsa-miR-16-5p;hsa-miR-23b-3p;hsa-miR-195-5p;hsa-miR-200c-3p;hsa-miR-218-5p;hsa-miR-199a-5p;hsa-miR-30e-3p
path:04630_1	path:04630	Jak-STAT signaling pathway	10251;10252;10253;81848;161742;200734;598;595;894;896;4609;6654;6655;2885;5781;6772;6773;6774;6775;6776;6777;6778;hsa-miR-21-5p;hsa-miR-27a-3p;hsa-miR-126-3p;hsa-miR-491-5p;hsa-let-7g-5p;hsa-let-7c-3p;hsa-miR-133a-3p;hsa-miR-30a-5p;hsa-miR-122-5p;hsa-let-7c-5p;hsa-miR-20a-5p;hsa-miR-449a;hsa-miR-193b-3p;hsa-miR-195-5p;hsa-let-7b-5p;hsa-miR-34a-5p;hsa-miR-17-5p;hsa-miR-503-5p;hsa-miR-15b-5p;hsa-mi…
path:04630_2	path:04630	Jak-STAT signaling pathway	10000;207;208;23533;5290;5291;5293;5294;5295;5296;8503;5781;122809;30837;8651;8835;9021;9655;6772;6773;6774;6775;6776;6777;6778;5777;23624;867;868;10254;8027;3716;3717;3718;7297;116379;1271;1438;1439;1441;149233;163702;2057;2690;3454;3455;3459;3460;3559;3560;3561;3563;3566;3568;3570;3572;3575;3581;3587;3588;3590;3594;3595;3597;3598;3601;3953;3977;4352;50615;53832;53833;5618;58985;64109;9180;hsa-m…
path:04630_3	path:04630	Jak-STAT signaling pathway	595;894;896;4609;23533;5290;5291;5293;5294;5295;5296;8503;2885;5781;122809;30837;8651;8835;9021;9655;6772;6773;6774;6775;6776;6777;6778;5777;23624;867;868;10254;8027;3716;3717;3718;7297;116379;1271;1438;1439;1441;149233;163702;2057;2690;3454;3455;3459;3460;3559;3560;3561;3563;3566;3568;3570;3572;3575;3581;3587;3588;3590;3594;3595;3597;3598;3601;3953;3977;4352;50615;53832;53833;5618;58985;64109;91…
path:04630_4	path:04630	Jak-STAT signaling pathway	595;894;896;4609;23533;5290;5291;5293;5294;5295;5296;8503;5781;1154;5292;122809;30837;8651;8835;9021;9655;1387;2033;10379;6772;6773;6774;6775;6776;6777;6778;10401;51588;8554;9063;5777;23624;867;868;10254;8027;3716;3717;3718;7297;116379;1271;1438;1439;1441;149233;163702;2057;2690;3454;3455;3459;3460;3559;3560;3561;3563;3566;3568;3570;3572;3575;3581;3587;3588;3590;3594;3595;3597;3598;3601;3953;3977…
path:04650_1	path:04650	Natural killer cell mediated cytotoxicity	10725;4772;4773;4775;4776;11261;5530;5532;5533;5534;5535;63928;5335;5336;27040;5578;5579;5582;6452;10870;10451;7409;7410;hsa-miR-31-5p;hsa-miR-24-3p;hsa-miR-184;hsa-miR-16-5p;hsa-miR-30a-5p;hsa-miR-145-5p;hsa-miR-34a-5p;hsa-miR-155-5p
path:04650_2	path:04650	Natural killer cell mediated cytotoxicity	10725;4772;4773;4775;4776;11261;5530;5532;5533;5534;5535;63928;5335;5336;1437;7124;hsa-miR-31-5p;hsa-miR-24-3p;hsa-miR-184;hsa-miR-16-5p;hsa-miR-30a-5p;hsa-miR-145-5p;hsa-miR-34a-5p;hsa-miR-203a
path:04650_3	path:04650	Natural killer cell mediated cytotoxicity	2534;5335;5336;27040;6850;7535;117157;4068;919;2207;7305;5781;5777;962;2885;51744;hsa-miR-34a-5p;hsa-miR-34b-3p;hsa-miR-34c-5p;hsa-miR-489-3p;hsa-miR-23a-3p;hsa-miR-181a-5p
path:04650_4	path:04650	Natural killer cell mediated cytotoxicity	2534;5335;5336;27040;3937;6850;7535;919;2207;7305;5781;5777;23533;5290;5291;5293;5294;5295;5296;8503;2885;25759;399694;53358;6464;3824;51744;hsa-miR-34a-5p;hsa-miR-34b-3p;hsa-miR-34c-5p;hsa-miR-489-3p;hsa-miR-23a-3p;hsa-miR-181a-5p;hsa-miR-148b-3p;hsa-miR-30a-5p;hsa-miR-29a-3p;hsa-miR-376a-3p;hsa-miR-126-3p;hsa-miR-133a-3p;hsa-miR-30c-5p;hsa-miR-429;hsa-miR-200c-3p;hsa-miR-200b-3p;hsa-miR-141-3p;…
path:04650_5	path:04650	Natural killer cell mediated cytotoxicity	8743;3459;3460;3458;3439;3440;3441;3442;3443;3444;3445;3446;3447;3448;3449;3451;3452;3456;355;8793;8794;8795;8797;3454;3455;hsa-miR-155-5p;hsa-miR-15a-5p;hsa-miR-15b-5p;hsa-miR-16-5p;hsa-miR-29b-3p;hsa-miR-409-3p;hsa-miR-34a-5p;hsa-miR-26a-5p;hsa-let-7b-5p;hsa-miR-145-5p;hsa-miR-146a-5p;hsa-miR-504-5p;hsa-miR-106a-5p;hsa-miR-30a-5p
path:04650_6	path:04650	Natural killer cell mediated cytotoxicity	11261;5530;5532;5533;5534;5535;63928;5335;5336;27040;5578;5579;5582;6452;6850;7535;10870;5781;5777;23533;5290;5291;5293;5294;5295;5296;8503;2885;5879;5880;5881;10451;7409;7410;hsa-miR-16-5p;hsa-miR-30a-5p;hsa-miR-145-5p;hsa-miR-34a-5p;hsa-miR-34b-3p;hsa-miR-34c-5p;hsa-miR-489-3p;hsa-miR-23a-3p;hsa-miR-181a-5p;hsa-miR-148b-3p;hsa-miR-29a-3p;hsa-miR-376a-3p;hsa-miR-126-3p;hsa-miR-133a-3p;hsa-miR-30…
path:04650_7	path:04650	Natural killer cell mediated cytotoxicity	8743;3459;3460;3458;3439;3440;3441;3442;3443;3444;3445;3446;3447;3448;3449;3451;3452;3456;355;5594;5595;3454;3455;hsa-miR-155-5p;hsa-miR-15a-5p;hsa-miR-15b-5p;hsa-miR-16-5p;hsa-miR-29b-3p;hsa-miR-409-3p;hsa-miR-34a-5p;hsa-miR-26a-5p;hsa-let-7b-5p;hsa-miR-145-5p;hsa-miR-146a-5p;hsa-miR-504-5p;hsa-miR-106a-5p;hsa-miR-28-5p;hsa-miR-30a-5p;hsa-miR-320a;hsa-miR-199a-3p;hsa-miR-335-5p;hsa-miR-483-5p
path:04650_8	path:04650	Natural killer cell mediated cytotoxicity	10725;4772;4773;4775;4776;11261;5530;5532;5533;5534;5535;63928;1437;7124;5594;5595;hsa-miR-31-5p;hsa-miR-24-3p;hsa-miR-184;hsa-miR-16-5p;hsa-miR-30a-5p;hsa-miR-145-5p;hsa-miR-203a;hsa-miR-28-5p;hsa-miR-320a;hsa-miR-199a-3p;hsa-miR-335-5p;hsa-miR-483-5p
path:04650_9	path:04650	Natural killer cell mediated cytotoxicity	5335;5336;6452;2185;6850;7535;10870;5781;5777;23533;5290;5291;5293;5294;5295;5296;8503;5058;5879;5880;5881;10451;7409;7410;3689;3683;hsa-miR-34a-5p;hsa-miR-23b-3p;hsa-miR-34b-3p;hsa-miR-34c-5p;hsa-miR-489-3p;hsa-miR-23a-3p;hsa-miR-181a-5p;hsa-miR-148b-3p;hsa-miR-30a-5p;hsa-miR-29a-3p;hsa-miR-376a-3p;hsa-miR-126-3p;hsa-miR-133a-3p;hsa-miR-30c-5p;hsa-miR-7-5p;hsa-miR-377-3p;hsa-miR-194-5p;hsa-miR-1…
path:04650_10	path:04650	Natural killer cell mediated cytotoxicity	5335;5336;6452;2185;5781;5777;3383;3384;23533;5290;5291;5293;5294;5295;5296;8503;5879;5880;5881;10451;7409;7410;3689;3683;hsa-miR-34a-5p;hsa-miR-23b-3p;hsa-miR-489-3p;hsa-miR-23a-3p;hsa-miR-181a-5p;hsa-miR-222-3p;hsa-miR-17-3p;hsa-miR-31-5p;hsa-miR-155-5p;hsa-miR-221-3p;hsa-let-7c-5p;hsa-miR-17-5p;hsa-let-7c-3p;hsa-miR-21-5p;hsa-miR-1256;hsa-miR-148b-3p;hsa-miR-30a-5p;hsa-miR-29a-3p;hsa-miR-376a-…
path:04650_11	path:04650	Natural killer cell mediated cytotoxicity	5335;5336;27040;3937;6850;7535;10870;919;2207;7305;5781;5777;23533;5290;5291;5293;5294;5295;5296;8503;2885;25759;399694;53358;6464;5879;5880;5881;10451;7409;7410;hsa-miR-34a-5p;hsa-miR-34b-3p;hsa-miR-34c-5p;hsa-miR-489-3p;hsa-miR-23a-3p;hsa-miR-181a-5p;hsa-miR-148b-3p;hsa-miR-30a-5p;hsa-miR-29a-3p;hsa-miR-376a-3p;hsa-miR-126-3p;hsa-miR-133a-3p;hsa-miR-30c-5p;hsa-miR-429;hsa-miR-200c-3p;hsa-miR-20…
path:04650_12	path:04650	Natural killer cell mediated cytotoxicity	2534;27040;3937;6850;7535;3932;919;2207;7305;5781;5777;23533;5290;5291;5293;5294;5295;5296;8503;25759;399694;53358;6464;3824;51744;9436;3806;3808;3809;3810;hsa-miR-34a-5p;hsa-miR-34b-3p;hsa-miR-34c-5p;hsa-miR-489-3p;hsa-miR-23a-3p;hsa-miR-181a-5p;hsa-miR-148b-3p;hsa-miR-30a-5p;hsa-miR-29a-3p;hsa-miR-376a-3p;hsa-miR-126-3p;hsa-miR-133a-3p;hsa-miR-30c-5p;hsa-miR-429;hsa-miR-200c-3p;hsa-miR-200b-3p;…
path:04650_13	path:04650	Natural killer cell mediated cytotoxicity	11261;5530;5532;5533;5534;5535;63928;5335;5336;27040;5578;5579;5582;6452;6850;7535;10870;23533;5290;5291;5293;5294;5295;5296;8503;2885;5879;5880;5881;10451;7409;7410;100528032;22914;hsa-miR-16-5p;hsa-miR-30a-5p;hsa-miR-145-5p;hsa-miR-34a-5p;hsa-miR-34b-3p;hsa-miR-34c-5p;hsa-miR-148b-3p;hsa-miR-29a-3p;hsa-miR-376a-3p;hsa-miR-126-3p;hsa-miR-133a-3p;hsa-miR-30c-5p;hsa-miR-194-5p;hsa-miR-122-5p;hsa-m…
path:04650_14	path:04650	Natural killer cell mediated cytotoxicity	2534;27040;3937;6850;7535;919;2207;7305;23533;5290;5291;5293;5294;5295;5296;8503;25759;399694;53358;6464;51744;259197;9437;2214;2215;hsa-miR-34a-5p;hsa-miR-34b-3p;hsa-miR-34c-5p;hsa-miR-148b-3p;hsa-miR-30a-5p;hsa-miR-29a-3p;hsa-miR-376a-3p;hsa-miR-126-3p;hsa-miR-133a-3p;hsa-miR-30c-5p;hsa-miR-429;hsa-miR-200c-3p;hsa-miR-200b-3p;hsa-miR-141-3p;hsa-miR-200a-3p
path:04650_15	path:04650	Natural killer cell mediated cytotoxicity	5335;5336;27040;6452;3937;6850;7535;5781;5777;23533;5290;5291;5293;5294;5295;5296;8503;2885;5879;5880;5881;10451;7409;7410;3824;3802;3803;3804;3805;57292;hsa-miR-34a-5p;hsa-miR-34b-3p;hsa-miR-34c-5p;hsa-miR-489-3p;hsa-miR-23a-3p;hsa-miR-181a-5p;hsa-miR-148b-3p;hsa-miR-30a-5p;hsa-miR-29a-3p;hsa-miR-376a-3p;hsa-miR-126-3p;hsa-miR-133a-3p;hsa-miR-30c-5p;hsa-miR-194-5p;hsa-miR-122-5p;hsa-miR-142-3p;h…
path:04650_16	path:04650	Natural killer cell mediated cytotoxicity	637;836;3002;hsa-miR-138-5p;hsa-let-7a-5p;hsa-miR-375;hsa-miR-30d-5p
path:04650_17	path:04650	Natural killer cell mediated cytotoxicity	8743;3459;3460;3458;3439;3440;3441;3442;3443;3444;3445;3446;3447;3448;3449;3451;3452;3456;355;356;hsa-miR-155-5p;hsa-miR-15a-5p;hsa-miR-15b-5p;hsa-miR-16-5p;hsa-miR-29b-3p;hsa-miR-409-3p;hsa-miR-34a-5p;hsa-miR-26a-5p;hsa-let-7b-5p;hsa-miR-145-5p;hsa-miR-146a-5p;hsa-miR-504-5p;hsa-miR-106a-5p;hsa-miR-21-5p
path:04650_18	path:04650	Natural killer cell mediated cytotoxicity	5335;5336;10870;79465;80328;80329;23533;5290;5291;5293;5294;5295;5296;8503;2885;100528032;22914;hsa-miR-34a-5p;hsa-miR-34c-5p;hsa-miR-148b-3p;hsa-miR-30a-5p;hsa-miR-29a-3p;hsa-miR-376a-3p;hsa-miR-126-3p;hsa-miR-133a-3p;hsa-miR-30c-5p
path:04650_19	path:04650	Natural killer cell mediated cytotoxicity	10725;4772;4773;4775;4776;3458;1437;7124;5594;5595;5604;5605;hsa-miR-31-5p;hsa-miR-24-3p;hsa-miR-184;hsa-miR-15a-5p;hsa-miR-15b-5p;hsa-miR-16-5p;hsa-miR-29b-3p;hsa-miR-409-3p;hsa-miR-203a;hsa-miR-28-5p;hsa-miR-30a-5p;hsa-miR-320a;hsa-miR-199a-3p;hsa-miR-335-5p;hsa-miR-483-5p;hsa-miR-424-5p;hsa-miR-34a-5p;hsa-miR-497-5p;hsa-let-7b-5p
path:04650_20	path:04650	Natural killer cell mediated cytotoxicity	3458;1437;7124;5594;5595;5604;5605;369;5894;673;5058;hsa-miR-15a-5p;hsa-miR-15b-5p;hsa-miR-16-5p;hsa-miR-29b-3p;hsa-miR-409-3p;hsa-miR-203a;hsa-miR-28-5p;hsa-miR-30a-5p;hsa-miR-320a;hsa-miR-199a-3p;hsa-miR-335-5p;hsa-miR-483-5p;hsa-miR-424-5p;hsa-miR-34a-5p;hsa-miR-497-5p;hsa-let-7b-5p;hsa-miR-7-5p;hsa-miR-125b-5p;hsa-miR-377-3p
path:04650_21	path:04650	Natural killer cell mediated cytotoxicity	5594;5595;5604;5605;369;5894;673;3265;3845;4893;5058;hsa-miR-28-5p;hsa-miR-30a-5p;hsa-miR-320a;hsa-miR-199a-3p;hsa-miR-335-5p;hsa-miR-483-5p;hsa-miR-424-5p;hsa-miR-34a-5p;hsa-miR-497-5p;hsa-let-7b-5p;hsa-miR-7-5p;hsa-miR-125b-5p;hsa-let-7a-5p;hsa-miR-181d-5p;hsa-miR-181a-5p;hsa-miR-143-3p;hsa-let-7c-5p;hsa-miR-622;hsa-let-7c-3p;hsa-miR-126-3p;hsa-miR-155-5p;hsa-miR-96-5p;hsa-miR-217;hsa-let-7g-5p…
path:04650_22	path:04650	Natural killer cell mediated cytotoxicity	5604;5605;369;5894;673;3265;3845;4893;6654;6655;hsa-miR-424-5p;hsa-miR-34a-5p;hsa-miR-497-5p;hsa-let-7b-5p;hsa-miR-7-5p;hsa-miR-125b-5p;hsa-let-7a-5p;hsa-miR-181d-5p;hsa-miR-181a-5p;hsa-miR-143-3p;hsa-let-7c-5p;hsa-miR-622;hsa-let-7c-3p;hsa-miR-126-3p;hsa-miR-155-5p;hsa-miR-96-5p;hsa-miR-217;hsa-let-7g-5p;hsa-miR-18a-3p;hsa-miR-181c-5p;hsa-miR-20a-5p;hsa-miR-124-3p;hsa-miR-145-5p;hsa-miR-148b-3p;…
path:04650_23	path:04650	Natural killer cell mediated cytotoxicity	5335;5336;27040;3937;6850;7535;10870;5781;5777;23533;5290;5291;5293;5294;5295;5296;8503;6654;6655;2885;25759;399694;53358;6464;51744;hsa-miR-34a-5p;hsa-miR-34b-3p;hsa-miR-34c-5p;hsa-miR-489-3p;hsa-miR-23a-3p;hsa-miR-181a-5p;hsa-miR-148b-3p;hsa-miR-30a-5p;hsa-miR-29a-3p;hsa-miR-376a-3p;hsa-miR-126-3p;hsa-miR-133a-3p;hsa-miR-30c-5p;hsa-miR-429;hsa-miR-200c-3p;hsa-miR-200b-3p;hsa-miR-141-3p;hsa-miR-…
path:04650_24	path:04650	Natural killer cell mediated cytotoxicity	11261;5530;5532;5533;5534;5535;63928;5335;5336;27040;5578;5579;5582;6452;6850;7535;10870;5781;5777;23533;5290;5291;5293;5294;5295;5296;8503;5879;5880;5881;10451;7409;7410;3689;3683;hsa-miR-16-5p;hsa-miR-30a-5p;hsa-miR-145-5p;hsa-miR-34a-5p;hsa-miR-34b-3p;hsa-miR-34c-5p;hsa-miR-489-3p;hsa-miR-23a-3p;hsa-miR-181a-5p;hsa-miR-148b-3p;hsa-miR-29a-3p;hsa-miR-376a-3p;hsa-miR-126-3p;hsa-miR-133a-3p;hsa-m…
path:04660_1	path:04660	T cell receptor signaling pathway	4792;4793;4794;4790;5970;3551;9020;6885;hsa-miR-30e-3p;hsa-miR-146a-5p;hsa-miR-155-5p;hsa-miR-9-5p;hsa-let-7a-5p;hsa-miR-146b-5p;hsa-miR-15a-5p;hsa-miR-124-3p;hsa-miR-200c-3p;hsa-miR-218-5p;hsa-miR-199a-5p;hsa-miR-10a-5p
path:04660_2	path:04660	T cell receptor signaling pathway	4792;4793;4794;3551;8517;1147;9020;1326;8915;6885;hsa-miR-30e-3p;hsa-miR-200c-3p;hsa-miR-218-5p;hsa-miR-199a-5p;hsa-miR-223-3p;hsa-miR-16-5p;hsa-miR-15a-5p;hsa-miR-23b-3p;hsa-miR-195-5p;hsa-miR-155-5p;hsa-miR-375;hsa-miR-370-3p;hsa-miR-10a-5p
path:04660_3	path:04660	T cell receptor signaling pathway	3551;8517;1147;9020;1326;10892;8915;84433;6885;hsa-miR-200c-3p;hsa-miR-218-5p;hsa-miR-199a-5p;hsa-miR-223-3p;hsa-miR-16-5p;hsa-miR-15a-5p;hsa-miR-23b-3p;hsa-miR-195-5p;hsa-miR-155-5p;hsa-miR-375;hsa-miR-370-3p;hsa-miR-10a-5p
path:04660_4	path:04660	T cell receptor signaling pathway	3551;8517;1147;9020;1326;10000;207;208;hsa-miR-200c-3p;hsa-miR-218-5p;hsa-miR-199a-5p;hsa-miR-223-3p;hsa-miR-16-5p;hsa-miR-15a-5p;hsa-miR-23b-3p;hsa-miR-195-5p;hsa-miR-155-5p;hsa-miR-375;hsa-miR-370-3p;hsa-miR-122-5p;hsa-miR-519d-3p;hsa-miR-302b-3p;hsa-miR-451a;hsa-miR-302d-3p;hsa-miR-143-3p;hsa-miR-149-3p;hsa-miR-302a-3p;hsa-miR-125b-5p;hsa-miR-302c-3p;hsa-miR-185-5p;hsa-miR-184;hsa-miR-708-5p;h…
path:04660_5	path:04660	T cell receptor signaling pathway	9020;1326;10000;207;208;5163;23533;5290;5291;5293;5294;5295;5296;8503;2932;hsa-miR-155-5p;hsa-miR-375;hsa-miR-370-3p;hsa-miR-122-5p;hsa-miR-15a-5p;hsa-miR-16-5p;hsa-miR-519d-3p;hsa-miR-302b-3p;hsa-miR-451a;hsa-miR-302d-3p;hsa-miR-143-3p;hsa-miR-149-3p;hsa-miR-302a-3p;hsa-miR-125b-5p;hsa-miR-302c-3p;hsa-miR-185-5p;hsa-miR-184;hsa-miR-708-5p;hsa-miR-21-5p;hsa-let-7b-5p;hsa-miR-148b-3p;hsa-miR-30a-5…
path:04660_6	path:04660	T cell receptor signaling pathway	10000;207;208;5163;2885;23533;5290;5291;5293;5294;5295;5296;8503;940;29851;hsa-miR-122-5p;hsa-miR-15a-5p;hsa-miR-16-5p;hsa-miR-519d-3p;hsa-miR-302b-3p;hsa-miR-451a;hsa-miR-302d-3p;hsa-miR-143-3p;hsa-miR-149-3p;hsa-miR-302a-3p;hsa-miR-125b-5p;hsa-miR-302c-3p;hsa-miR-185-5p;hsa-miR-184;hsa-miR-708-5p;hsa-miR-21-5p;hsa-miR-375;hsa-miR-155-5p;hsa-let-7b-5p;hsa-miR-148b-3p;hsa-miR-30a-5p;hsa-miR-29a-3…
path:04660_7	path:04660	T cell receptor signaling pathway	2885;23533;5290;5291;5293;5294;5295;5296;8503;940;6654;6655;27040;hsa-miR-148b-3p;hsa-miR-30a-5p;hsa-miR-29a-3p;hsa-miR-376a-3p;hsa-miR-126-3p;hsa-miR-133a-3p;hsa-miR-30c-5p
path:04660_8	path:04660	T cell receptor signaling pathway	1326;10000;207;208;5163;23533;5290;5291;5293;5294;5295;5296;8503;940;29851;2932;hsa-miR-375;hsa-miR-370-3p;hsa-miR-122-5p;hsa-miR-15a-5p;hsa-miR-16-5p;hsa-miR-519d-3p;hsa-miR-302b-3p;hsa-miR-451a;hsa-miR-302d-3p;hsa-miR-143-3p;hsa-miR-149-3p;hsa-miR-302a-3p;hsa-miR-125b-5p;hsa-miR-302c-3p;hsa-miR-185-5p;hsa-miR-184;hsa-miR-708-5p;hsa-miR-21-5p;hsa-miR-155-5p;hsa-let-7b-5p;hsa-miR-148b-3p;hsa-miR-…
path:04660_9	path:04660	T cell receptor signaling pathway	10000;207;208;5163;23533;5290;5291;5293;5294;5295;5296;8503;940;29851;959;hsa-miR-122-5p;hsa-miR-15a-5p;hsa-miR-16-5p;hsa-miR-519d-3p;hsa-miR-302b-3p;hsa-miR-451a;hsa-miR-302d-3p;hsa-miR-143-3p;hsa-miR-149-3p;hsa-miR-302a-3p;hsa-miR-125b-5p;hsa-miR-302c-3p;hsa-miR-185-5p;hsa-miR-184;hsa-miR-708-5p;hsa-miR-21-5p;hsa-miR-375;hsa-miR-155-5p;hsa-let-7b-5p;hsa-miR-148b-3p;hsa-miR-30a-5p;hsa-miR-29a-3p…
path:04660_10	path:04660	T cell receptor signaling pathway	2885;940;6654;6655;10125;5335;27040;9402;7535;hsa-miR-21-5p;hsa-miR-34a-5p;hsa-miR-34b-3p;hsa-miR-34c-5p
path:04660_11	path:04660	T cell receptor signaling pathway	2885;6654;6655;10125;3265;3845;4893;3702;7006;5335;27040;3937;hsa-miR-21-5p;hsa-let-7a-5p;hsa-miR-181d-5p;hsa-miR-181a-5p;hsa-miR-143-3p;hsa-let-7c-5p;hsa-miR-622;hsa-let-7c-3p;hsa-miR-126-3p;hsa-miR-155-5p;hsa-miR-96-5p;hsa-miR-217;hsa-let-7g-5p;hsa-miR-18a-3p;hsa-miR-181c-5p;hsa-let-7b-5p;hsa-miR-20a-5p;hsa-miR-124-3p;hsa-miR-145-5p;hsa-miR-148b-3p;hsa-miR-16-5p;hsa-miR-34a-5p
path:04660_12	path:04660	T cell receptor signaling pathway	6654;6655;10125;3265;3845;4893;2353;3725;5335;5894;hsa-miR-21-5p;hsa-let-7a-5p;hsa-miR-181d-5p;hsa-miR-181a-5p;hsa-miR-143-3p;hsa-let-7c-5p;hsa-miR-622;hsa-let-7c-3p;hsa-miR-126-3p;hsa-miR-155-5p;hsa-miR-96-5p;hsa-miR-217;hsa-let-7g-5p;hsa-miR-18a-3p;hsa-miR-181c-5p;hsa-let-7b-5p;hsa-miR-20a-5p;hsa-miR-124-3p;hsa-miR-145-5p;hsa-miR-148b-3p;hsa-miR-16-5p;hsa-miR-101-3p;hsa-miR-139-5p;hsa-miR-221-3…
path:04660_13	path:04660	T cell receptor signaling pathway	10125;3265;3845;4893;2353;3725;5604;5605;5894;5594;5595;hsa-miR-21-5p;hsa-let-7a-5p;hsa-miR-181d-5p;hsa-miR-181a-5p;hsa-miR-143-3p;hsa-let-7c-5p;hsa-miR-622;hsa-let-7c-3p;hsa-miR-126-3p;hsa-miR-155-5p;hsa-miR-96-5p;hsa-miR-217;hsa-let-7g-5p;hsa-miR-18a-3p;hsa-miR-181c-5p;hsa-let-7b-5p;hsa-miR-20a-5p;hsa-miR-124-3p;hsa-miR-145-5p;hsa-miR-148b-3p;hsa-miR-16-5p;hsa-miR-101-3p;hsa-miR-139-5p;hsa-miR-…
path:04660_14	path:04660	T cell receptor signaling pathway	10000;207;208;10725;4772;4773;4775;4776;11261;5530;5532;5533;5534;5535;63928;1432;5600;5603;6300;2932;hsa-miR-122-5p;hsa-miR-15a-5p;hsa-miR-16-5p;hsa-miR-519d-3p;hsa-miR-302b-3p;hsa-miR-451a;hsa-miR-302d-3p;hsa-miR-143-3p;hsa-miR-149-3p;hsa-miR-302a-3p;hsa-miR-125b-5p;hsa-miR-302c-3p;hsa-miR-185-5p;hsa-miR-184;hsa-miR-708-5p;hsa-miR-21-5p;hsa-miR-31-5p;hsa-miR-24-3p;hsa-miR-30a-5p;hsa-miR-145-5p;…
path:04660_15	path:04660	T cell receptor signaling pathway	1326;10000;207;208;5163;23533;5290;5291;5293;5294;5295;5296;8503;10725;4772;4773;4775;4776;2932;hsa-miR-375;hsa-miR-370-3p;hsa-miR-122-5p;hsa-miR-15a-5p;hsa-miR-16-5p;hsa-miR-519d-3p;hsa-miR-302b-3p;hsa-miR-451a;hsa-miR-302d-3p;hsa-miR-143-3p;hsa-miR-149-3p;hsa-miR-302a-3p;hsa-miR-125b-5p;hsa-miR-302c-3p;hsa-miR-185-5p;hsa-miR-184;hsa-miR-708-5p;hsa-miR-21-5p;hsa-miR-155-5p;hsa-let-7b-5p;hsa-miR-…
path:04660_16	path:04660	T cell receptor signaling pathway	10125;3702;7006;5335;27040;9402;10451;7409;7410;4690;8440;3937;7535;hsa-miR-21-5p;hsa-miR-34a-5p;hsa-miR-155-5p;hsa-miR-34b-3p;hsa-miR-34c-5p
path:04660_17	path:04660	T cell receptor signaling pathway	2885;6654;6655;10125;3702;7006;5335;27040;9402;3937;7535;hsa-miR-21-5p;hsa-miR-34a-5p;hsa-miR-34b-3p;hsa-miR-34c-5p
path:04660_18	path:04660	T cell receptor signaling pathway	3702;7006;5335;9402;10451;7409;7410;387;998;4690;8440;3937;7535;hsa-miR-34a-5p;hsa-miR-155-5p;hsa-miR-375;hsa-miR-122-5p;hsa-let-7c-3p;hsa-let-7c-5p;hsa-miR-31-5p;hsa-miR-185-5p;hsa-miR-200c-3p;hsa-miR-31-3p;hsa-miR-1;hsa-miR-224-5p;hsa-miR-195-5p;hsa-miR-330-3p;hsa-miR-137;hsa-miR-29c-3p;hsa-miR-608;hsa-miR-29a-3p;hsa-miR-216a-5p;hsa-miR-29b-3p;hsa-miR-34b-3p;hsa-miR-34c-5p
path:04660_19	path:04660	T cell receptor signaling pathway	3702;7006;5335;9402;10451;7409;7410;10298;5058;5062;5063;56924;57144;4690;8440;3937;7535;hsa-miR-34a-5p;hsa-miR-155-5p;hsa-miR-7-5p;hsa-miR-377-3p;hsa-miR-34b-3p;hsa-miR-34c-5p
path:04660_20	path:04660	T cell receptor signaling pathway	2885;3702;7006;5335;27040;9402;3937;7535;919;23624;867;868;3932;5777;1739;1432;5600;5603;6300;hsa-miR-34a-5p;hsa-miR-34b-3p;hsa-miR-34c-5p;hsa-miR-200a-3p;hsa-miR-24-3p;hsa-miR-141-3p;hsa-miR-125b-5p;hsa-miR-122-5p
path:04660_21	path:04660	T cell receptor signaling pathway	10725;4772;4773;4775;4776;11261;5530;5532;5533;5534;5535;63928;7535;1432;5600;5603;6300;2932;hsa-miR-31-5p;hsa-miR-24-3p;hsa-miR-184;hsa-miR-16-5p;hsa-miR-30a-5p;hsa-miR-145-5p;hsa-miR-34a-5p;hsa-miR-34b-3p;hsa-miR-34c-5p;hsa-miR-200a-3p;hsa-miR-141-3p;hsa-miR-125b-5p;hsa-miR-122-5p;hsa-miR-155-5p;hsa-miR-26a-5p
path:04660_22	path:04660	T cell receptor signaling pathway	7535;916;919;2534;23624;867;868;3932;5788;5777;hsa-miR-34a-5p;hsa-miR-34b-3p;hsa-miR-34c-5p
path:04660_23	path:04660	T cell receptor signaling pathway	27040;3937;7535;919;2534;920;925;926;23624;867;868;3932;5788;5777;1739;1432;5600;5603;6300;hsa-miR-34a-5p;hsa-miR-34b-3p;hsa-miR-34c-5p;hsa-miR-196b-5p;hsa-miR-200a-3p;hsa-miR-24-3p;hsa-miR-141-3p;hsa-miR-125b-5p;hsa-miR-122-5p
path:04660_24	path:04660	T cell receptor signaling pathway	27040;3937;7535;919;2534;23624;867;868;3932;5777;1493;5133;1739;1432;5600;5603;6300;hsa-miR-34a-5p;hsa-miR-34b-3p;hsa-miR-34c-5p;hsa-miR-200a-3p;hsa-miR-24-3p;hsa-miR-141-3p;hsa-miR-125b-5p;hsa-miR-122-5p
path:04660_25	path:04660	T cell receptor signaling pathway	4792;4793;4794;3551;8517;9020;8915;6885;5609;hsa-miR-30e-3p;hsa-miR-200c-3p;hsa-miR-218-5p;hsa-miR-199a-5p;hsa-miR-155-5p;hsa-miR-10a-5p
path:04662_1	path:04662	B cell receptor signaling pathway	4792;4793;4794;4790;5970;3551;10000;207;208;hsa-miR-30e-3p;hsa-miR-146a-5p;hsa-miR-155-5p;hsa-miR-9-5p;hsa-let-7a-5p;hsa-miR-146b-5p;hsa-miR-15a-5p;hsa-miR-124-3p;hsa-miR-200c-3p;hsa-miR-218-5p;hsa-miR-199a-5p;hsa-miR-122-5p;hsa-miR-16-5p;hsa-miR-519d-3p;hsa-miR-302b-3p;hsa-miR-451a;hsa-miR-302d-3p;hsa-miR-143-3p;hsa-miR-149-3p;hsa-miR-302a-3p;hsa-miR-125b-5p;hsa-miR-302c-3p;hsa-miR-185-5p;hsa-mi…
path:04662_2	path:04662	B cell receptor signaling pathway	3551;8517;1147;2932;10892;8915;84433;10000;207;208;23533;5290;5291;5293;5294;5295;5296;8503;hsa-miR-200c-3p;hsa-miR-218-5p;hsa-miR-199a-5p;hsa-miR-223-3p;hsa-miR-16-5p;hsa-miR-15a-5p;hsa-miR-23b-3p;hsa-miR-195-5p;hsa-miR-155-5p;hsa-miR-26a-5p;hsa-miR-122-5p;hsa-miR-519d-3p;hsa-miR-302b-3p;hsa-miR-451a;hsa-miR-302d-3p;hsa-miR-143-3p;hsa-miR-149-3p;hsa-miR-302a-3p;hsa-miR-125b-5p;hsa-miR-302c-3p;hs…
path:04662_3	path:04662	B cell receptor signaling pathway	4792;4793;4794;3551;8517;1147;2932;10000;207;208;23533;5290;5291;5293;5294;5295;5296;8503;hsa-miR-30e-3p;hsa-miR-200c-3p;hsa-miR-218-5p;hsa-miR-199a-5p;hsa-miR-223-3p;hsa-miR-16-5p;hsa-miR-15a-5p;hsa-miR-23b-3p;hsa-miR-195-5p;hsa-miR-155-5p;hsa-miR-26a-5p;hsa-miR-122-5p;hsa-miR-519d-3p;hsa-miR-302b-3p;hsa-miR-451a;hsa-miR-302d-3p;hsa-miR-143-3p;hsa-miR-149-3p;hsa-miR-302a-3p;hsa-miR-125b-5p;hsa-m…
path:04662_4	path:04662	B cell receptor signaling pathway	10000;207;208;10451;7409;7410;23533;5290;5291;5293;5294;5295;5296;8503;930;4067;6850;118788;hsa-miR-122-5p;hsa-miR-15a-5p;hsa-miR-16-5p;hsa-miR-519d-3p;hsa-miR-302b-3p;hsa-miR-451a;hsa-miR-302d-3p;hsa-miR-143-3p;hsa-miR-149-3p;hsa-miR-302a-3p;hsa-miR-125b-5p;hsa-miR-302c-3p;hsa-miR-185-5p;hsa-miR-184;hsa-miR-708-5p;hsa-miR-21-5p;hsa-miR-155-5p;hsa-miR-148b-3p;hsa-miR-30a-5p;hsa-miR-29a-3p;hsa-miR…
path:04662_5	path:04662	B cell receptor signaling pathway	10451;7409;7410;23533;5290;5291;5293;5294;5295;5296;8503;930;5879;5880;5881;5336;29760;695;4067;974;973;6850;27071;hsa-miR-155-5p;hsa-miR-148b-3p;hsa-miR-30a-5p;hsa-miR-29a-3p;hsa-miR-376a-3p;hsa-miR-126-3p;hsa-miR-133a-3p;hsa-miR-30c-5p;hsa-miR-194-5p;hsa-miR-122-5p;hsa-miR-142-3p;hsa-miR-346;hsa-let-7b-5p;hsa-miR-205-5p
path:04662_6	path:04662	B cell receptor signaling pathway	3551;8517;1147;2932;10000;207;208;23533;5290;5291;5293;5294;5295;5296;8503;930;118788;hsa-miR-200c-3p;hsa-miR-218-5p;hsa-miR-199a-5p;hsa-miR-223-3p;hsa-miR-16-5p;hsa-miR-15a-5p;hsa-miR-23b-3p;hsa-miR-195-5p;hsa-miR-155-5p;hsa-miR-26a-5p;hsa-miR-122-5p;hsa-miR-519d-3p;hsa-miR-302b-3p;hsa-miR-451a;hsa-miR-302d-3p;hsa-miR-143-3p;hsa-miR-149-3p;hsa-miR-302a-3p;hsa-miR-125b-5p;hsa-miR-302c-3p;hsa-miR-…
path:04662_7	path:04662	B cell receptor signaling pathway	2353;3725;3265;3845;4893;25780;5336;5894;6654;6655;hsa-miR-101-3p;hsa-miR-139-5p;hsa-miR-221-3p;hsa-miR-181a-5p;hsa-miR-222-3p;hsa-miR-29b-3p;hsa-miR-155-5p;hsa-miR-30a-5p;hsa-let-7a-5p;hsa-miR-181d-5p;hsa-miR-143-3p;hsa-let-7c-5p;hsa-miR-622;hsa-let-7c-3p;hsa-miR-126-3p;hsa-miR-96-5p;hsa-miR-217;hsa-let-7g-5p;hsa-miR-18a-3p;hsa-miR-181c-5p;hsa-let-7b-5p;hsa-miR-20a-5p;hsa-miR-124-3p;hsa-miR-145-…
path:04662_8	path:04662	B cell receptor signaling pathway	2353;3725;3265;3845;4893;25780;5604;5605;5594;5595;5894;hsa-miR-101-3p;hsa-miR-139-5p;hsa-miR-221-3p;hsa-miR-181a-5p;hsa-miR-222-3p;hsa-miR-29b-3p;hsa-miR-155-5p;hsa-miR-30a-5p;hsa-let-7a-5p;hsa-miR-181d-5p;hsa-miR-143-3p;hsa-let-7c-5p;hsa-miR-622;hsa-let-7c-3p;hsa-miR-126-3p;hsa-miR-96-5p;hsa-miR-217;hsa-let-7g-5p;hsa-miR-18a-3p;hsa-miR-181c-5p;hsa-let-7b-5p;hsa-miR-20a-5p;hsa-miR-124-3p;hsa-miR…
path:04662_9	path:04662	B cell receptor signaling pathway	10725;4772;4773;4775;4776;11261;5530;5532;5533;5534;5535;63928;hsa-miR-31-5p;hsa-miR-24-3p;hsa-miR-184;hsa-miR-16-5p;hsa-miR-30a-5p;hsa-miR-145-5p
path:04662_10	path:04662	B cell receptor signaling pathway	10451;7409;7410;930;5879;5880;5881;5336;29760;695;4067;6850;2885;hsa-miR-155-5p;hsa-miR-194-5p;hsa-miR-122-5p;hsa-miR-142-3p;hsa-miR-346;hsa-let-7b-5p;hsa-miR-205-5p
path:04662_11	path:04662	B cell receptor signaling pathway	10451;7409;7410;23533;5290;5291;5293;5294;5295;5296;8503;930;5336;29760;695;4067;974;973;6850;5777;118788;27071;hsa-miR-155-5p;hsa-miR-148b-3p;hsa-miR-30a-5p;hsa-miR-29a-3p;hsa-miR-376a-3p;hsa-miR-126-3p;hsa-miR-133a-3p;hsa-miR-30c-5p;hsa-miR-346;hsa-let-7b-5p;hsa-miR-205-5p
path:04662_12	path:04662	B cell receptor signaling pathway	5336;29760;695;4067;6850;5777;971;933;118788;hsa-miR-346;hsa-let-7b-5p;hsa-miR-205-5p
path:04662_13	path:04662	B cell receptor signaling pathway	10451;7409;7410;25780;5336;29760;695;6850;6654;6655;2885;hsa-miR-155-5p;hsa-miR-346
path:04664_1	path:04664	Fc epsilon RI signaling pathway	2207;2206;23533;5290;5291;5293;5294;5295;5296;8503;9846;3937;695;6850;4067;27040;5335;5336;10451;7409;7410;hsa-miR-148b-3p;hsa-miR-30a-5p;hsa-miR-29a-3p;hsa-miR-376a-3p;hsa-miR-126-3p;hsa-miR-133a-3p;hsa-miR-30c-5p;hsa-miR-346;hsa-let-7b-5p;hsa-miR-205-5p;hsa-miR-34a-5p;hsa-miR-155-5p
path:04664_2	path:04664	Fc epsilon RI signaling pathway	2207;2534;23533;5290;5291;5293;5294;5295;5296;8503;9846;3937;6850;4067;27040;5335;5336;10451;7409;7410;hsa-miR-148b-3p;hsa-miR-30a-5p;hsa-miR-29a-3p;hsa-miR-376a-3p;hsa-miR-126-3p;hsa-miR-133a-3p;hsa-miR-30c-5p;hsa-let-7b-5p;hsa-miR-205-5p;hsa-miR-34a-5p;hsa-miR-155-5p
path:04664_3	path:04664	Fc epsilon RI signaling pathway	10000;207;208;5163;23533;5290;5291;5293;5294;5295;5296;8503;695;6850;5335;5336;5879;5880;5881;hsa-miR-122-5p;hsa-miR-15a-5p;hsa-miR-16-5p;hsa-miR-519d-3p;hsa-miR-302b-3p;hsa-miR-451a;hsa-miR-302d-3p;hsa-miR-143-3p;hsa-miR-149-3p;hsa-miR-302a-3p;hsa-miR-125b-5p;hsa-miR-302c-3p;hsa-miR-185-5p;hsa-miR-184;hsa-miR-708-5p;hsa-miR-21-5p;hsa-miR-375;hsa-miR-155-5p;hsa-let-7b-5p;hsa-miR-148b-3p;hsa-miR-3…
path:04664_4	path:04664	Fc epsilon RI signaling pathway	1432;5600;5603;6300;5609;6416;5606;5608;23533;5290;5291;5293;5294;5295;5296;8503;5879;5880;5881;10451;7409;7410;hsa-miR-200a-3p;hsa-miR-24-3p;hsa-miR-141-3p;hsa-miR-125b-5p;hsa-miR-122-5p;hsa-miR-30a-5p;hsa-miR-214-3p;hsa-miR-145-5p;hsa-miR-148b-3p;hsa-miR-29a-3p;hsa-miR-376a-3p;hsa-miR-126-3p;hsa-miR-133a-3p;hsa-miR-30c-5p;hsa-miR-194-5p;hsa-miR-142-3p;hsa-miR-155-5p
path:04664_5	path:04664	Fc epsilon RI signaling pathway	5609;6416;5606;5608;23533;5290;5291;5293;5294;5295;5296;8503;5599;5601;5602;5879;5880;5881;10451;7409;7410;hsa-miR-30a-5p;hsa-miR-214-3p;hsa-miR-145-5p;hsa-miR-148b-3p;hsa-miR-29a-3p;hsa-miR-376a-3p;hsa-miR-126-3p;hsa-miR-133a-3p;hsa-miR-30c-5p;hsa-miR-141-3p;hsa-miR-20a-5p;hsa-miR-17-5p;hsa-miR-199a-3p;hsa-miR-93-5p;hsa-miR-106b-5p;hsa-miR-194-5p;hsa-miR-122-5p;hsa-miR-142-3p;hsa-miR-155-5p
path:04664_6	path:04664	Fc epsilon RI signaling pathway	2207;23533;5290;5291;5293;5294;5295;5296;8503;9846;3937;6850;4067;27040;5335;5336;2885;10451;7409;7410;hsa-miR-148b-3p;hsa-miR-30a-5p;hsa-miR-29a-3p;hsa-miR-376a-3p;hsa-miR-126-3p;hsa-miR-133a-3p;hsa-miR-30c-5p;hsa-let-7b-5p;hsa-miR-205-5p;hsa-miR-34a-5p;hsa-miR-155-5p
path:04664_7	path:04664	Fc epsilon RI signaling pathway	5594;5595;5604;5605;5894;3265;3845;4893;hsa-miR-28-5p;hsa-miR-30a-5p;hsa-miR-320a;hsa-miR-199a-3p;hsa-miR-335-5p;hsa-miR-483-5p;hsa-miR-424-5p;hsa-miR-34a-5p;hsa-miR-497-5p;hsa-let-7b-5p;hsa-miR-7-5p;hsa-miR-125b-5p;hsa-let-7a-5p;hsa-miR-181d-5p;hsa-miR-181a-5p;hsa-miR-143-3p;hsa-let-7c-5p;hsa-miR-622;hsa-let-7c-3p;hsa-miR-126-3p;hsa-miR-155-5p;hsa-miR-96-5p;hsa-miR-217;hsa-let-7g-5p;hsa-miR-18a-…
path:04664_8	path:04664	Fc epsilon RI signaling pathway	5594;5595;5604;5605;5894;100137049;123745;255189;283748;5321;8605;8681;hsa-miR-28-5p;hsa-miR-30a-5p;hsa-miR-320a;hsa-miR-199a-3p;hsa-miR-335-5p;hsa-miR-483-5p;hsa-miR-424-5p;hsa-miR-34a-5p;hsa-miR-497-5p;hsa-let-7b-5p;hsa-miR-7-5p;hsa-miR-125b-5p;hsa-miR-338-3p
path:04664_9	path:04664	Fc epsilon RI signaling pathway	5604;5605;5894;3265;3845;4893;6654;6655;hsa-miR-424-5p;hsa-miR-34a-5p;hsa-miR-497-5p;hsa-let-7b-5p;hsa-miR-7-5p;hsa-miR-125b-5p;hsa-let-7a-5p;hsa-miR-181d-5p;hsa-miR-181a-5p;hsa-miR-143-3p;hsa-let-7c-5p;hsa-miR-622;hsa-let-7c-3p;hsa-miR-126-3p;hsa-miR-155-5p;hsa-miR-96-5p;hsa-miR-217;hsa-let-7g-5p;hsa-miR-18a-3p;hsa-miR-181c-5p;hsa-miR-20a-5p;hsa-miR-124-3p;hsa-miR-145-5p;hsa-miR-148b-3p;hsa-miR-…
path:04666_1	path:04666	Fc gamma R-mediated phagocytosis	2213;3635;3636;hsa-miR-155-5p;hsa-miR-205-5p;hsa-let-7b-5p;hsa-miR-184
path:04666_2	path:04666	Fc gamma R-mediated phagocytosis	2212;9103;2209;3055;4067;6850;5788;23533;5290;5291;5293;5294;5295;5296;8503;1398;1399;9846;hsa-let-7b-5p;hsa-miR-205-5p;hsa-miR-148b-3p;hsa-miR-30a-5p;hsa-miR-29a-3p;hsa-miR-376a-3p;hsa-miR-126-3p;hsa-miR-133a-3p;hsa-miR-30c-5p;hsa-miR-132-3p;hsa-miR-107
path:04666_3	path:04666	Fc gamma R-mediated phagocytosis	2212;9103;2209;3055;4067;6850;23533;5290;5291;5293;5294;5295;5296;8503;27040;5335;5336;10000;207;208;10451;7409;7410;5337;5338;4651;9846;382;10059;1759;1785;26052;273;hsa-let-7b-5p;hsa-miR-205-5p;hsa-miR-148b-3p;hsa-miR-30a-5p;hsa-miR-29a-3p;hsa-miR-376a-3p;hsa-miR-126-3p;hsa-miR-133a-3p;hsa-miR-30c-5p;hsa-miR-34a-5p;hsa-miR-122-5p;hsa-miR-15a-5p;hsa-miR-16-5p;hsa-miR-519d-3p;hsa-miR-302b-3p;hsa-…
path:04666_4	path:04666	Fc gamma R-mediated phagocytosis	5894;5604;5594;5595;hsa-miR-7-5p;hsa-miR-125b-5p;hsa-miR-424-5p;hsa-miR-34a-5p;hsa-miR-497-5p;hsa-miR-28-5p;hsa-miR-30a-5p;hsa-miR-320a;hsa-miR-199a-3p;hsa-miR-335-5p;hsa-miR-483-5p
path:04666_5	path:04666	Fc gamma R-mediated phagocytosis	6850;23533;5290;5291;5293;5294;5295;5296;8503;27040;5335;5336;10000;207;208;6198;6199;5337;5338;4651;23396;8394;8395;8611;8612;8613;9846;382;10059;1759;1785;26052;273;56848;8877;hsa-miR-148b-3p;hsa-miR-30a-5p;hsa-miR-29a-3p;hsa-miR-376a-3p;hsa-miR-126-3p;hsa-miR-133a-3p;hsa-miR-30c-5p;hsa-miR-34a-5p;hsa-miR-122-5p;hsa-miR-15a-5p;hsa-miR-16-5p;hsa-miR-519d-3p;hsa-miR-302b-3p;hsa-miR-451a;hsa-miR-3…
path:04666_6	path:04666	Fc gamma R-mediated phagocytosis	2212;9103;2209;6850;23533;5290;5291;5293;5294;5295;5296;8503;5335;5336;10451;7409;7410;5879;5880;998;5337;5338;23396;8394;8395;8611;8612;8613;382;hsa-miR-148b-3p;hsa-miR-30a-5p;hsa-miR-29a-3p;hsa-miR-376a-3p;hsa-miR-126-3p;hsa-miR-133a-3p;hsa-miR-30c-5p;hsa-miR-34a-5p;hsa-miR-155-5p;hsa-miR-194-5p;hsa-miR-122-5p;hsa-miR-142-3p;hsa-miR-1;hsa-miR-224-5p;hsa-miR-195-5p;hsa-miR-330-3p;hsa-miR-375;hsa…
path:04666_7	path:04666	Fc gamma R-mediated phagocytosis	6850;10451;7409;7410;5879;5880;10163;10810;8936;998;7454;8976;1794;5337;5338;5058;2934;85477;23396;8394;8395;8611;8612;8613;382;hsa-miR-155-5p;hsa-miR-194-5p;hsa-miR-122-5p;hsa-miR-142-3p;hsa-miR-1;hsa-miR-146a-5p;hsa-miR-34a-5p;hsa-miR-200a-3p;hsa-miR-200b-3p;hsa-miR-429;hsa-miR-224-5p;hsa-miR-195-5p;hsa-miR-330-3p;hsa-miR-375;hsa-miR-185-5p;hsa-miR-137;hsa-miR-29c-3p;hsa-miR-608;hsa-miR-29a-3p;…
path:04666_8	path:04666	Fc gamma R-mediated phagocytosis	2212;9103;2209;6850;23533;5290;5291;5293;5294;5295;5296;8503;5335;5336;10000;207;208;10451;7409;7410;5879;5880;5337;5338;50807;55616;8853;4651;23396;8394;8395;8611;8612;8613;382;56848;8877;hsa-miR-148b-3p;hsa-miR-30a-5p;hsa-miR-29a-3p;hsa-miR-376a-3p;hsa-miR-126-3p;hsa-miR-133a-3p;hsa-miR-30c-5p;hsa-miR-34a-5p;hsa-miR-122-5p;hsa-miR-15a-5p;hsa-miR-16-5p;hsa-miR-519d-3p;hsa-miR-302b-3p;hsa-miR-451…
path:04666_9	path:04666	Fc gamma R-mediated phagocytosis	10451;7409;7410;5879;5880;10163;10810;8936;10092;10093;10094;10095;10109;10552;81873;998;7454;8976;1794;5337;5338;5058;2934;85477;23396;8394;8395;8611;8612;8613;382;hsa-miR-155-5p;hsa-miR-194-5p;hsa-miR-122-5p;hsa-miR-142-3p;hsa-miR-1;hsa-miR-146a-5p;hsa-miR-34a-5p;hsa-miR-200a-3p;hsa-miR-200b-3p;hsa-miR-429;hsa-miR-22-3p;hsa-miR-30a-5p;hsa-miR-31-5p;hsa-miR-124-3p;hsa-miR-335-5p;hsa-miR-16-5p;hs…
path:04666_10	path:04666	Fc gamma R-mediated phagocytosis	6850;23533;5290;5291;5293;5294;5295;5296;8503;5335;5336;10451;7409;7410;5879;5880;998;7454;8976;5337;5338;2934;85477;23396;8394;8395;8611;8612;8613;382;hsa-miR-148b-3p;hsa-miR-30a-5p;hsa-miR-29a-3p;hsa-miR-376a-3p;hsa-miR-126-3p;hsa-miR-133a-3p;hsa-miR-30c-5p;hsa-miR-34a-5p;hsa-miR-155-5p;hsa-miR-194-5p;hsa-miR-122-5p;hsa-miR-142-3p;hsa-miR-1;hsa-miR-224-5p;hsa-miR-195-5p;hsa-miR-330-3p;hsa-miR-3…
path:04666_11	path:04666	Fc gamma R-mediated phagocytosis	6850;10451;7409;7410;5879;5880;998;7454;8976;7408;2934;85477;23396;8394;8395;hsa-miR-155-5p;hsa-miR-194-5p;hsa-miR-122-5p;hsa-miR-142-3p;hsa-miR-1;hsa-miR-224-5p;hsa-miR-195-5p;hsa-miR-330-3p;hsa-miR-375;hsa-miR-185-5p;hsa-miR-137;hsa-miR-29c-3p;hsa-miR-608;hsa-miR-29a-3p;hsa-miR-216a-5p;hsa-miR-29b-3p;hsa-miR-193b-3p;hsa-miR-610
path:04666_12	path:04666	Fc gamma R-mediated phagocytosis	2212;9103;2209;3055;4067;6850;10451;7409;7410;1794;1398;1399;5337;5338;382;hsa-let-7b-5p;hsa-miR-205-5p;hsa-miR-155-5p;hsa-miR-126-3p;hsa-miR-132-3p;hsa-miR-107;hsa-miR-30a-5p;hsa-miR-34a-5p
path:04666_13	path:04666	Fc gamma R-mediated phagocytosis	2212;9103;2209;6850;23533;5290;5291;5293;5294;5295;5296;8503;27040;5335;5336;10000;207;208;10451;7409;7410;5337;5338;4651;23396;8394;8395;8611;8612;8613;9846;382;10059;1759;1785;26052;273;56848;8877;hsa-miR-148b-3p;hsa-miR-30a-5p;hsa-miR-29a-3p;hsa-miR-376a-3p;hsa-miR-126-3p;hsa-miR-133a-3p;hsa-miR-30c-5p;hsa-miR-34a-5p;hsa-miR-122-5p;hsa-miR-15a-5p;hsa-miR-16-5p;hsa-miR-519d-3p;hsa-miR-302b-3p;h…
path:04666_14	path:04666	Fc gamma R-mediated phagocytosis	10451;7409;7410;5879;5880;10163;10810;8936;1794;5058;3984;3985;23396;8394;8395;382;hsa-miR-155-5p;hsa-miR-194-5p;hsa-miR-122-5p;hsa-miR-142-3p;hsa-miR-1;hsa-miR-146a-5p;hsa-miR-34a-5p;hsa-miR-200a-3p;hsa-miR-200b-3p;hsa-miR-429;hsa-miR-7-5p;hsa-miR-377-3p;hsa-miR-30a-5p
path:04666_15	path:04666	Fc gamma R-mediated phagocytosis	5879;5880;5058;3984;3985;1072;1073;hsa-miR-194-5p;hsa-miR-122-5p;hsa-miR-142-3p;hsa-miR-155-5p;hsa-miR-7-5p;hsa-miR-377-3p;hsa-miR-34a-5p;hsa-miR-16-5p
path:04666_16	path:04666	Fc gamma R-mediated phagocytosis	5879;5880;10092;10093;10094;10095;10109;10552;81873;998;7454;8976;5337;5338;2934;85477;23396;8394;8395;8611;8612;8613;382;5578;5579;5582;hsa-miR-194-5p;hsa-miR-122-5p;hsa-miR-142-3p;hsa-miR-155-5p;hsa-miR-22-3p;hsa-miR-30a-5p;hsa-miR-1;hsa-miR-31-5p;hsa-miR-124-3p;hsa-miR-335-5p;hsa-miR-16-5p;hsa-miR-224-5p;hsa-miR-195-5p;hsa-miR-330-3p;hsa-miR-375;hsa-miR-185-5p;hsa-miR-137;hsa-miR-29c-3p;hsa-mi…
path:04670_1	path:04670	Leukocyte transendothelial migration	100506658;10686;1364;1365;1366;137075;149461;23562;24146;26285;49861;5010;51208;53842;7122;9071;9073;9074;9075;9076;9080;90952;hsa-miR-155-5p
path:04670_2	path:04670	Leukocyte transendothelial migration	4313;4318;3688;3676;23533;5290;5291;5293;5294;5295;5296;8503;1432;5600;5603;6300;1536;27035;50508;1535;4688;653361;5879;4689;10451;7409;7410;4478;7430;7412;hsa-miR-21-5p;hsa-miR-338-3p;hsa-miR-451a;hsa-miR-9-3p;hsa-miR-124-3p;hsa-miR-375;hsa-miR-183-5p;hsa-miR-30c-5p;hsa-miR-148b-3p;hsa-miR-30a-5p;hsa-miR-29a-3p;hsa-miR-376a-3p;hsa-miR-126-3p;hsa-miR-133a-3p;hsa-miR-200a-3p;hsa-miR-24-3p;hsa-miR-…
path:04670_3	path:04670	Leukocyte transendothelial migration	1003;5175;1500;1499;1495;1496;29119;hsa-miR-211-5p;hsa-miR-30a-5p;hsa-miR-155-5p;hsa-miR-200a-3p;hsa-miR-34a-5p;hsa-miR-124-3p;hsa-miR-214-3p
path:04670_4	path:04670	Leukocyte transendothelial migration	3689;50848;3683;3688;3676;3684;83700;5906;5908;10451;7409;7410;10411;11069;83593;2185;7070;3383;hsa-miR-145-5p;hsa-miR-9-3p;hsa-miR-124-3p;hsa-miR-375;hsa-miR-183-5p;hsa-miR-30c-5p;hsa-miR-337-3p;hsa-miR-155-5p;hsa-miR-518b;hsa-miR-1;hsa-miR-23b-3p;hsa-miR-222-3p;hsa-miR-17-3p;hsa-miR-31-5p;hsa-miR-221-3p;hsa-let-7c-5p;hsa-miR-17-5p;hsa-let-7c-3p;hsa-miR-21-5p;hsa-miR-1256
path:04670_5	path:04670	Leukocyte transendothelial migration	3689;9564;3683;6093;9475;5578;5579;5582;5747;387;2909;394;5829;10451;7409;7410;4478;7430;3383;5335;5336;5906;5908;hsa-miR-584-5p;hsa-miR-146a-5p;hsa-miR-148b-3p;hsa-miR-138-5p;hsa-miR-124-3p;hsa-miR-7-5p;hsa-miR-193a-3p;hsa-miR-375;hsa-miR-122-5p;hsa-let-7c-3p;hsa-miR-155-5p;hsa-let-7c-5p;hsa-miR-31-5p;hsa-miR-185-5p;hsa-miR-200c-3p;hsa-miR-31-3p;hsa-miR-137;hsa-miR-133a-3p;hsa-miR-204-5p;hsa-miR…
path:04670_6	path:04670	Leukocyte transendothelial migration	9564;4301;6494;6093;9475;5747;387;2909;394;5829;10451;7409;7410;3383;5906;5908;hsa-miR-124-3p;hsa-miR-584-5p;hsa-miR-146a-5p;hsa-miR-148b-3p;hsa-miR-138-5p;hsa-miR-7-5p;hsa-miR-193a-3p;hsa-miR-375;hsa-miR-122-5p;hsa-let-7c-3p;hsa-miR-155-5p;hsa-let-7c-5p;hsa-miR-31-5p;hsa-miR-185-5p;hsa-miR-200c-3p;hsa-miR-31-3p;hsa-miR-137;hsa-miR-222-3p;hsa-miR-17-3p;hsa-miR-221-3p;hsa-miR-17-5p;hsa-miR-21-5p;h…
path:04670_7	path:04670	Leukocyte transendothelial migration	3689;3683;3688;3676;58494;3684;5906;5908;10411;11069;83593;7412;hsa-miR-9-3p;hsa-miR-124-3p;hsa-miR-375;hsa-miR-183-5p;hsa-miR-30c-5p;hsa-miR-337-3p;hsa-miR-155-5p;hsa-miR-518b;hsa-miR-1;hsa-miR-126-3p;hsa-let-7c-5p;hsa-let-7c-3p
path:04670_8	path:04670	Leukocyte transendothelial migration	3689;3683;3688;3676;23533;5290;5291;5293;5294;5295;5296;8503;1536;27035;50508;1535;4688;653361;5879;4689;5906;5908;10451;7409;7410;4478;7430;3702;7294;83593;2185;2770;2771;2773;hsa-miR-9-3p;hsa-miR-124-3p;hsa-miR-375;hsa-miR-183-5p;hsa-miR-30c-5p;hsa-miR-148b-3p;hsa-miR-30a-5p;hsa-miR-29a-3p;hsa-miR-376a-3p;hsa-miR-126-3p;hsa-miR-133a-3p;hsa-miR-194-5p;hsa-miR-122-5p;hsa-miR-142-3p;hsa-miR-155-5p…
path:04670_9	path:04670	Leukocyte transendothelial migration	3689;3683;3688;3676;23533;5290;5291;5293;5294;5295;5296;8503;1536;27035;50508;1535;4688;653361;5879;4689;5906;5908;10451;7409;7410;4478;7430;3702;7294;83593;2770;2771;2773;7412;hsa-miR-9-3p;hsa-miR-124-3p;hsa-miR-375;hsa-miR-183-5p;hsa-miR-30c-5p;hsa-miR-148b-3p;hsa-miR-30a-5p;hsa-miR-29a-3p;hsa-miR-376a-3p;hsa-miR-126-3p;hsa-miR-133a-3p;hsa-miR-194-5p;hsa-miR-122-5p;hsa-miR-142-3p;hsa-miR-155-5p…
path:04670_10	path:04670	Leukocyte transendothelial migration	60;71;103910;10398;10627;29895;4633;4636;58498;93408;6093;9475;387;4478;7430;3383;hsa-miR-1;hsa-miR-644a;hsa-let-7b-5p;hsa-miR-16-5p;hsa-miR-584-5p;hsa-miR-146a-5p;hsa-miR-148b-3p;hsa-miR-138-5p;hsa-miR-124-3p;hsa-miR-375;hsa-miR-122-5p;hsa-let-7c-3p;hsa-miR-155-5p;hsa-let-7c-5p;hsa-miR-31-5p;hsa-miR-185-5p;hsa-miR-200c-3p;hsa-miR-31-3p;hsa-miR-133a-3p;hsa-miR-204-5p;hsa-miR-183-5p;hsa-miR-222-3p…
path:04670_11	path:04670	Leukocyte transendothelial migration	1003;5175;1499;60;71;1495;1496;29119;hsa-miR-211-5p;hsa-miR-200a-3p;hsa-miR-34a-5p;hsa-miR-155-5p;hsa-miR-124-3p;hsa-miR-30a-5p;hsa-miR-214-3p;hsa-miR-1;hsa-miR-644a;hsa-let-7b-5p;hsa-miR-16-5p
path:04670_12	path:04670	Leukocyte transendothelial migration	1499;60;71;103910;10398;10627;29895;4633;4636;58498;93408;1495;1496;29119;4478;7430;hsa-miR-200a-3p;hsa-miR-34a-5p;hsa-miR-155-5p;hsa-miR-124-3p;hsa-miR-30a-5p;hsa-miR-214-3p;hsa-miR-1;hsa-miR-644a;hsa-let-7b-5p;hsa-miR-16-5p;hsa-miR-200c-3p;hsa-miR-133a-3p;hsa-miR-204-5p;hsa-miR-183-5p
path:04670_13	path:04670	Leukocyte transendothelial migration	3689;9564;3683;6093;9475;5747;387;2909;394;5829;5879;10451;7409;7410;5880;3702;7294;2185;7070;3383;998;5906;5908;hsa-miR-584-5p;hsa-miR-146a-5p;hsa-miR-148b-3p;hsa-miR-138-5p;hsa-miR-124-3p;hsa-miR-7-5p;hsa-miR-193a-3p;hsa-miR-375;hsa-miR-122-5p;hsa-let-7c-3p;hsa-miR-155-5p;hsa-let-7c-5p;hsa-miR-31-5p;hsa-miR-185-5p;hsa-miR-200c-3p;hsa-miR-31-3p;hsa-miR-137;hsa-miR-194-5p;hsa-miR-142-3p;hsa-miR-2…
path:04670_14	path:04670	Leukocyte transendothelial migration	3689;50848;3683;3684;387;83700;2909;394;5906;5908;10451;7409;7410;83593;2185;7070;3383;hsa-miR-145-5p;hsa-miR-375;hsa-miR-122-5p;hsa-let-7c-3p;hsa-miR-155-5p;hsa-let-7c-5p;hsa-miR-31-5p;hsa-miR-185-5p;hsa-miR-200c-3p;hsa-miR-31-3p;hsa-miR-337-3p;hsa-miR-518b;hsa-miR-1;hsa-miR-23b-3p;hsa-miR-222-3p;hsa-miR-17-3p;hsa-miR-221-3p;hsa-miR-17-5p;hsa-miR-21-5p;hsa-miR-1256
path:04670_15	path:04670	Leukocyte transendothelial migration	3689;3683;23533;5290;5291;5293;5294;5295;5296;8503;5879;5906;5908;10451;7409;7410;10411;11069;3702;7294;83593;2185;7852;2770;2771;2773;hsa-miR-148b-3p;hsa-miR-30a-5p;hsa-miR-29a-3p;hsa-miR-376a-3p;hsa-miR-126-3p;hsa-miR-133a-3p;hsa-miR-30c-5p;hsa-miR-194-5p;hsa-miR-122-5p;hsa-miR-142-3p;hsa-miR-155-5p;hsa-miR-337-3p;hsa-miR-518b;hsa-miR-1;hsa-miR-23b-3p;hsa-miR-30d-5p;hsa-miR-124-3p
path:04670_16	path:04670	Leukocyte transendothelial migration	3689;50848;3683;387;83700;5879;5906;5908;10451;7409;7410;5880;3702;7294;83593;2185;7852;7070;3383;998;hsa-miR-145-5p;hsa-miR-375;hsa-miR-122-5p;hsa-let-7c-3p;hsa-miR-155-5p;hsa-let-7c-5p;hsa-miR-31-5p;hsa-miR-185-5p;hsa-miR-200c-3p;hsa-miR-31-3p;hsa-miR-194-5p;hsa-miR-142-3p;hsa-miR-337-3p;hsa-miR-518b;hsa-miR-1;hsa-miR-23b-3p;hsa-miR-222-3p;hsa-miR-17-3p;hsa-miR-221-3p;hsa-miR-17-5p;hsa-miR-21-5…
path:04670_17	path:04670	Leukocyte transendothelial migration	3689;3683;23533;5290;5291;5293;5294;5295;5296;8503;10451;7409;7410;10411;11069;2185;6387;7852;2770;2771;2773;hsa-miR-148b-3p;hsa-miR-30a-5p;hsa-miR-29a-3p;hsa-miR-376a-3p;hsa-miR-126-3p;hsa-miR-133a-3p;hsa-miR-30c-5p;hsa-miR-155-5p;hsa-miR-23b-3p;hsa-miR-126-5p;hsa-miR-23a-3p;hsa-miR-31-5p;hsa-miR-1;hsa-miR-30d-5p;hsa-miR-124-3p
path:04672_7	path:04672	Intestinal immune network for IgA production	3676;3695;8174;hsa-miR-30c-5p
path:04710_1	path:04710	Circadian rhythm	406;4862;9575;6095;6096;6097;9572;5187;8863;8864;1407;1408;1453;1454;6500;8454;9978;23291;8945;1385;79365;8553;hsa-miR-494-3p;hsa-miR-142-3p;hsa-miR-182-5p;hsa-miR-141-3p;hsa-miR-92a-3p;hsa-miR-24-3p;hsa-let-7b-5p;hsa-miR-10a-5p;hsa-miR-183-5p;hsa-miR-200b-3p;hsa-miR-34b-5p;hsa-miR-203a;hsa-miR-103a-3p
path:04710_2	path:04710	Circadian rhythm	406;4862;9575;6095;6096;6097;9572;5187;8863;8864;1407;1408;1453;1454;26224;51422;53632;5562;5563;5564;5565;5571;79365;8553;hsa-miR-494-3p;hsa-miR-142-3p;hsa-miR-182-5p;hsa-miR-141-3p;hsa-miR-92a-3p;hsa-miR-24-3p;hsa-let-7b-5p;hsa-miR-30a-5p;hsa-miR-122-5p;hsa-miR-1
path:04711_1	path:04711	Circadian rhythm - fly	3131;406;9575;1454;5187;8863;8864;hsa-miR-494-3p;hsa-miR-142-3p;hsa-miR-182-5p;hsa-miR-141-3p;hsa-miR-24-3p
path:04713_1	path:04713	Circadian entrainment	2902;2903;2904;2905;2906;163688;51806;801;805;808;810;815;816;817;818;4842;2977;2982;2983;5592;5593;10681;2782;2783;2784;2785;2786;2787;2788;2790;2791;2792;2793;51764;54331;55970;59345;94235;8911;8912;8913;3708;3710;6261;6262;6263;5594;5595;5566;5567;5568;5613;51655;775;776;9722;2770;2771;2773;2775;9252;hsa-miR-1;hsa-miR-219a-5p;hsa-miR-16-5p;hsa-miR-30a-5p;hsa-miR-124-3p;hsa-miR-155-5p;hsa-miR-4…
path:04713_2	path:04713	Circadian entrainment	2902;2903;2904;2905;2906;163688;51806;801;805;808;810;815;816;817;818;4842;2977;2982;2983;8911;8912;8913;3708;3710;6261;6262;6263;2890;2891;2892;2893;5594;5595;51655;775;776;9722;hsa-miR-1;hsa-miR-219a-5p;hsa-miR-16-5p;hsa-miR-424-5p;hsa-miR-181b-5p;hsa-miR-28-5p;hsa-miR-30a-5p;hsa-miR-320a;hsa-miR-199a-3p;hsa-miR-335-5p;hsa-miR-483-5p;hsa-miR-375;hsa-miR-133a-3p
path:04713_3	path:04713	Circadian entrainment	815;816;817;818;4842;2977;2982;2983;5592;5593;10681;2782;2783;2784;2785;2786;2787;2788;2790;2791;2792;2793;51764;54331;55970;59345;94235;5594;5595;107;108;109;111;112;113;114;115;196883;55811;5566;5567;5568;5613;51655;9722;2770;2771;2773;2775;9252;1385;hsa-miR-1;hsa-miR-219a-5p;hsa-miR-16-5p;hsa-miR-30a-5p;hsa-miR-124-3p;hsa-miR-155-5p;hsa-miR-28-5p;hsa-miR-320a;hsa-miR-199a-3p;hsa-miR-335-5p;hsa…
path:04713_4	path:04713	Circadian entrainment	4544;23236;5330;5331;5332;5578;5579;5582;10681;2776;2782;2783;2784;2785;2786;2787;2788;2790;2791;2792;2793;51764;54331;55970;59345;94235;5594;5595;117;107;108;109;111;112;113;114;115;196883;55811;2778;51655;4543;3760;3762;3763;3765;hsa-let-7b-5p;hsa-miR-1;hsa-miR-30a-5p;hsa-miR-124-3p;hsa-miR-155-5p;hsa-miR-28-5p;hsa-miR-320a;hsa-miR-199a-3p;hsa-miR-335-5p;hsa-miR-483-5p;hsa-miR-182-5p;hsa-miR-375
path:04713_5	path:04713	Circadian entrainment	4544;23236;5330;5331;5332;10681;2776;2782;2783;2784;2785;2786;2787;2788;2790;2791;2792;2793;51764;54331;55970;59345;94235;5594;5595;117;107;108;109;111;112;113;114;115;196883;55811;2778;51655;2770;2771;2773;4543;3760;3762;3763;3765;hsa-let-7b-5p;hsa-miR-1;hsa-miR-30a-5p;hsa-miR-124-3p;hsa-miR-155-5p;hsa-miR-28-5p;hsa-miR-320a;hsa-miR-199a-3p;hsa-miR-335-5p;hsa-miR-483-5p;hsa-miR-182-5p;hsa-miR-37…
path:04713_6	path:04713	Circadian entrainment	815;816;817;818;4842;2977;2982;2983;4544;23236;5330;5331;5332;10681;2782;2783;2784;2785;2786;2787;2788;2790;2791;2792;2793;51764;54331;55970;59345;94235;5594;5595;117;107;108;109;111;112;113;114;115;196883;55811;5566;5567;5568;5613;2778;51655;9722;2770;2771;2773;2775;9252;4543;3760;3762;3763;3765;hsa-miR-1;hsa-miR-219a-5p;hsa-miR-16-5p;hsa-let-7b-5p;hsa-miR-30a-5p;hsa-miR-124-3p;hsa-miR-155-5p;hs…
path:04713_7	path:04713	Circadian entrainment	2977;2982;2983;5592;5593;5594;5595;107;108;109;111;112;113;114;115;196883;55811;5566;5567;5568;5613;51655;9252;1385;5187;8863;8864;2353;hsa-miR-28-5p;hsa-miR-30a-5p;hsa-miR-320a;hsa-miR-199a-3p;hsa-miR-335-5p;hsa-miR-483-5p;hsa-miR-182-5p;hsa-miR-375;hsa-miR-148a-3p;hsa-miR-200b-3p;hsa-miR-34b-5p;hsa-miR-203a;hsa-miR-103a-3p;hsa-miR-24-3p;hsa-miR-101-3p;hsa-miR-139-5p;hsa-miR-221-3p;hsa-miR-181a-…
path:04720_1	path:04720	Long-term potentiation	5578;5579;5582;814;815;816;817;818;11261;5530;5532;5533;5534;5535;63928;163688;51806;801;805;808;810;2902;2903;2904;2905;2906;5566;5567;5568;5613;775;107;114;2890;2891;3265;3845;4893;2911;2915;3708;3709;3710;hsa-miR-1;hsa-miR-219a-5p;hsa-miR-16-5p;hsa-miR-30a-5p;hsa-miR-145-5p;hsa-miR-133a-3p;hsa-miR-181b-5p;hsa-let-7a-5p;hsa-miR-181d-5p;hsa-miR-181a-5p;hsa-miR-143-3p;hsa-let-7c-5p;hsa-miR-622;hs…
path:04720_2	path:04720	Long-term potentiation	5578;5579;5582;814;815;816;817;818;11261;5530;5532;5533;5534;5535;63928;163688;51806;801;805;808;810;2902;2903;2904;2905;2906;775;107;114;2890;2891;3265;3845;4893;2911;2915;23236;5330;5331;5332;3708;3709;3710;hsa-miR-1;hsa-miR-219a-5p;hsa-miR-16-5p;hsa-miR-30a-5p;hsa-miR-145-5p;hsa-miR-133a-3p;hsa-miR-181b-5p;hsa-let-7a-5p;hsa-miR-181d-5p;hsa-miR-181a-5p;hsa-miR-143-3p;hsa-let-7c-5p;hsa-miR-622;h…
path:04720_3	path:04720	Long-term potentiation	814;1387;2033;815;816;817;818;11261;5530;5532;5533;5534;5535;63928;163688;51806;801;805;808;810;2902;2903;2904;2905;2906;775;107;114;5594;5595;3265;3845;4893;3708;3709;3710;hsa-miR-324-3p;hsa-miR-150-5p;hsa-miR-1;hsa-miR-219a-5p;hsa-miR-16-5p;hsa-miR-30a-5p;hsa-miR-145-5p;hsa-miR-133a-3p;hsa-miR-28-5p;hsa-miR-320a;hsa-miR-199a-3p;hsa-miR-335-5p;hsa-miR-483-5p;hsa-let-7a-5p;hsa-miR-181d-5p;hsa-miR…
path:04720_4	path:04720	Long-term potentiation	814;1387;2033;815;816;817;818;163688;51806;801;805;808;810;27330;6195;6196;6197;468;5594;5595;hsa-miR-324-3p;hsa-miR-150-5p;hsa-miR-1;hsa-miR-219a-5p;hsa-miR-16-5p;hsa-miR-125b-5p;hsa-miR-214-3p;hsa-miR-28-5p;hsa-miR-30a-5p;hsa-miR-320a;hsa-miR-199a-3p;hsa-miR-335-5p;hsa-miR-483-5p
path:04720_5	path:04720	Long-term potentiation	814;815;816;817;818;11261;5530;5532;5533;5534;5535;63928;163688;51806;801;805;808;810;2902;2903;2904;2905;2906;5566;5567;5568;5613;775;4659;5499;5500;5501;107;114;2890;2891;10411;5594;5595;3265;3845;4893;5502;2911;2915;3708;3709;3710;hsa-miR-1;hsa-miR-219a-5p;hsa-miR-16-5p;hsa-miR-30a-5p;hsa-miR-145-5p;hsa-miR-133a-3p;hsa-miR-181b-5p;hsa-miR-28-5p;hsa-miR-320a;hsa-miR-199a-3p;hsa-miR-335-5p;hsa-m…
path:04720_6	path:04720	Long-term potentiation	815;816;817;818;163688;51806;801;805;808;810;27330;6195;6196;6197;468;5566;5567;5568;5613;5594;5595;5604;5605;hsa-miR-1;hsa-miR-219a-5p;hsa-miR-16-5p;hsa-miR-125b-5p;hsa-miR-214-3p;hsa-miR-28-5p;hsa-miR-30a-5p;hsa-miR-320a;hsa-miR-199a-3p;hsa-miR-335-5p;hsa-miR-483-5p;hsa-miR-424-5p;hsa-miR-34a-5p;hsa-miR-497-5p;hsa-let-7b-5p
path:04720_7	path:04720	Long-term potentiation	815;816;817;818;11261;5530;5532;5533;5534;5535;63928;163688;51806;801;805;808;810;2902;2903;2904;2905;2906;5566;5567;5568;5613;4659;5499;5500;5501;107;114;2890;2891;10411;5594;5595;3265;3845;4893;5906;5908;5502;2911;2915;hsa-miR-1;hsa-miR-219a-5p;hsa-miR-16-5p;hsa-miR-30a-5p;hsa-miR-145-5p;hsa-miR-181b-5p;hsa-miR-28-5p;hsa-miR-320a;hsa-miR-199a-3p;hsa-miR-335-5p;hsa-miR-483-5p;hsa-let-7a-5p;hsa-m…
path:04720_8	path:04720	Long-term potentiation	815;816;817;818;163688;51806;801;805;808;810;27330;6195;6196;6197;5566;5567;5568;5613;107;114;2890;2891;10411;5594;5595;5604;5605;369;5894;673;5906;5908;5502;hsa-miR-1;hsa-miR-219a-5p;hsa-miR-16-5p;hsa-miR-125b-5p;hsa-miR-181b-5p;hsa-miR-28-5p;hsa-miR-30a-5p;hsa-miR-320a;hsa-miR-199a-3p;hsa-miR-335-5p;hsa-miR-483-5p;hsa-miR-424-5p;hsa-miR-34a-5p;hsa-miR-497-5p;hsa-let-7b-5p;hsa-miR-7-5p;hsa-miR-3…
path:04720_9	path:04720	Long-term potentiation	814;815;816;817;818;11261;5530;5532;5533;5534;5535;63928;163688;51806;801;805;808;810;2902;2903;2904;2905;2906;5566;5567;5568;5613;775;107;114;2890;2891;10411;5594;5595;369;5894;673;3265;3845;4893;5502;3708;3709;3710;hsa-miR-1;hsa-miR-219a-5p;hsa-miR-16-5p;hsa-miR-30a-5p;hsa-miR-145-5p;hsa-miR-133a-3p;hsa-miR-181b-5p;hsa-miR-28-5p;hsa-miR-320a;hsa-miR-199a-3p;hsa-miR-335-5p;hsa-miR-483-5p;hsa-miR…
path:04720_10	path:04720	Long-term potentiation	815;816;817;818;11261;5530;5532;5533;5534;5535;63928;163688;51806;801;805;808;810;2902;2903;2904;2905;2906;5566;5567;5568;5613;107;114;2890;2891;10411;5594;5595;369;5894;673;3265;3845;4893;5906;5908;5502;hsa-miR-1;hsa-miR-219a-5p;hsa-miR-16-5p;hsa-miR-30a-5p;hsa-miR-145-5p;hsa-miR-181b-5p;hsa-miR-28-5p;hsa-miR-320a;hsa-miR-199a-3p;hsa-miR-335-5p;hsa-miR-483-5p;hsa-miR-7-5p;hsa-miR-125b-5p;hsa-let…
path:04720_11	path:04720	Long-term potentiation	5578;5579;5582;815;816;817;818;163688;51806;801;805;808;810;2902;2903;2904;2905;2906;5566;5567;5568;5613;775;2890;2891;2776;2911;2915;3708;3709;3710;hsa-miR-1;hsa-miR-219a-5p;hsa-miR-16-5p;hsa-miR-133a-3p;hsa-miR-181b-5p;hsa-miR-424-5p
path:04720_12	path:04720	Long-term potentiation	5578;5579;5582;815;816;817;818;163688;51806;801;805;808;810;2902;2903;2904;2905;2906;775;2890;2891;2776;2911;2915;23236;5330;5331;5332;3708;3709;3710;hsa-miR-1;hsa-miR-219a-5p;hsa-miR-16-5p;hsa-miR-133a-3p;hsa-miR-181b-5p;hsa-let-7b-5p;hsa-miR-424-5p
path:04721_1	path:04721	Synaptic vesicle cycle	112755;2054;6804;6809;6844;6812;hsa-miR-34a-5p
path:04721_3	path:04721	Synaptic vesicle cycle	1211;1212;1213;8218;1173;1175;160;161;163;hsa-miR-124-3p;hsa-miR-155-5p;hsa-miR-34a-5p;hsa-miR-1;hsa-miR-16-5p;hsa-miR-224-5p;hsa-miR-30a-5p
path:04722_1	path:04722	Neurotrophin signaling pathway	4914;4915;4916;627;4909;4908;23533;5290;5291;5293;5294;5295;5296;8503;5335;5336;25759;399694;53358;6464;2885;4803;4804;6654;6655;5781;2549;4145;3667;10603;10019;25970;25;hsa-miR-200c-3p;hsa-miR-128-3p;hsa-miR-198;hsa-miR-125a-5p;hsa-miR-9-5p;hsa-miR-384;hsa-miR-485-3p;hsa-miR-765;hsa-miR-185-5p;hsa-miR-345-5p;hsa-miR-509-3p;hsa-miR-151a-3p;hsa-miR-617;hsa-miR-330-3p;hsa-miR-125b-5p;hsa-miR-625-5p…
path:04722_2	path:04722	Neurotrophin signaling pathway	4914;4915;4916;4908;23533;5290;5291;5293;5294;5295;5296;8503;5335;5336;25759;399694;53358;6464;2885;4803;4804;6654;6655;5781;2549;10818;57498;4145;3667;10603;10019;25970;25;hsa-miR-200c-3p;hsa-miR-128-3p;hsa-miR-198;hsa-miR-125a-5p;hsa-miR-9-5p;hsa-miR-384;hsa-miR-485-3p;hsa-miR-765;hsa-miR-185-5p;hsa-miR-345-5p;hsa-miR-509-3p;hsa-miR-151a-3p;hsa-miR-617;hsa-miR-330-3p;hsa-miR-125b-5p;hsa-miR-625…
path:04722_3	path:04722	Neurotrophin signaling pathway	4914;4915;4916;627;4909;4908;23533;5290;5291;5293;5294;5295;5296;8503;25759;399694;53358;6464;2885;4803;4804;10000;207;208;3265;3845;4893;6654;6655;5781;2549;5163;3667;hsa-miR-200c-3p;hsa-miR-128-3p;hsa-miR-198;hsa-miR-125a-5p;hsa-miR-9-5p;hsa-miR-384;hsa-miR-485-3p;hsa-miR-765;hsa-miR-185-5p;hsa-miR-345-5p;hsa-miR-509-3p;hsa-miR-151a-3p;hsa-miR-617;hsa-miR-330-3p;hsa-miR-125b-5p;hsa-miR-625-5p;h…
path:04722_4	path:04722	Neurotrophin signaling pathway	4914;4915;4916;627;4909;4908;5335;5336;25759;399694;53358;6464;2885;4803;4145;3667;10603;10019;25970;25;163688;51806;801;805;808;810;hsa-miR-200c-3p;hsa-miR-128-3p;hsa-miR-198;hsa-miR-125a-5p;hsa-miR-9-5p;hsa-miR-384;hsa-miR-485-3p;hsa-miR-765;hsa-miR-185-5p;hsa-miR-345-5p;hsa-miR-509-3p;hsa-miR-151a-3p;hsa-miR-617;hsa-miR-330-3p;hsa-miR-125b-5p;hsa-miR-625-5p;hsa-miR-210-3p;hsa-let-7c-3p;hsa-let…
path:04722_5	path:04722	Neurotrophin signaling pathway	4914;4915;4916;627;4909;4908;23533;5290;5291;5293;5294;5295;5296;8503;4803;4804;10000;207;208;3265;3845;4893;5781;2549;5163;6272;387;3667;396;397;398;998;5879;7189;10782;9500;11108;27018;8767;11213;3654;3656;51135;hsa-miR-200c-3p;hsa-miR-128-3p;hsa-miR-198;hsa-miR-125a-5p;hsa-miR-9-5p;hsa-miR-384;hsa-miR-485-3p;hsa-miR-765;hsa-miR-185-5p;hsa-miR-345-5p;hsa-miR-509-3p;hsa-miR-151a-3p;hsa-miR-617;h…
path:04722_6	path:04722	Neurotrophin signaling pathway	23533;5290;5291;5293;5294;5295;5296;8503;4804;10000;207;208;3265;3845;4893;5781;2549;572;2932;2309;4792;4793;4794;5163;3667;hsa-miR-148b-3p;hsa-miR-30a-5p;hsa-miR-29a-3p;hsa-miR-376a-3p;hsa-miR-126-3p;hsa-miR-133a-3p;hsa-miR-30c-5p;hsa-miR-122-5p;hsa-miR-15a-5p;hsa-miR-16-5p;hsa-miR-519d-3p;hsa-miR-302b-3p;hsa-miR-451a;hsa-miR-302d-3p;hsa-miR-143-3p;hsa-miR-149-3p;hsa-miR-302a-3p;hsa-miR-125b-5p;…
path:04722_7	path:04722	Neurotrophin signaling pathway	23533;5290;5291;5293;5294;5295;5296;8503;2885;4804;10000;207;208;3265;3845;4893;5894;673;6654;6655;5594;5595;27330;6195;6196;6197;5781;2549;5163;3667;1432;5600;5603;6300;4215;hsa-miR-148b-3p;hsa-miR-30a-5p;hsa-miR-29a-3p;hsa-miR-376a-3p;hsa-miR-126-3p;hsa-miR-133a-3p;hsa-miR-30c-5p;hsa-miR-122-5p;hsa-miR-15a-5p;hsa-miR-16-5p;hsa-miR-519d-3p;hsa-miR-302b-3p;hsa-miR-451a;hsa-miR-302d-3p;hsa-miR-143…
path:04722_8	path:04722	Neurotrophin signaling pathway	23533;5290;5291;5293;5294;5295;5296;8503;3265;3845;4893;5604;5605;5894;673;6654;6655;5594;5595;27330;6195;6196;6197;5906;5908;1432;5600;5603;6300;4215;hsa-miR-148b-3p;hsa-miR-30a-5p;hsa-miR-29a-3p;hsa-miR-376a-3p;hsa-miR-126-3p;hsa-miR-133a-3p;hsa-miR-30c-5p;hsa-let-7a-5p;hsa-miR-181d-5p;hsa-miR-181a-5p;hsa-miR-143-3p;hsa-let-7c-5p;hsa-miR-622;hsa-let-7c-3p;hsa-miR-155-5p;hsa-miR-96-5p;hsa-miR-21…
path:04722_9	path:04722	Neurotrophin signaling pathway	23533;5290;5291;5293;5294;5295;5296;8503;3265;3845;4893;5604;5605;5894;673;6654;6655;5594;5595;27330;6195;6196;6197;468;9252;1432;5600;5603;6300;5598;4215;hsa-miR-148b-3p;hsa-miR-30a-5p;hsa-miR-29a-3p;hsa-miR-376a-3p;hsa-miR-126-3p;hsa-miR-133a-3p;hsa-miR-30c-5p;hsa-let-7a-5p;hsa-miR-181d-5p;hsa-miR-181a-5p;hsa-miR-143-3p;hsa-let-7c-5p;hsa-miR-622;hsa-let-7c-3p;hsa-miR-155-5p;hsa-miR-96-5p;hsa-mi…
path:04722_10	path:04722	Neurotrophin signaling pathway	673;1398;1399;2889;5906;5908;hsa-miR-126-3p;hsa-miR-132-3p;hsa-miR-107;hsa-let-7b-5p;hsa-miR-337-3p;hsa-miR-155-5p;hsa-miR-518b;hsa-miR-1
path:04722_11	path:04722	Neurotrophin signaling pathway	4914;4908;5335;5336;25759;399694;53358;6464;2885;4803;1398;1399;10818;57498;4145;3667;10603;10019;25970;25;hsa-miR-200c-3p;hsa-miR-34a-5p;hsa-miR-429;hsa-miR-200b-3p;hsa-miR-141-3p;hsa-miR-200a-3p;hsa-miR-126-3p;hsa-miR-132-3p;hsa-miR-107;hsa-let-7b-5p;hsa-miR-30a-5p;hsa-miR-16-5p;hsa-miR-145-5p;hsa-miR-148a-3p;hsa-miR-217;hsa-miR-7-5p;hsa-miR-152-3p;hsa-miR-29a-3p;hsa-miR-203a
path:04722_12	path:04722	Neurotrophin signaling pathway	3265;3845;4893;5604;5605;673;2889;5906;5908;hsa-let-7a-5p;hsa-miR-181d-5p;hsa-miR-181a-5p;hsa-miR-143-3p;hsa-let-7c-5p;hsa-miR-622;hsa-let-7c-3p;hsa-miR-126-3p;hsa-miR-155-5p;hsa-miR-96-5p;hsa-miR-217;hsa-let-7g-5p;hsa-miR-18a-3p;hsa-miR-181c-5p;hsa-let-7b-5p;hsa-miR-20a-5p;hsa-miR-124-3p;hsa-miR-145-5p;hsa-miR-148b-3p;hsa-miR-16-5p;hsa-miR-424-5p;hsa-miR-34a-5p;hsa-miR-497-5p;hsa-miR-337-3p;hsa-…
path:04722_13	path:04722	Neurotrophin signaling pathway	23533;5290;5291;5293;5294;5295;5296;8503;10000;207;208;572;2932;2309;4792;4793;4794;4790;5970;5163;3551;hsa-miR-148b-3p;hsa-miR-30a-5p;hsa-miR-29a-3p;hsa-miR-376a-3p;hsa-miR-126-3p;hsa-miR-133a-3p;hsa-miR-30c-5p;hsa-miR-122-5p;hsa-miR-15a-5p;hsa-miR-16-5p;hsa-miR-519d-3p;hsa-miR-302b-3p;hsa-miR-451a;hsa-miR-302d-3p;hsa-miR-143-3p;hsa-miR-149-3p;hsa-miR-302a-3p;hsa-miR-125b-5p;hsa-miR-302c-3p;hsa-…
path:04722_14	path:04722	Neurotrophin signaling pathway	3265;3845;4893;5594;5595;27330;6195;6196;6197;468;9252;814;815;816;817;818;9261;1432;5600;5603;6300;5598;hsa-let-7a-5p;hsa-miR-181d-5p;hsa-miR-181a-5p;hsa-miR-143-3p;hsa-let-7c-5p;hsa-miR-622;hsa-let-7c-3p;hsa-miR-126-3p;hsa-miR-155-5p;hsa-miR-96-5p;hsa-miR-217;hsa-let-7g-5p;hsa-miR-18a-3p;hsa-miR-181c-5p;hsa-let-7b-5p;hsa-miR-20a-5p;hsa-miR-124-3p;hsa-miR-145-5p;hsa-miR-148b-3p;hsa-miR-16-5p;hsa…
path:04722_15	path:04722	Neurotrophin signaling pathway	23533;5290;5291;5293;5294;5295;5296;8503;3265;3845;4893;5894;673;6654;6655;5594;5595;27330;6195;6196;6197;468;9252;9261;1432;5600;5603;6300;5598;4215;hsa-miR-148b-3p;hsa-miR-30a-5p;hsa-miR-29a-3p;hsa-miR-376a-3p;hsa-miR-126-3p;hsa-miR-133a-3p;hsa-miR-30c-5p;hsa-let-7a-5p;hsa-miR-181d-5p;hsa-miR-181a-5p;hsa-miR-143-3p;hsa-let-7c-5p;hsa-miR-622;hsa-let-7c-3p;hsa-miR-155-5p;hsa-miR-96-5p;hsa-miR-217…
path:04722_16	path:04722	Neurotrophin signaling pathway	4914;4915;4916;5335;5336;814;815;816;817;818;163688;51806;801;805;808;810;hsa-miR-200c-3p;hsa-miR-128-3p;hsa-miR-198;hsa-miR-125a-5p;hsa-miR-9-5p;hsa-miR-384;hsa-miR-485-3p;hsa-miR-765;hsa-miR-185-5p;hsa-miR-345-5p;hsa-miR-509-3p;hsa-miR-151a-3p;hsa-miR-617;hsa-miR-330-3p;hsa-miR-125b-5p;hsa-miR-625-5p;hsa-miR-34a-5p;hsa-miR-1;hsa-miR-219a-5p;hsa-miR-16-5p
path:04722_17	path:04722	Neurotrophin signaling pathway	4804;5599;5601;5602;7157;4214;3725;4217;5609;7189;10782;hsa-miR-214-3p;hsa-miR-141-3p;hsa-miR-20a-5p;hsa-miR-17-5p;hsa-miR-199a-3p;hsa-miR-93-5p;hsa-miR-106b-5p;hsa-miR-1285-3p;hsa-miR-125a-5p;hsa-miR-10b-5p;hsa-miR-30d-5p;hsa-miR-485-5p;hsa-miR-25-3p;hsa-miR-612;hsa-miR-222-3p;hsa-miR-15a-5p;hsa-miR-221-3p;hsa-miR-150-5p;hsa-miR-605-5p;hsa-miR-27a-3p;hsa-miR-16-5p;hsa-miR-504-5p;hsa-miR-125b-5p;…
path:04722_18	path:04722	Neurotrophin signaling pathway	627;4909;4908;23533;5290;5291;5293;5294;5295;5296;8503;4803;4804;6272;5599;5601;5602;387;396;397;398;998;5879;7189;10782;9500;11108;27018;8767;11213;3654;3656;51135;3551;hsa-miR-210-3p;hsa-let-7c-3p;hsa-let-7c-5p;hsa-miR-22-3p;hsa-miR-1;hsa-miR-200c-3p;hsa-miR-148b-3p;hsa-miR-30a-5p;hsa-miR-29a-3p;hsa-miR-376a-3p;hsa-miR-126-3p;hsa-miR-133a-3p;hsa-miR-30c-5p;hsa-miR-34a-5p;hsa-miR-214-3p;hsa-miR-…
path:04722_19	path:04722	Neurotrophin signaling pathway	5599;5601;5602;7157;3725;5609;7161;7189;581;hsa-miR-214-3p;hsa-miR-141-3p;hsa-miR-20a-5p;hsa-miR-17-5p;hsa-miR-199a-3p;hsa-miR-93-5p;hsa-miR-106b-5p;hsa-miR-1285-3p;hsa-miR-125a-5p;hsa-miR-10b-5p;hsa-miR-30d-5p;hsa-miR-485-5p;hsa-miR-25-3p;hsa-miR-612;hsa-miR-222-3p;hsa-miR-15a-5p;hsa-miR-221-3p;hsa-miR-150-5p;hsa-miR-605-5p;hsa-miR-27a-3p;hsa-miR-16-5p;hsa-miR-504-5p;hsa-miR-125b-5p;hsa-miR-34a-…
path:04722_20	path:04722	Neurotrophin signaling pathway	627;4909;4908;23533;5290;5291;5293;5294;5295;5296;8503;4803;4804;6272;5599;5601;5602;387;4214;4217;396;397;398;998;5879;7189;10782;9500;11108;27018;8767;11213;3654;3656;51135;hsa-miR-210-3p;hsa-let-7c-3p;hsa-let-7c-5p;hsa-miR-22-3p;hsa-miR-1;hsa-miR-200c-3p;hsa-miR-148b-3p;hsa-miR-30a-5p;hsa-miR-29a-3p;hsa-miR-376a-3p;hsa-miR-126-3p;hsa-miR-133a-3p;hsa-miR-30c-5p;hsa-miR-34a-5p;hsa-miR-214-3p;hsa…
path:04722_21	path:04722	Neurotrophin signaling pathway	23533;5290;5291;5293;5294;5295;5296;8503;3265;3845;4893;5894;673;6654;6655;5594;5595;27330;6195;6196;6197;468;1432;5600;5603;6300;5607;5598;4215;hsa-miR-148b-3p;hsa-miR-30a-5p;hsa-miR-29a-3p;hsa-miR-376a-3p;hsa-miR-126-3p;hsa-miR-133a-3p;hsa-miR-30c-5p;hsa-let-7a-5p;hsa-miR-181d-5p;hsa-miR-181a-5p;hsa-miR-143-3p;hsa-let-7c-5p;hsa-miR-622;hsa-let-7c-3p;hsa-miR-155-5p;hsa-miR-96-5p;hsa-miR-217;hsa-…
path:04722_22	path:04722	Neurotrophin signaling pathway	627;4909;4908;23533;5290;5291;5293;5294;5295;5296;8503;4803;4804;6272;387;396;397;398;998;5879;7189;10782;9500;11108;27018;8767;11213;3654;3656;51135;7531;hsa-miR-210-3p;hsa-let-7c-3p;hsa-let-7c-5p;hsa-miR-22-3p;hsa-miR-1;hsa-miR-200c-3p;hsa-miR-148b-3p;hsa-miR-30a-5p;hsa-miR-29a-3p;hsa-miR-376a-3p;hsa-miR-126-3p;hsa-miR-133a-3p;hsa-miR-30c-5p;hsa-miR-34a-5p;hsa-miR-375;hsa-miR-122-5p;hsa-miR-155…
path:04722_23	path:04722	Neurotrophin signaling pathway	627;4909;4908;23533;5290;5291;5293;5294;5295;5296;8503;4803;4804;10000;207;208;5163;6272;387;396;397;398;998;5879;7189;10782;9500;11108;27018;8767;11213;3654;3656;51135;3551;hsa-miR-210-3p;hsa-let-7c-3p;hsa-let-7c-5p;hsa-miR-22-3p;hsa-miR-1;hsa-miR-200c-3p;hsa-miR-148b-3p;hsa-miR-30a-5p;hsa-miR-29a-3p;hsa-miR-376a-3p;hsa-miR-126-3p;hsa-miR-133a-3p;hsa-miR-30c-5p;hsa-miR-122-5p;hsa-miR-15a-5p;hsa-…
path:04723_1	path:04723	Retrograde endocannabinoid signaling	2776;23236;5330;5331;5332;5578;5579;5582;2911;2915;hsa-let-7b-5p;hsa-miR-1
path:04723_2	path:04723	Retrograde endocannabinoid signaling	773;774;1268;10681;2770;2771;2773;2775;2782;2783;2784;2785;2786;2787;2788;2790;2791;2792;2793;51764;54331;55970;59345;94235;3760;3762;3763;3765;107;108;109;111;112;113;114;115;196883;5566;5567;5568;5613;1432;5594;5595;5599;5600;5601;5602;5603;6300;hsa-miR-1;hsa-miR-30a-5p;hsa-miR-30d-5p;hsa-miR-124-3p;hsa-miR-155-5p;hsa-miR-182-5p;hsa-miR-200a-3p;hsa-miR-24-3p;hsa-miR-141-3p;hsa-miR-125b-5p;hsa-m…
path:04723_3	path:04723	Retrograde endocannabinoid signaling	2776;23236;5330;5331;5332;2911;2915;2890;2891;2892;2893;hsa-let-7b-5p;hsa-miR-1;hsa-miR-181b-5p
path:04724_1	path:04724	Glutamatergic synapse	2916;2917;2918;2897;2898;2899;2900;2901;2890;2891;2892;2893;116443;116444;2902;2903;2904;2905;2906;2911;2915;2912;2913;2914;107;108;109;111;112;113;114;115;196883;2778;2776;7220;10681;2770;2771;2773;2775;2782;2783;2784;2785;2786;2787;2788;2790;2791;2792;2793;51764;54331;55970;59345;94235;11261;5530;5532;5533;5534;5535;63928;156;157;9454;9455;9456;hsa-miR-34a-5p;hsa-miR-181b-5p;hsa-miR-182-5p;hsa-…
path:04724_2	path:04724	Glutamatergic synapse	2916;2917;2918;2897;2898;2899;2900;2901;2890;2891;2892;2893;116443;116444;2902;2903;2904;2905;2906;2911;2915;2912;2913;2914;2778;2776;7220;10681;2770;2771;2773;2775;2782;2783;2784;2785;2786;2787;2788;2790;2791;2792;2793;51764;54331;55970;59345;94235;11261;5530;5532;5533;5534;5535;63928;156;157;9454;9455;9456;1742;hsa-miR-34a-5p;hsa-miR-181b-5p;hsa-miR-155-5p;hsa-miR-1;hsa-miR-124-3p;hsa-miR-30a-5…
path:04724_3	path:04724	Glutamatergic synapse	2916;2917;2918;2911;2915;2912;2913;2914;107;108;109;111;112;113;114;115;196883;2778;5566;5567;5568;5613;10681;2770;2771;2773;2775;2782;2783;2784;2785;2786;2787;2788;2790;2791;2792;2793;51764;54331;55970;59345;94235;773;3760;hsa-miR-34a-5p;hsa-miR-182-5p;hsa-miR-155-5p;hsa-miR-1;hsa-miR-30a-5p;hsa-miR-30d-5p;hsa-miR-124-3p
path:04724_4	path:04724	Glutamatergic synapse	2916;2917;2918;2897;2898;2899;2900;2901;2890;2891;2892;2893;116443;116444;2902;2903;2904;2905;2906;2911;2915;2912;2913;2914;2778;2776;23236;5330;5331;5332;3708;3709;3710;7220;11261;5530;5532;5533;5534;5535;63928;9454;9455;9456;hsa-miR-34a-5p;hsa-miR-181b-5p;hsa-miR-155-5p;hsa-miR-1;hsa-let-7b-5p;hsa-miR-424-5p;hsa-miR-124-3p;hsa-miR-16-5p;hsa-miR-30a-5p;hsa-miR-145-5p
path:04724_5	path:04724	Glutamatergic synapse	2911;2915;2776;23236;5330;5331;5332;3708;3709;3710;5578;5579;5582;9454;9455;9456;hsa-let-7b-5p;hsa-miR-1;hsa-miR-424-5p
path:04724_6	path:04724	Glutamatergic synapse	2776;23236;5330;5331;5332;3708;3709;3710;5578;5579;5582;100137049;123745;255189;283748;5321;8605;8681;5337;5338;5594;5595;hsa-let-7b-5p;hsa-miR-1;hsa-miR-424-5p;hsa-miR-338-3p;hsa-miR-30a-5p;hsa-miR-28-5p;hsa-miR-320a;hsa-miR-199a-3p;hsa-miR-335-5p;hsa-miR-483-5p
path:04724_7	path:04724	Glutamatergic synapse	2916;2917;2918;2897;2898;2899;2900;2901;2890;2891;2892;2893;116443;116444;2902;2903;2904;2905;2906;2911;2915;2912;2913;2914;107;108;109;111;112;113;114;115;196883;2778;10681;2770;2771;2773;2775;2782;2783;2784;2785;2786;2787;2788;2790;2791;2792;2793;51764;54331;55970;59345;94235;156;157;773;3760;hsa-miR-34a-5p;hsa-miR-181b-5p;hsa-miR-182-5p;hsa-miR-155-5p;hsa-miR-1;hsa-miR-30a-5p;hsa-miR-30d-5p;hs…
path:04724_8	path:04724	Glutamatergic synapse	2916;2917;2918;2897;2898;2899;2900;2901;2890;2891;2892;2893;116443;116444;2902;2903;2904;2905;2906;2911;2915;2912;2913;2914;9454;9455;9456;1742;9229;hsa-miR-34a-5p;hsa-miR-181b-5p;hsa-miR-375
path:04724_9	path:04724	Glutamatergic synapse	116443;116444;2902;2903;2904;2905;2906;2911;2915;9454;9455;9456;1742;9229;22941;50944;85358;hsa-miR-375
path:04724_10	path:04724	Glutamatergic synapse	116443;116444;2902;2903;2904;2905;2906;2911;2915;3708;3709;3710;9454;9455;9456;22941;50944;85358;hsa-miR-424-5p
path:04725_1	path:04725	Cholinergic synapse	1136;1137;1139;1141;1143;8973;1128;1129;1132;2767;2776;23236;5330;5331;5332;1133;1131;hsa-miR-107;hsa-let-7b-5p;hsa-miR-1
path:04725_2	path:04725	Cholinergic synapse	1136;1137;1139;1141;1143;8973;1128;1129;1132;2767;2776;10681;2770;2771;2773;2775;2782;2783;2784;2785;2786;2787;2788;2790;2791;2792;2793;51764;54331;55970;59345;94235;1133;1131;3717;hsa-miR-107;hsa-miR-1;hsa-miR-30a-5p;hsa-miR-30d-5p;hsa-miR-124-3p;hsa-miR-155-5p;hsa-miR-375;hsa-miR-135a-5p
path:04725_3	path:04725	Cholinergic synapse	1136;1137;1139;1141;1143;8973;1128;1129;1132;107;108;109;111;112;113;114;115;196883;773;774;10681;2770;2771;2773;2775;2782;2783;2784;2785;2786;2787;2788;2790;2791;2792;2793;51764;54331;55970;59345;94235;1133;1131;3760;3763;hsa-miR-107;hsa-miR-182-5p;hsa-miR-1;hsa-miR-30a-5p;hsa-miR-30d-5p;hsa-miR-124-3p;hsa-miR-155-5p
path:04725_4	path:04725	Cholinergic synapse	1129;1132;107;108;109;111;112;113;114;115;196883;5566;5567;5568;5613;773;774;10681;2770;2771;2773;2775;2782;2783;2784;2785;2786;2787;2788;2790;2791;2792;2793;51764;54331;55970;59345;94235;3760;3763;hsa-miR-182-5p;hsa-miR-1;hsa-miR-30a-5p;hsa-miR-30d-5p;hsa-miR-124-3p;hsa-miR-155-5p
path:04725_5	path:04725	Cholinergic synapse	107;108;109;111;112;113;114;115;196883;5566;5567;5568;5613;10681;2770;2771;2773;2775;2782;2783;2784;2785;2786;2787;2788;2790;2791;2792;2793;51764;54331;55970;59345;94235;5594;5595;814;815;816;817;818;2534;hsa-miR-182-5p;hsa-miR-1;hsa-miR-30a-5p;hsa-miR-30d-5p;hsa-miR-124-3p;hsa-miR-155-5p;hsa-miR-28-5p;hsa-miR-320a;hsa-miR-199a-3p;hsa-miR-335-5p;hsa-miR-483-5p;hsa-miR-219a-5p;hsa-miR-16-5p
path:04725_6	path:04725	Cholinergic synapse	1128;2767;2776;23236;5330;5331;5332;3708;3709;3710;5578;5579;5582;1133;1131;hsa-miR-107;hsa-let-7b-5p;hsa-miR-1;hsa-miR-424-5p
path:04725_7	path:04725	Cholinergic synapse	107;108;109;111;112;113;114;115;196883;5566;5567;5568;5613;5594;5595;10488;1385;148327;468;64764;84699;90993;9586;814;815;816;817;818;5604;2353;2534;hsa-miR-182-5p;hsa-miR-28-5p;hsa-miR-30a-5p;hsa-miR-320a;hsa-miR-199a-3p;hsa-miR-335-5p;hsa-miR-483-5p;hsa-miR-200b-3p;hsa-miR-34b-5p;hsa-miR-203a;hsa-miR-103a-3p;hsa-miR-214-3p;hsa-miR-204-5p;hsa-miR-211-5p;hsa-miR-1;hsa-miR-219a-5p;hsa-miR-16-5p;hs…
path:04725_8	path:04725	Cholinergic synapse	23533;5290;5291;5293;5294;5295;5296;8503;10000;207;208;596;3717;2534;hsa-miR-148b-3p;hsa-miR-30a-5p;hsa-miR-29a-3p;hsa-miR-376a-3p;hsa-miR-126-3p;hsa-miR-133a-3p;hsa-miR-30c-5p;hsa-miR-122-5p;hsa-miR-15a-5p;hsa-miR-16-5p;hsa-miR-519d-3p;hsa-miR-302b-3p;hsa-miR-451a;hsa-miR-302d-3p;hsa-miR-143-3p;hsa-miR-149-3p;hsa-miR-302a-3p;hsa-miR-125b-5p;hsa-miR-302c-3p;hsa-miR-185-5p;hsa-miR-184;hsa-miR-708-…
path:04725_9	path:04725	Cholinergic synapse	1136;1137;1139;1141;1143;8973;1128;1129;1132;1133;1131;23533;5290;5291;5293;5294;5295;5296;8503;3717;hsa-miR-107;hsa-miR-148b-3p;hsa-miR-30a-5p;hsa-miR-29a-3p;hsa-miR-376a-3p;hsa-miR-126-3p;hsa-miR-133a-3p;hsa-miR-30c-5p;hsa-miR-375;hsa-miR-135a-5p
path:04725_10	path:04725	Cholinergic synapse	107;108;109;111;112;113;114;115;196883;5566;5567;5568;5613;5594;5595;814;815;816;817;818;23533;5290;5291;5293;5294;5295;5296;8503;2534;hsa-miR-182-5p;hsa-miR-28-5p;hsa-miR-30a-5p;hsa-miR-320a;hsa-miR-199a-3p;hsa-miR-335-5p;hsa-miR-483-5p;hsa-miR-1;hsa-miR-219a-5p;hsa-miR-16-5p;hsa-miR-148b-3p;hsa-miR-29a-3p;hsa-miR-376a-3p;hsa-miR-126-3p;hsa-miR-133a-3p;hsa-miR-30c-5p
path:04725_11	path:04725	Cholinergic synapse	5566;5567;5568;5613;5594;5595;10488;1385;148327;468;64764;84699;90993;9586;814;815;816;817;818;3265;3845;4893;5604;2353;hsa-miR-28-5p;hsa-miR-30a-5p;hsa-miR-320a;hsa-miR-199a-3p;hsa-miR-335-5p;hsa-miR-483-5p;hsa-miR-200b-3p;hsa-miR-34b-5p;hsa-miR-203a;hsa-miR-103a-3p;hsa-miR-182-5p;hsa-miR-214-3p;hsa-miR-204-5p;hsa-miR-211-5p;hsa-miR-1;hsa-miR-219a-5p;hsa-miR-16-5p;hsa-let-7a-5p;hsa-miR-181d-5p;h…
path:04726_1	path:04726	Serotonergic synapse	3360;3362;3363;3356;3357;3358;2778;111;2776;23236;5330;5331;5332;773;774;3350;3351;3352;3354;3355;10681;2770;2771;2773;2775;2782;2783;2784;2785;2786;2787;2788;2790;2791;2792;2793;51764;54331;55970;59345;94235;3361;170572;200909;285242;3359;9177;3760;3762;3763;3765;hsa-miR-22-3p;hsa-miR-155-5p;hsa-miR-1;hsa-let-7b-5p;hsa-miR-96-5p;hsa-miR-30a-5p;hsa-miR-30d-5p;hsa-miR-124-3p;hsa-miR-510-5p
path:04726_2	path:04726	Serotonergic synapse	3360;3362;3363;3356;3357;3358;2778;2776;23236;5330;5331;5332;3350;3351;3352;3354;3355;10681;2770;2771;2773;2775;2782;2783;2784;2785;2786;2787;2788;2790;2791;2792;2793;51764;54331;55970;59345;94235;3361;775;776;778;779;170572;200909;285242;3359;9177;hsa-miR-22-3p;hsa-miR-155-5p;hsa-miR-1;hsa-let-7b-5p;hsa-miR-96-5p;hsa-miR-30a-5p;hsa-miR-30d-5p;hsa-miR-124-3p;hsa-miR-133a-3p;hsa-miR-510-5p
path:04726_3	path:04726	Serotonergic synapse	3360;3362;3363;2778;111;23236;5330;5331;5332;773;774;3350;3351;3352;3354;3355;10681;2770;2771;2773;2775;2782;2783;2784;2785;2786;2787;2788;2790;2791;2792;2793;51764;54331;55970;59345;94235;3361;5742;5743;3760;3762;3763;3765;hsa-miR-155-5p;hsa-miR-1;hsa-let-7b-5p;hsa-miR-96-5p;hsa-miR-30a-5p;hsa-miR-30d-5p;hsa-miR-124-3p;hsa-miR-101-3p;hsa-miR-26b-5p;hsa-miR-16-5p;hsa-miR-137
path:04726_5	path:04726	Serotonergic synapse	3360;3362;3363;3356;3357;3358;2776;23236;5330;5331;5332;3350;3351;3352;3354;3355;10681;2770;2771;2773;2775;2782;2783;2784;2785;2786;2787;2788;2790;2791;2792;2793;51764;54331;55970;59345;94235;3361;100137049;123745;255189;283748;5321;8605;8681;775;776;778;779;170572;200909;285242;3359;9177;hsa-miR-22-3p;hsa-let-7b-5p;hsa-miR-1;hsa-miR-96-5p;hsa-miR-30a-5p;hsa-miR-30d-5p;hsa-miR-124-3p;hsa-miR-155-…
path:04726_6	path:04726	Serotonergic synapse	3356;3357;3358;111;2776;23236;5330;5331;5332;3708;3709;3710;773;774;3350;3351;3352;3354;3355;10681;2770;2771;2773;2775;2782;2783;2784;2785;2786;2787;2788;2790;2791;2792;2793;51764;54331;55970;59345;94235;3361;3760;3762;3763;3765;hsa-miR-22-3p;hsa-let-7b-5p;hsa-miR-1;hsa-miR-424-5p;hsa-miR-96-5p;hsa-miR-30a-5p;hsa-miR-30d-5p;hsa-miR-124-3p;hsa-miR-155-5p
path:04726_7	path:04726	Serotonergic synapse	5594;5595;3265;3845;4893;369;5894;673;5604;hsa-miR-28-5p;hsa-miR-30a-5p;hsa-miR-320a;hsa-miR-199a-3p;hsa-miR-335-5p;hsa-miR-483-5p;hsa-let-7a-5p;hsa-miR-181d-5p;hsa-miR-181a-5p;hsa-miR-143-3p;hsa-let-7c-5p;hsa-miR-622;hsa-let-7c-3p;hsa-miR-126-3p;hsa-miR-155-5p;hsa-miR-96-5p;hsa-miR-217;hsa-let-7g-5p;hsa-miR-18a-3p;hsa-miR-181c-5p;hsa-let-7b-5p;hsa-miR-20a-5p;hsa-miR-124-3p;hsa-miR-145-5p;hsa-miR…
path:04727_1	path:04727	GABAergic synapse	2550;9568;107;108;109;111;112;113;114;115;196883;773;774;10681;2770;2771;2773;2775;2782;2783;2784;2785;2786;2787;2788;2790;2791;2792;2793;51764;54331;55970;59345;94235;2554;2555;2556;2557;2558;2559;2560;2561;2562;2563;2564;2565;2566;2567;2568;55879;3763;775;776;778;779;200959;2569;2570;hsa-miR-182-5p;hsa-miR-1;hsa-miR-30a-5p;hsa-miR-30d-5p;hsa-miR-124-3p;hsa-miR-155-5p;hsa-miR-133a-3p
path:04727_2	path:04727	GABAergic synapse	2550;9568;107;108;109;111;112;113;114;115;196883;773;774;10681;2770;2771;2773;2775;2782;2783;2784;2785;2786;2787;2788;2790;2791;2792;2793;51764;54331;55970;59345;94235;3763;5566;5567;5568;5613;775;776;778;779;hsa-miR-182-5p;hsa-miR-1;hsa-miR-30a-5p;hsa-miR-30d-5p;hsa-miR-124-3p;hsa-miR-155-5p;hsa-miR-133a-3p
path:04727_3	path:04727	GABAergic synapse	2550;9568;10681;2770;2771;2773;2775;2782;2783;2784;2785;2786;2787;2788;2790;2791;2792;2793;51764;54331;55970;59345;94235;2554;2555;2556;2557;2558;2559;2560;2561;2562;2563;2564;2565;2566;2567;2568;55879;10243;11337;11345;23710;4905;66008;5334;9001;200959;2569;2570;hsa-miR-1;hsa-miR-30a-5p;hsa-miR-30d-5p;hsa-miR-124-3p;hsa-miR-155-5p
path:04728_1	path:04728	Dopaminergic synapse	1816;6531;2774;2778;111;2776;23236;5330;5331;5332;773;774;1813;10681;2770;2771;2773;2775;2782;2783;2784;2785;2786;2787;2788;2790;2791;2792;2793;51764;54331;55970;59345;94235;7054;1812;1814;1815;28227;55012;5515;5516;5518;5519;5520;5521;5522;5523;5525;5526;5527;5528;5529;55844;3760;3762;3763;3765;6323;hsa-miR-155-5p;hsa-miR-1;hsa-let-7b-5p;hsa-miR-30a-5p;hsa-miR-30d-5p;hsa-miR-124-3p;hsa-miR-504-5…
path:04728_2	path:04728	Dopaminergic synapse	1816;2774;2778;111;5566;5567;5568;5613;23236;5330;5331;5332;773;774;1813;10681;2770;2771;2773;2775;2782;2783;2784;2785;2786;2787;2788;2790;2791;2792;2793;51764;54331;55970;59345;94235;1812;1814;1815;3760;3762;3763;3765;6323;hsa-miR-155-5p;hsa-miR-1;hsa-let-7b-5p;hsa-miR-30a-5p;hsa-miR-30d-5p;hsa-miR-124-3p;hsa-miR-504-5p
path:04728_3	path:04728	Dopaminergic synapse	2774;2778;111;5566;5567;5568;5613;10681;2770;2771;2773;2775;2782;2783;2784;2785;2786;2787;2788;2790;2791;2792;2793;51764;54331;55970;59345;94235;10488;1385;1386;1388;148327;468;64764;84699;90993;9586;84152;1432;5599;5600;5601;5602;5603;6300;6323;775;776;2890;2891;2892;2893;2903;2904;hsa-miR-155-5p;hsa-miR-1;hsa-miR-30a-5p;hsa-miR-30d-5p;hsa-miR-124-3p;hsa-miR-200b-3p;hsa-miR-34b-5p;hsa-miR-203a;h…
path:04728_4	path:04728	Dopaminergic synapse	1816;111;2776;23236;5330;5331;5332;3708;3709;3710;5578;5579;5582;773;774;1813;10681;2770;2771;2773;2775;2782;2783;2784;2785;2786;2787;2788;2790;2791;2792;2793;51764;54331;55970;59345;94235;1812;1814;1815;3760;3762;3763;3765;6323;hsa-let-7b-5p;hsa-miR-1;hsa-miR-424-5p;hsa-miR-30a-5p;hsa-miR-30d-5p;hsa-miR-124-3p;hsa-miR-155-5p;hsa-miR-504-5p
path:04728_5	path:04728	Dopaminergic synapse	111;5566;5567;5568;5613;23236;5330;5331;5332;5578;5579;5582;10681;2770;2771;2773;2775;2782;2783;2784;2785;2786;2787;2788;2790;2791;2792;2793;51764;54331;55970;59345;94235;10488;1385;1386;1388;148327;468;64764;84699;90993;9586;1432;5599;5600;5601;5602;5603;6300;2353;6323;163688;51806;801;805;808;810;hsa-let-7b-5p;hsa-miR-1;hsa-miR-30a-5p;hsa-miR-30d-5p;hsa-miR-124-3p;hsa-miR-155-5p;hsa-miR-200b-3p…
path:04728_6	path:04728	Dopaminergic synapse	1813;10000;207;208;2931;2932;28227;55012;5515;5516;5518;5519;5520;5521;5522;5523;5525;5526;5527;5528;5529;55844;hsa-miR-122-5p;hsa-miR-15a-5p;hsa-miR-16-5p;hsa-miR-519d-3p;hsa-miR-302b-3p;hsa-miR-451a;hsa-miR-302d-3p;hsa-miR-143-3p;hsa-miR-149-3p;hsa-miR-302a-3p;hsa-miR-125b-5p;hsa-miR-302c-3p;hsa-miR-185-5p;hsa-miR-184;hsa-miR-708-5p;hsa-miR-21-5p;hsa-miR-155-5p;hsa-miR-26a-5p;hsa-miR-222-3p;hsa…
path:04728_7	path:04728	Dopaminergic synapse	1816;6531;1813;10681;2770;2771;2773;2775;2782;2783;2784;2785;2786;2787;2788;2790;2791;2792;2793;51764;54331;55970;59345;94235;10000;207;208;7054;1812;1814;1815;28227;55012;5515;5516;5518;5519;5520;5521;5522;5523;5525;5526;5527;5528;5529;55844;hsa-miR-1;hsa-miR-30a-5p;hsa-miR-30d-5p;hsa-miR-124-3p;hsa-miR-155-5p;hsa-miR-122-5p;hsa-miR-15a-5p;hsa-miR-16-5p;hsa-miR-519d-3p;hsa-miR-302b-3p;hsa-miR-45…
path:04728_8	path:04728	Dopaminergic synapse	5566;5567;5568;5613;10000;207;208;2931;2932;5499;5500;5501;3798;3799;3800;9575;406;2890;2891;2892;2893;2903;2904;hsa-miR-122-5p;hsa-miR-15a-5p;hsa-miR-16-5p;hsa-miR-519d-3p;hsa-miR-302b-3p;hsa-miR-451a;hsa-miR-302d-3p;hsa-miR-143-3p;hsa-miR-149-3p;hsa-miR-302a-3p;hsa-miR-125b-5p;hsa-miR-302c-3p;hsa-miR-185-5p;hsa-miR-184;hsa-miR-708-5p;hsa-miR-21-5p;hsa-miR-155-5p;hsa-miR-26a-5p;hsa-miR-30a-5p;hs…
path:04728_9	path:04728	Dopaminergic synapse	111;5566;5567;5568;5613;2931;2932;10488;1385;1386;1388;148327;468;64764;84699;90993;9586;84152;1432;5599;5600;5601;5602;5603;6300;5499;5500;5501;6323;775;776;2890;2891;2892;2893;2903;2904;hsa-miR-155-5p;hsa-miR-26a-5p;hsa-miR-200b-3p;hsa-miR-34b-5p;hsa-miR-203a;hsa-miR-103a-3p;hsa-miR-182-5p;hsa-miR-214-3p;hsa-miR-204-5p;hsa-miR-211-5p;hsa-miR-200a-3p;hsa-miR-24-3p;hsa-miR-141-3p;hsa-miR-125b-5p;…
path:04728_10	path:04728	Dopaminergic synapse	111;5566;5567;5568;5613;5578;5579;5582;10488;1385;1386;1388;148327;468;64764;84699;90993;9586;84152;1432;5599;5600;5601;5602;5603;6300;2353;5530;5532;5533;6323;163688;51806;801;805;808;810;775;776;2890;2891;2892;2893;2903;2904;hsa-miR-200b-3p;hsa-miR-34b-5p;hsa-miR-203a;hsa-miR-103a-3p;hsa-miR-182-5p;hsa-miR-214-3p;hsa-miR-204-5p;hsa-miR-211-5p;hsa-miR-200a-3p;hsa-miR-24-3p;hsa-miR-141-3p;hsa-miR…
path:04728_11	path:04728	Dopaminergic synapse	111;5566;5567;5568;5613;10488;1385;1386;1388;148327;468;64764;84699;90993;9586;84152;1432;5599;5600;5601;5602;5603;6300;5530;5532;5533;5499;5500;5501;6323;163688;51806;801;805;808;810;775;776;2890;2891;2892;2893;2903;2904;hsa-miR-200b-3p;hsa-miR-34b-5p;hsa-miR-203a;hsa-miR-103a-3p;hsa-miR-182-5p;hsa-miR-214-3p;hsa-miR-204-5p;hsa-miR-211-5p;hsa-miR-200a-3p;hsa-miR-24-3p;hsa-miR-141-3p;hsa-miR-125b…
path:04728_12	path:04728	Dopaminergic synapse	1816;6531;2774;2778;111;2776;23236;5330;5331;5332;1813;10681;2770;2771;2773;2775;2782;2783;2784;2785;2786;2787;2788;2790;2791;2792;2793;51764;54331;55970;59345;94235;7054;1812;1814;1815;28227;55012;5515;5516;5518;5519;5520;5521;5522;5523;5525;5526;5527;5528;5529;55844;50632;hsa-miR-155-5p;hsa-miR-1;hsa-let-7b-5p;hsa-miR-30a-5p;hsa-miR-30d-5p;hsa-miR-124-3p;hsa-miR-504-5p;hsa-miR-16-5p;hsa-miR-222…
path:04728_13	path:04728	Dopaminergic synapse	111;5566;5567;5568;5613;23236;5330;5331;5332;5578;5579;5582;10488;1385;1386;1388;148327;468;64764;84699;90993;9586;1432;5599;5600;5601;5602;5603;6300;2353;5530;5532;5533;6323;163688;51806;801;805;808;810;hsa-let-7b-5p;hsa-miR-1;hsa-miR-200b-3p;hsa-miR-34b-5p;hsa-miR-203a;hsa-miR-103a-3p;hsa-miR-182-5p;hsa-miR-214-3p;hsa-miR-204-5p;hsa-miR-211-5p;hsa-miR-200a-3p;hsa-miR-24-3p;hsa-miR-141-3p;hsa-mi…
path:04728_14	path:04728	Dopaminergic synapse	5566;5567;5568;5613;23236;5330;5331;5332;5578;5579;5582;10488;1385;1386;1388;148327;468;64764;84699;90993;9586;2353;5530;5532;5533;815;816;817;818;163688;51806;801;805;808;810;hsa-let-7b-5p;hsa-miR-1;hsa-miR-200b-3p;hsa-miR-34b-5p;hsa-miR-203a;hsa-miR-103a-3p;hsa-miR-182-5p;hsa-miR-214-3p;hsa-miR-204-5p;hsa-miR-211-5p;hsa-miR-101-3p;hsa-miR-139-5p;hsa-miR-221-3p;hsa-miR-181a-5p;hsa-miR-222-3p;hsa…
path:04730_1	path:04730	Long-term depression	23236;5330;5331;5332;2767;2776;2890;2891;2892;100137049;123745;255189;283748;5321;8605;8681;10672;2768;2770;2771;2773;2775;2778;2781;2911;2915;5578;5579;5582;2895;4067;hsa-let-7b-5p;hsa-miR-1;hsa-miR-181b-5p;hsa-miR-338-3p;hsa-miR-30a-5p;hsa-miR-155-5p;hsa-miR-30d-5p;hsa-miR-124-3p;hsa-miR-205-5p
path:04730_2	path:04730	Long-term depression	23236;5330;5331;5332;2767;2776;6261;100137049;123745;255189;283748;5321;8605;8681;5578;5579;5582;773;5515;5516;5518;5519;4067;3708;3709;3710;hsa-let-7b-5p;hsa-miR-1;hsa-miR-338-3p;hsa-miR-30a-5p;hsa-miR-16-5p;hsa-miR-205-5p;hsa-miR-424-5p
path:04730_3	path:04730	Long-term depression	23236;5330;5331;5332;2767;2776;2890;2891;2892;6261;100137049;123745;255189;283748;5321;8605;8681;10672;2768;2770;2771;2773;2775;2778;2781;5578;5579;5582;773;5515;5516;5518;5519;4067;hsa-let-7b-5p;hsa-miR-1;hsa-miR-181b-5p;hsa-miR-338-3p;hsa-miR-30a-5p;hsa-miR-155-5p;hsa-miR-30d-5p;hsa-miR-124-3p;hsa-miR-16-5p;hsa-miR-205-5p
path:04730_4	path:04730	Long-term depression	2767;2776;2890;2891;2892;100137049;123745;255189;283748;5321;8605;8681;10672;2768;2770;2771;2773;2775;2778;2781;2911;2915;5578;5579;5582;3480;1394;2895;hsa-miR-181b-5p;hsa-miR-338-3p;hsa-miR-30a-5p;hsa-miR-1;hsa-miR-155-5p;hsa-miR-30d-5p;hsa-miR-124-3p;hsa-miR-7-5p;hsa-miR-194-5p;hsa-miR-139-5p;hsa-miR-335-5p;hsa-miR-133b;hsa-miR-122-5p;hsa-miR-223-3p;hsa-miR-376a-3p;hsa-miR-497-5p;hsa-miR-145-5p…
path:04730_5	path:04730	Long-term depression	23236;5330;5331;5332;6261;100137049;123745;255189;283748;5321;8605;8681;10672;2768;2770;2771;2773;2775;2778;2781;5578;5579;5582;773;5594;5595;5604;5605;5515;5516;5518;5519;4067;hsa-let-7b-5p;hsa-miR-1;hsa-miR-338-3p;hsa-miR-30a-5p;hsa-miR-155-5p;hsa-miR-30d-5p;hsa-miR-124-3p;hsa-miR-28-5p;hsa-miR-320a;hsa-miR-199a-3p;hsa-miR-335-5p;hsa-miR-483-5p;hsa-miR-424-5p;hsa-miR-34a-5p;hsa-miR-497-5p;hsa-m…
path:04730_6	path:04730	Long-term depression	4842;2977;2982;2983;5592;5593;10842;5604;5605;369;5894;673;3265;3845;4893;hsa-miR-424-5p;hsa-miR-34a-5p;hsa-miR-497-5p;hsa-let-7b-5p;hsa-miR-7-5p;hsa-miR-125b-5p;hsa-let-7a-5p;hsa-miR-181d-5p;hsa-miR-181a-5p;hsa-miR-143-3p;hsa-let-7c-5p;hsa-miR-622;hsa-let-7c-3p;hsa-miR-126-3p;hsa-miR-155-5p;hsa-miR-96-5p;hsa-miR-217;hsa-let-7g-5p;hsa-miR-18a-3p;hsa-miR-181c-5p;hsa-miR-20a-5p;hsa-miR-124-3p;hsa-m…
path:04730_7	path:04730	Long-term depression	100137049;123745;255189;283748;5321;8605;8681;10672;2768;2770;2771;2773;2775;2778;2781;2911;2915;3480;1394;3479;hsa-miR-338-3p;hsa-miR-30a-5p;hsa-miR-1;hsa-miR-155-5p;hsa-miR-30d-5p;hsa-miR-124-3p;hsa-miR-7-5p;hsa-miR-194-5p;hsa-miR-139-5p;hsa-miR-335-5p;hsa-miR-133b;hsa-miR-122-5p;hsa-miR-223-3p;hsa-miR-376a-3p;hsa-miR-497-5p;hsa-miR-145-5p;hsa-miR-376c-3p;hsa-miR-383-5p;hsa-miR-99a-5p;hsa-miR-1…
path:04730_8	path:04730	Long-term depression	100137049;123745;255189;283748;5321;8605;8681;10672;2768;2770;2771;2773;2775;2778;2781;2911;2915;3480;1394;1392;hsa-miR-338-3p;hsa-miR-30a-5p;hsa-miR-1;hsa-miR-155-5p;hsa-miR-30d-5p;hsa-miR-124-3p;hsa-miR-7-5p;hsa-miR-194-5p;hsa-miR-139-5p;hsa-miR-335-5p;hsa-miR-133b;hsa-miR-122-5p;hsa-miR-223-3p;hsa-miR-376a-3p;hsa-miR-497-5p;hsa-miR-145-5p;hsa-miR-376c-3p;hsa-miR-383-5p;hsa-miR-99a-5p;hsa-miR-1…
path:04730_9	path:04730	Long-term depression	23236;5330;5331;5332;6261;100137049;123745;255189;283748;5321;8605;8681;5578;5579;5582;773;10842;5594;5595;5604;5605;5515;5516;5518;5519;4067;hsa-let-7b-5p;hsa-miR-1;hsa-miR-338-3p;hsa-miR-30a-5p;hsa-miR-28-5p;hsa-miR-320a;hsa-miR-199a-3p;hsa-miR-335-5p;hsa-miR-483-5p;hsa-miR-424-5p;hsa-miR-34a-5p;hsa-miR-497-5p;hsa-miR-16-5p;hsa-miR-205-5p
path:04730_10	path:04730	Long-term depression	100137049;123745;255189;283748;5321;8605;8681;5578;5579;5582;10842;5594;5595;5604;5605;369;5894;673;5515;5516;5518;5519;hsa-miR-338-3p;hsa-miR-30a-5p;hsa-miR-28-5p;hsa-miR-320a;hsa-miR-199a-3p;hsa-miR-335-5p;hsa-miR-483-5p;hsa-miR-424-5p;hsa-miR-34a-5p;hsa-miR-497-5p;hsa-let-7b-5p;hsa-miR-7-5p;hsa-miR-125b-5p;hsa-miR-16-5p
path:04740_1	path:04740	Olfactory transduction	815;816;817;818;2774;163688;51806;801;805;808;810;5566;5567;5568;5613;109;5132;1258;1261;1262;5592;5593;2978;2979;9626;1179;22802;9635;hsa-miR-1;hsa-miR-219a-5p;hsa-miR-16-5p
path:04740_2	path:04740	Olfactory transduction	815;816;817;818;2774;5566;5567;5568;5613;109;5132;10798;119678;119679;119682;119687;119692;119694;119695;119749;119764;119765;119772;119774;120065;120066;120586;120775;120776;120787;120793;120796;121129;121130;121275;121364;122740;122742;122748;124538;125958;125962;125963;126370;126541;127059;127062;127064;127066;127068;127069;127074;127077;127385;127623;128360;128366;128367;128368;128371;128372;…
path:04742_1	path:04742	Taste transduction	80834;83756;2778;hsa-miR-155-5p;hsa-miR-1
path:04742_2	path:04742	Taste transduction	2782;2784;2785;51764;3745;5566;5567;5568;5613;112;114;196883;hsa-miR-1;hsa-miR-182-5p
path:04744_1	path:04744	Phototransduction	1258;1259;163688;51806;801;805;808;810;hsa-miR-1
path:04744_2	path:04744	Phototransduction	6010;5145;5148;5158;2779;2780;2782;2792;346562;131890;6011;408;409;8787;hsa-miR-1
path:04744_4	path:04744	Phototransduction	6010;2779;2780;2782;2792;346562;5957;131890;6011;408;409;hsa-miR-1
path:04745_1	path:04745	Phototransduction - fly	23236;5330;5331;5332;2776;51764;5578;5579;5582;hsa-let-7b-5p;hsa-miR-1
path:04745_2	path:04745	Phototransduction - fly	60;71;140469;53904;163688;51806;801;805;808;810;hsa-miR-1;hsa-miR-644a;hsa-let-7b-5p;hsa-miR-16-5p
path:04810_1	path:04810	Regulation of actin cytoskeleton	7114;9087;10092;10093;10094;10095;10109;10552;81873;345456;375189;5216;5217;10163;8936;55845;1072;1073;60;71;hsa-miR-1;hsa-miR-22-3p;hsa-miR-30a-5p;hsa-miR-31-5p;hsa-miR-155-5p;hsa-miR-124-3p;hsa-miR-335-5p;hsa-miR-16-5p;hsa-miR-182-5p;hsa-miR-146a-5p;hsa-miR-34a-5p;hsa-miR-644a;hsa-let-7b-5p
path:04810_2	path:04810	Regulation of actin cytoskeleton	10092;10093;10094;10095;10109;10552;81873;7454;8976;1072;1073;3984;3985;10298;5058;5062;5063;56924;57144;998;60;71;hsa-miR-22-3p;hsa-miR-30a-5p;hsa-miR-1;hsa-miR-31-5p;hsa-miR-155-5p;hsa-miR-124-3p;hsa-miR-335-5p;hsa-miR-16-5p;hsa-miR-34a-5p;hsa-miR-7-5p;hsa-miR-377-3p;hsa-miR-224-5p;hsa-miR-195-5p;hsa-miR-330-3p;hsa-miR-375;hsa-miR-185-5p;hsa-miR-137;hsa-miR-29c-3p;hsa-miR-608;hsa-miR-29a-3p;hsa…
path:04810_3	path:04810	Regulation of actin cytoskeleton	345456;375189;5216;5217;1072;1073;3984;3985;1729;1730;6093;9475;5879;5880;5881;387;hsa-miR-182-5p;hsa-miR-34a-5p;hsa-miR-16-5p;hsa-miR-155-5p;hsa-let-7b-5p;hsa-miR-584-5p;hsa-miR-146a-5p;hsa-miR-148b-3p;hsa-miR-138-5p;hsa-miR-124-3p;hsa-miR-194-5p;hsa-miR-122-5p;hsa-miR-142-3p;hsa-miR-375;hsa-let-7c-3p;hsa-let-7c-5p;hsa-miR-31-5p;hsa-miR-185-5p;hsa-miR-200c-3p;hsa-miR-31-3p
path:04810_4	path:04810	Regulation of actin cytoskeleton	10163;50649;10152;10787;3071;23191;26999;10458;55740;81624;10298;5058;5062;5063;56924;57144;8874;9459;998;5879;5880;5881;387;10788;128239;8826;10451;26230;7074;7409;7410;1793;hsa-miR-1;hsa-miR-146a-5p;hsa-miR-34a-5p;hsa-miR-155-5p;hsa-miR-30a-5p;hsa-miR-124-3p;hsa-miR-7-5p;hsa-miR-377-3p;hsa-miR-30c-5p;hsa-miR-224-5p;hsa-miR-195-5p;hsa-miR-330-3p;hsa-miR-375;hsa-miR-185-5p;hsa-miR-137;hsa-miR-29c…
path:04810_5	path:04810	Regulation of actin cytoskeleton	10163;8936;55845;50649;10152;10787;3071;23191;26999;10458;10298;5058;5062;5063;56924;57144;8874;9459;5879;5880;5881;387;10788;128239;8826;10451;26230;7074;7409;7410;1793;hsa-miR-1;hsa-miR-146a-5p;hsa-miR-34a-5p;hsa-miR-155-5p;hsa-miR-30a-5p;hsa-miR-7-5p;hsa-miR-377-3p;hsa-miR-30c-5p;hsa-miR-194-5p;hsa-miR-122-5p;hsa-miR-142-3p;hsa-miR-375;hsa-let-7c-3p;hsa-let-7c-5p;hsa-miR-31-5p;hsa-miR-185-5p;h…
path:04810_6	path:04810	Regulation of actin cytoskeleton	10297;324;50649;10152;10787;3071;23191;26999;10458;10298;5058;5062;5063;56924;57144;8874;9459;5879;5880;5881;387;10788;128239;8826;10451;26230;7074;7409;7410;1793;hsa-miR-155-5p;hsa-miR-210-3p;hsa-miR-27a-3p;hsa-miR-106b-5p;hsa-miR-30a-5p;hsa-miR-7-5p;hsa-miR-377-3p;hsa-miR-30c-5p;hsa-miR-194-5p;hsa-miR-122-5p;hsa-miR-142-3p;hsa-miR-375;hsa-let-7c-3p;hsa-let-7c-5p;hsa-miR-31-5p;hsa-miR-185-5p;hsa…
path:04810_7	path:04810	Regulation of actin cytoskeleton	7114;9087;10092;10093;10094;10095;10109;10552;81873;345456;375189;5216;5217;54434;54961;85464;1072;1073;3984;3985;60;71;hsa-miR-1;hsa-miR-22-3p;hsa-miR-30a-5p;hsa-miR-31-5p;hsa-miR-155-5p;hsa-miR-124-3p;hsa-miR-335-5p;hsa-miR-16-5p;hsa-miR-182-5p;hsa-miR-34a-5p;hsa-miR-644a;hsa-let-7b-5p
path:04810_8	path:04810	Regulation of actin cytoskeleton	54434;54961;85464;1072;1073;3984;3985;6093;9475;10298;5058;5062;5063;56924;57144;60;71;hsa-miR-34a-5p;hsa-miR-16-5p;hsa-miR-155-5p;hsa-miR-584-5p;hsa-miR-146a-5p;hsa-miR-148b-3p;hsa-miR-138-5p;hsa-miR-124-3p;hsa-miR-7-5p;hsa-miR-377-3p;hsa-miR-1;hsa-miR-644a;hsa-let-7b-5p
path:04810_9	path:04810	Regulation of actin cytoskeleton	3984;3985;2934;85477;7414;200576;23396;5305;79837;8394;8395;8396;81;87;88;89;6548;4659;5499;5500;5501;103910;10398;10627;29895;4633;4636;58498;93408;6093;9475;387;5594;5595;hsa-miR-34a-5p;hsa-miR-559;hsa-miR-661;hsa-miR-193b-3p;hsa-miR-1;hsa-miR-218-5p;hsa-miR-30a-5p;hsa-miR-584-5p;hsa-miR-146a-5p;hsa-miR-148b-3p;hsa-miR-138-5p;hsa-miR-124-3p;hsa-miR-375;hsa-miR-122-5p;hsa-let-7c-3p;hsa-miR-155-5…
path:04810_10	path:04810	Regulation of actin cytoskeleton	1072;1073;3984;3985;200576;23396;5305;79837;8394;8395;8396;1729;1730;6548;4659;5499;5500;5501;103910;10398;10627;29895;4633;4636;58498;93408;6093;9475;10298;5058;5062;5063;56924;57144;5879;5880;5881;387;5594;5595;hsa-miR-34a-5p;hsa-miR-16-5p;hsa-miR-155-5p;hsa-miR-193b-3p;hsa-let-7b-5p;hsa-miR-30a-5p;hsa-miR-584-5p;hsa-miR-146a-5p;hsa-miR-148b-3p;hsa-miR-138-5p;hsa-miR-124-3p;hsa-miR-7-5p;hsa-miR…
path:04810_11	path:04810	Regulation of actin cytoskeleton	3984;3985;200576;23396;5305;79837;8394;8395;8396;4478;5962;7430;6548;4659;5499;5500;5501;103910;10398;10627;29895;4633;4636;58498;93408;6093;9475;387;5594;5595;hsa-miR-193b-3p;hsa-miR-200c-3p;hsa-miR-124-3p;hsa-miR-133a-3p;hsa-let-7b-5p;hsa-let-7c-5p;hsa-let-7c-3p;hsa-miR-31-5p;hsa-miR-204-5p;hsa-miR-183-5p;hsa-miR-30a-5p;hsa-miR-584-5p;hsa-miR-146a-5p;hsa-miR-148b-3p;hsa-miR-138-5p;hsa-miR-375;h…
path:04810_12	path:04810	Regulation of actin cytoskeleton	5829;28964;10298;5058;5062;5063;56924;57144;8874;9459;5879;5880;5881;23365;9138;22800;22808;3265;3845;4893;6237;hsa-miR-137;hsa-miR-7-5p;hsa-miR-377-3p;hsa-miR-155-5p;hsa-miR-30c-5p;hsa-miR-194-5p;hsa-miR-122-5p;hsa-miR-142-3p;hsa-miR-124-3p;hsa-let-7a-5p;hsa-miR-181d-5p;hsa-miR-181a-5p;hsa-miR-143-3p;hsa-let-7c-5p;hsa-miR-622;hsa-let-7c-3p;hsa-miR-126-3p;hsa-miR-96-5p;hsa-miR-217;hsa-let-7g-5p;h…
path:04810_13	path:04810	Regulation of actin cytoskeleton	1072;1073;3984;3985;200576;23396;5305;79837;8394;8395;8396;6548;4659;5499;5500;5501;103910;10398;10627;29895;4633;4636;58498;93408;340156;4638;85366;91807;6093;9475;10298;5058;5062;5063;56924;57144;5879;5880;5881;387;5594;5595;hsa-miR-34a-5p;hsa-miR-16-5p;hsa-miR-155-5p;hsa-miR-193b-3p;hsa-miR-30a-5p;hsa-miR-584-5p;hsa-miR-146a-5p;hsa-miR-148b-3p;hsa-miR-138-5p;hsa-miR-124-3p;hsa-miR-7-5p;hsa-miR…
path:04810_14	path:04810	Regulation of actin cytoskeleton	10092;10093;10094;10095;10109;10552;81873;7454;8976;3984;3985;81624;10298;5058;5062;5063;56924;57144;998;10788;128239;8826;2245;89846;hsa-miR-22-3p;hsa-miR-30a-5p;hsa-miR-1;hsa-miR-31-5p;hsa-miR-155-5p;hsa-miR-124-3p;hsa-miR-335-5p;hsa-miR-16-5p;hsa-miR-7-5p;hsa-miR-377-3p;hsa-miR-224-5p;hsa-miR-195-5p;hsa-miR-330-3p;hsa-miR-375;hsa-miR-185-5p;hsa-miR-137;hsa-miR-29c-3p;hsa-miR-608;hsa-miR-29a-3p…
path:04810_15	path:04810	Regulation of actin cytoskeleton	7454;8976;10458;3984;3985;340156;4638;85366;91807;81624;10298;5058;5062;5063;56924;57144;8874;9459;998;5879;5880;5881;10788;128239;8826;2245;89846;55970;hsa-miR-155-5p;hsa-miR-7-5p;hsa-miR-377-3p;hsa-miR-30c-5p;hsa-miR-1;hsa-miR-224-5p;hsa-miR-195-5p;hsa-miR-330-3p;hsa-miR-375;hsa-miR-185-5p;hsa-miR-137;hsa-miR-29c-3p;hsa-miR-608;hsa-miR-29a-3p;hsa-miR-216a-5p;hsa-miR-29b-3p;hsa-miR-194-5p;hsa-mi…
path:04810_16	path:04810	Regulation of actin cytoskeleton	50649;10152;10787;3071;23191;26999;10458;3984;3985;340156;4638;85366;91807;28964;10298;5058;5062;5063;56924;57144;8874;9459;998;5879;5880;5881;387;23365;9138;10788;128239;8826;10451;26230;7074;7409;7410;1793;55970;22800;22808;3265;3845;4893;6237;hsa-miR-155-5p;hsa-miR-30a-5p;hsa-miR-7-5p;hsa-miR-377-3p;hsa-miR-30c-5p;hsa-miR-1;hsa-miR-224-5p;hsa-miR-195-5p;hsa-miR-330-3p;hsa-miR-375;hsa-miR-185-5…
path:04810_17	path:04810	Regulation of actin cytoskeleton	345456;375189;5216;5217;3984;3985;1729;1730;6093;9475;5879;5880;5881;387;23365;9138;2909;hsa-miR-182-5p;hsa-let-7b-5p;hsa-miR-584-5p;hsa-miR-146a-5p;hsa-miR-148b-3p;hsa-miR-138-5p;hsa-miR-124-3p;hsa-miR-194-5p;hsa-miR-122-5p;hsa-miR-142-3p;hsa-miR-155-5p;hsa-miR-375;hsa-let-7c-3p;hsa-let-7c-5p;hsa-miR-31-5p;hsa-miR-185-5p;hsa-miR-200c-3p;hsa-miR-31-3p
path:04810_18	path:04810	Regulation of actin cytoskeleton	1729;1730;6093;9475;10298;5058;5062;5063;56924;57144;8874;9459;5879;5880;5881;387;23365;9138;2909;10672;2768;hsa-let-7b-5p;hsa-miR-584-5p;hsa-miR-146a-5p;hsa-miR-148b-3p;hsa-miR-138-5p;hsa-miR-124-3p;hsa-miR-7-5p;hsa-miR-377-3p;hsa-miR-155-5p;hsa-miR-30c-5p;hsa-miR-194-5p;hsa-miR-122-5p;hsa-miR-142-3p;hsa-miR-375;hsa-let-7c-3p;hsa-let-7c-5p;hsa-miR-31-5p;hsa-miR-185-5p;hsa-miR-200c-3p;hsa-miR-31-…
path:04810_19	path:04810	Regulation of actin cytoskeleton	1729;1730;6093;9475;5879;5880;5881;387;23365;9138;2909;1793;1445;hsa-let-7b-5p;hsa-miR-584-5p;hsa-miR-146a-5p;hsa-miR-148b-3p;hsa-miR-138-5p;hsa-miR-124-3p;hsa-miR-194-5p;hsa-miR-122-5p;hsa-miR-142-3p;hsa-miR-155-5p;hsa-miR-375;hsa-let-7c-3p;hsa-let-7c-5p;hsa-miR-31-5p;hsa-miR-185-5p;hsa-miR-200c-3p;hsa-miR-31-3p
path:04810_20	path:04810	Regulation of actin cytoskeleton	50649;10152;10787;3071;23191;26999;10458;28964;10298;5058;5062;5063;56924;57144;8874;9459;5879;5880;5881;387;23365;9138;10788;128239;8826;10451;26230;7074;7409;7410;23533;5290;5291;5293;5294;5295;5296;8503;1793;22800;22808;3265;3845;4893;6237;hsa-miR-155-5p;hsa-miR-30a-5p;hsa-miR-7-5p;hsa-miR-377-3p;hsa-miR-30c-5p;hsa-miR-194-5p;hsa-miR-122-5p;hsa-miR-142-3p;hsa-miR-375;hsa-let-7c-3p;hsa-let-7c-5…
path:04810_21	path:04810	Regulation of actin cytoskeleton	3984;3985;200576;23396;5305;79837;8394;8395;8396;6548;4659;5499;5500;5501;103910;10398;10627;29895;4633;4636;58498;93408;6093;9475;387;5594;5595;5604;5605;hsa-miR-193b-3p;hsa-miR-30a-5p;hsa-miR-584-5p;hsa-miR-146a-5p;hsa-miR-148b-3p;hsa-miR-138-5p;hsa-miR-124-3p;hsa-miR-375;hsa-miR-122-5p;hsa-let-7c-3p;hsa-miR-155-5p;hsa-let-7c-5p;hsa-miR-31-5p;hsa-miR-185-5p;hsa-miR-200c-3p;hsa-miR-31-3p;hsa-miR…
path:04810_22	path:04810	Regulation of actin cytoskeleton	6093;9475;5594;5595;5604;5605;369;4342;5894;673;hsa-miR-584-5p;hsa-miR-146a-5p;hsa-miR-148b-3p;hsa-miR-138-5p;hsa-miR-124-3p;hsa-miR-28-5p;hsa-miR-30a-5p;hsa-miR-320a;hsa-miR-199a-3p;hsa-miR-335-5p;hsa-miR-483-5p;hsa-miR-424-5p;hsa-miR-34a-5p;hsa-miR-497-5p;hsa-let-7b-5p;hsa-miR-7-5p;hsa-miR-125b-5p
path:04810_23	path:04810	Regulation of actin cytoskeleton	28964;10298;5058;5062;5063;56924;57144;9459;5879;5880;5881;23365;9138;10451;26230;7074;7409;7410;369;4342;5894;673;23533;5290;5291;5293;5294;5295;5296;8503;22800;22808;3265;3845;4893;6237;6654;6655;hsa-miR-7-5p;hsa-miR-377-3p;hsa-miR-155-5p;hsa-miR-30c-5p;hsa-miR-194-5p;hsa-miR-122-5p;hsa-miR-142-3p;hsa-miR-31-5p;hsa-miR-21-5p;hsa-miR-125b-5p;hsa-miR-148b-3p;hsa-miR-30a-5p;hsa-miR-29a-3p;hsa-miR-…
path:04810_24	path:04810	Regulation of actin cytoskeleton	50649;10152;10787;3071;23191;26999;10458;10298;5058;5062;5063;56924;57144;8874;9459;5879;5880;5881;387;10788;128239;8826;2909;10451;26230;7074;7409;7410;1793;1398;1399;9564;5747;hsa-miR-155-5p;hsa-miR-30a-5p;hsa-miR-7-5p;hsa-miR-377-3p;hsa-miR-30c-5p;hsa-miR-194-5p;hsa-miR-122-5p;hsa-miR-142-3p;hsa-miR-375;hsa-let-7c-3p;hsa-let-7c-5p;hsa-miR-31-5p;hsa-miR-185-5p;hsa-miR-200c-3p;hsa-miR-31-3p;hsa-…
path:04810_25	path:04810	Regulation of actin cytoskeleton	3984;3985;340156;4638;85366;91807;10298;5058;5062;5063;56924;57144;8874;9459;998;5879;5880;5881;2245;89846;55970;1128;1129;1131;1132;1133;623;624;hsa-miR-7-5p;hsa-miR-377-3p;hsa-miR-155-5p;hsa-miR-30c-5p;hsa-miR-1;hsa-miR-224-5p;hsa-miR-195-5p;hsa-miR-330-3p;hsa-miR-375;hsa-miR-185-5p;hsa-miR-137;hsa-miR-29c-3p;hsa-miR-608;hsa-miR-29a-3p;hsa-miR-216a-5p;hsa-miR-29b-3p;hsa-miR-194-5p;hsa-miR-122-5…
path:04810_26	path:04810	Regulation of actin cytoskeleton	5879;5880;5881;387;2909;1793;1398;1399;9564;5747;1445;22801;3655;3672;3673;3674;3675;3676;3678;3679;3680;3681;3682;3683;3684;3685;3687;3688;3689;3690;3691;3693;3694;3695;3696;8515;8516;hsa-miR-194-5p;hsa-miR-122-5p;hsa-miR-142-3p;hsa-miR-155-5p;hsa-miR-375;hsa-let-7c-3p;hsa-let-7c-5p;hsa-miR-31-5p;hsa-miR-185-5p;hsa-miR-200c-3p;hsa-miR-31-3p;hsa-miR-126-3p;hsa-miR-132-3p;hsa-miR-107;hsa-let-7b-5p…
path:04810_27	path:04810	Regulation of actin cytoskeleton	8874;9459;387;23365;9138;10672;2768;2149;929;hsa-miR-30c-5p;hsa-miR-375;hsa-miR-122-5p;hsa-let-7c-3p;hsa-miR-155-5p;hsa-let-7c-5p;hsa-miR-31-5p;hsa-miR-185-5p;hsa-miR-200c-3p;hsa-miR-31-3p;hsa-miR-30a-5p;hsa-miR-1
path:04810_28	path:04810	Regulation of actin cytoskeleton	9459;369;4342;5894;673;23533;5290;5291;5293;5294;5295;5296;8503;22800;22808;3265;3845;4893;6237;6654;6655;1956;2260;2261;2263;2264;3645;5156;5159;hsa-miR-30c-5p;hsa-miR-7-5p;hsa-miR-125b-5p;hsa-miR-148b-3p;hsa-miR-30a-5p;hsa-miR-29a-3p;hsa-miR-376a-3p;hsa-miR-126-3p;hsa-miR-133a-3p;hsa-miR-124-3p;hsa-let-7a-5p;hsa-miR-181d-5p;hsa-miR-181a-5p;hsa-miR-143-3p;hsa-let-7c-5p;hsa-miR-622;hsa-let-7c-3p;…
path:04910_1	path:04910	Insulin signaling pathway	7248;3636;1978;6198;6199;7249;2475;6009;10000;207;208;23533;5290;5291;5293;5294;5295;5296;8503;5584;5590;5170;hsa-miR-205-5p;hsa-let-7b-5p;hsa-miR-184;hsa-miR-125b-5p;hsa-miR-99a-5p;hsa-miR-144-3p;hsa-miR-16-5p;hsa-miR-100-5p;hsa-miR-99b-5p;hsa-miR-155-5p;hsa-miR-122-5p;hsa-miR-15a-5p;hsa-miR-519d-3p;hsa-miR-302b-3p;hsa-miR-451a;hsa-miR-302d-3p;hsa-miR-143-3p;hsa-miR-149-3p;hsa-miR-302a-3p;hsa-mi…
path:04910_2	path:04910	Insulin signaling pathway	3636;3551;5599;5601;5602;5792;5770;3643;2885;2475;23533;5290;5291;5293;5294;5295;5296;8503;5584;5590;5170;3667;8471;8660;hsa-miR-205-5p;hsa-let-7b-5p;hsa-miR-184;hsa-miR-200c-3p;hsa-miR-218-5p;hsa-miR-199a-5p;hsa-miR-214-3p;hsa-miR-141-3p;hsa-miR-20a-5p;hsa-miR-17-5p;hsa-miR-199a-3p;hsa-miR-93-5p;hsa-miR-106b-5p;hsa-miR-1;hsa-miR-24-3p;hsa-miR-210-3p;hsa-miR-122-5p;hsa-miR-362-3p;hsa-miR-99a-5p;h…
path:04910_3	path:04910	Insulin signaling pathway	3551;5599;5601;5602;5792;5770;122809;8651;8835;9021;3630;25759;399694;53358;6464;3643;2885;23533;5290;5291;5293;5294;5295;5296;8503;10603;23624;867;868;3667;8471;8660;hsa-miR-200c-3p;hsa-miR-218-5p;hsa-miR-199a-5p;hsa-miR-214-3p;hsa-miR-141-3p;hsa-miR-20a-5p;hsa-miR-17-5p;hsa-miR-199a-3p;hsa-miR-93-5p;hsa-miR-106b-5p;hsa-miR-1;hsa-miR-24-3p;hsa-miR-210-3p;hsa-miR-122-5p;hsa-miR-362-3p;hsa-miR-98-…
path:04910_4	path:04910	Insulin signaling pathway	2002;2872;8569;5594;5595;1977;253314;9470;5604;5605;hsa-miR-28-5p;hsa-miR-30a-5p;hsa-miR-320a;hsa-miR-199a-3p;hsa-miR-335-5p;hsa-miR-483-5p;hsa-miR-16-5p;hsa-miR-124-3p;hsa-miR-1;hsa-miR-145-5p;hsa-miR-141-3p;hsa-miR-155-5p;hsa-miR-424-5p;hsa-miR-34a-5p;hsa-miR-497-5p;hsa-let-7b-5p
path:04910_5	path:04910	Insulin signaling pathway	3636;2194;5313;31;32;2475;23533;5290;5291;5293;5294;5295;5296;8503;6720;2645;3098;3099;3101;80201;5584;5590;6517;5170;hsa-miR-205-5p;hsa-let-7b-5p;hsa-miR-184;hsa-miR-99a-5p;hsa-miR-144-3p;hsa-miR-16-5p;hsa-miR-100-5p;hsa-miR-99b-5p;hsa-miR-148b-3p;hsa-miR-30a-5p;hsa-miR-29a-3p;hsa-miR-376a-3p;hsa-miR-126-3p;hsa-miR-133a-3p;hsa-miR-30c-5p;hsa-miR-155-5p;hsa-miR-143-3p;hsa-miR-125b-5p;hsa-miR-125a…
path:04910_6	path:04910	Insulin signaling pathway	2194;51422;53632;5562;5563;5564;5565;5571;5313;31;32;6720;2645;3098;3099;3101;80201;5584;5590;hsa-miR-30a-5p;hsa-miR-122-5p;hsa-miR-1;hsa-let-7b-5p;hsa-miR-155-5p;hsa-miR-143-3p;hsa-miR-125b-5p;hsa-miR-125a-5p
path:04910_7	path:04910	Insulin signaling pathway	3991;5566;5567;5568;5573;5575;5576;5577;5613;5139;5140;10000;207;208;hsa-miR-155-5p;hsa-miR-16-5p;hsa-let-7b-5p;hsa-miR-122-5p;hsa-miR-15a-5p;hsa-miR-519d-3p;hsa-miR-302b-3p;hsa-miR-451a;hsa-miR-302d-3p;hsa-miR-143-3p;hsa-miR-149-3p;hsa-miR-302a-3p;hsa-miR-125b-5p;hsa-miR-302c-3p;hsa-miR-185-5p;hsa-miR-184;hsa-miR-708-5p;hsa-miR-21-5p
path:04910_8	path:04910	Insulin signaling pathway	5499;5500;5501;5506;5507;5509;79660;2997;2998;163688;51806;5255;5256;5257;5260;5261;801;805;808;810;5834;5836;5837;10000;207;208;2932;hsa-miR-30a-5p;hsa-let-7b-5p;hsa-miR-122-5p;hsa-miR-1;hsa-miR-34a-5p;hsa-miR-16-5p;hsa-miR-155-5p;hsa-miR-15a-5p;hsa-miR-519d-3p;hsa-miR-302b-3p;hsa-miR-451a;hsa-miR-302d-3p;hsa-miR-143-3p;hsa-miR-149-3p;hsa-miR-302a-3p;hsa-miR-125b-5p;hsa-miR-302c-3p;hsa-miR-185-5…
path:04910_9	path:04910	Insulin signaling pathway	2872;8569;5594;5595;1978;1977;253314;9470;hsa-miR-28-5p;hsa-miR-30a-5p;hsa-miR-320a;hsa-miR-199a-3p;hsa-miR-335-5p;hsa-miR-483-5p;hsa-miR-125b-5p;hsa-miR-16-5p;hsa-miR-124-3p;hsa-miR-1;hsa-miR-145-5p;hsa-miR-141-3p;hsa-miR-155-5p
path:04910_10	path:04910	Insulin signaling pathway	3636;1978;6194;6198;6199;2475;6009;10000;207;208;23533;5290;5291;5293;5294;5295;5296;8503;5584;5590;5170;hsa-miR-205-5p;hsa-let-7b-5p;hsa-miR-184;hsa-miR-125b-5p;hsa-miR-16-5p;hsa-miR-99a-5p;hsa-miR-144-3p;hsa-miR-100-5p;hsa-miR-99b-5p;hsa-miR-155-5p;hsa-miR-122-5p;hsa-miR-15a-5p;hsa-miR-519d-3p;hsa-miR-302b-3p;hsa-miR-451a;hsa-miR-302d-3p;hsa-miR-143-3p;hsa-miR-149-3p;hsa-miR-302a-3p;hsa-miR-302…
path:04910_11	path:04910	Insulin signaling pathway	5499;5500;5501;5506;5507;5509;79660;2308;572;7249;5105;5106;2538;57818;2475;5139;5140;2203;8789;10891;10000;207;208;2932;6517;5170;hsa-miR-30a-5p;hsa-miR-9-5p;hsa-miR-27a-3p;hsa-miR-223-3p;hsa-miR-186-5p;hsa-miR-153-3p;hsa-miR-183-5p;hsa-miR-96-5p;hsa-miR-182-5p;hsa-miR-16-5p;hsa-miR-155-5p;hsa-miR-23a-3p;hsa-miR-99a-5p;hsa-miR-144-3p;hsa-miR-100-5p;hsa-miR-99b-5p;hsa-miR-122-5p;hsa-miR-15a-5p;hs…
path:04910_12	path:04910	Insulin signaling pathway	3636;5499;5500;5501;5506;5507;5509;79660;1978;2308;6198;6199;572;7249;2475;5139;5140;6009;10000;207;208;23533;5290;5291;5293;5294;5295;5296;8503;2932;5584;5590;6517;5170;hsa-miR-205-5p;hsa-let-7b-5p;hsa-miR-184;hsa-miR-30a-5p;hsa-miR-125b-5p;hsa-miR-9-5p;hsa-miR-27a-3p;hsa-miR-223-3p;hsa-miR-186-5p;hsa-miR-153-3p;hsa-miR-183-5p;hsa-miR-96-5p;hsa-miR-182-5p;hsa-miR-99a-5p;hsa-miR-144-3p;hsa-miR-16…
path:04910_13	path:04910	Insulin signaling pathway	6654;6655;3265;3845;4893;25759;399694;53358;6464;2885;3667;8471;8660;hsa-let-7a-5p;hsa-miR-181d-5p;hsa-miR-181a-5p;hsa-miR-143-3p;hsa-let-7c-5p;hsa-miR-622;hsa-let-7c-3p;hsa-miR-126-3p;hsa-miR-155-5p;hsa-miR-96-5p;hsa-miR-217;hsa-let-7g-5p;hsa-miR-18a-3p;hsa-miR-181c-5p;hsa-let-7b-5p;hsa-miR-20a-5p;hsa-miR-124-3p;hsa-miR-145-5p;hsa-miR-148b-3p;hsa-miR-16-5p;hsa-miR-429;hsa-miR-200c-3p;hsa-miR-200…
path:04910_14	path:04910	Insulin signaling pathway	6654;6655;3265;3845;4893;5604;5605;369;5894;673;hsa-let-7a-5p;hsa-miR-181d-5p;hsa-miR-181a-5p;hsa-miR-143-3p;hsa-let-7c-5p;hsa-miR-622;hsa-let-7c-3p;hsa-miR-126-3p;hsa-miR-155-5p;hsa-miR-96-5p;hsa-miR-217;hsa-let-7g-5p;hsa-miR-18a-3p;hsa-miR-181c-5p;hsa-let-7b-5p;hsa-miR-20a-5p;hsa-miR-124-3p;hsa-miR-145-5p;hsa-miR-148b-3p;hsa-miR-16-5p;hsa-miR-424-5p;hsa-miR-34a-5p;hsa-miR-497-5p;hsa-miR-7-5p;hs…
path:04910_15	path:04910	Insulin signaling pathway	2002;2872;8569;5594;5595;5604;5605;369;5894;673;hsa-miR-28-5p;hsa-miR-30a-5p;hsa-miR-320a;hsa-miR-199a-3p;hsa-miR-335-5p;hsa-miR-483-5p;hsa-miR-424-5p;hsa-miR-34a-5p;hsa-miR-497-5p;hsa-let-7b-5p;hsa-miR-7-5p;hsa-miR-125b-5p
path:04910_16	path:04910	Insulin signaling pathway	9322;23265;23433;2889;1398;1399;6517;hsa-miR-155-5p;hsa-miR-126-3p;hsa-miR-132-3p;hsa-miR-107;hsa-let-7b-5p;hsa-miR-223-3p
path:04910_17	path:04910	Insulin signaling pathway	3636;5499;5500;5501;5506;5507;5509;79660;2308;9322;572;7249;2475;5139;5140;23265;10000;207;208;23533;5290;5291;5293;5294;5295;5296;8503;2932;5584;5590;6517;5170;hsa-miR-205-5p;hsa-let-7b-5p;hsa-miR-184;hsa-miR-30a-5p;hsa-miR-9-5p;hsa-miR-27a-3p;hsa-miR-223-3p;hsa-miR-186-5p;hsa-miR-153-3p;hsa-miR-183-5p;hsa-miR-96-5p;hsa-miR-182-5p;hsa-miR-99a-5p;hsa-miR-144-3p;hsa-miR-16-5p;hsa-miR-100-5p;hsa-mi…
path:04910_18	path:04910	Insulin signaling pathway	10580;10211;2319;hsa-miR-1;hsa-miR-124-3p
path:04910_19	path:04910	Insulin signaling pathway	5792;5770;122809;8651;8835;9021;3630;25759;399694;53358;6464;3643;2889;10603;23624;867;868;3667;8471;8660;hsa-miR-1;hsa-miR-24-3p;hsa-miR-210-3p;hsa-miR-122-5p;hsa-miR-362-3p;hsa-miR-98-5p;hsa-miR-194-5p;hsa-miR-429;hsa-miR-200c-3p;hsa-miR-200b-3p;hsa-miR-141-3p;hsa-miR-200a-3p;hsa-miR-126-3p;hsa-miR-145-5p;hsa-miR-148a-3p;hsa-miR-217;hsa-miR-7-5p;hsa-miR-152-3p;hsa-miR-33a-5p
path:04912_1	path:04912	GnRH signaling pathway	107;108;109;111;112;113;114;115;196883;2767;2776;2798;2778;2796;2797;hsa-miR-182-5p;hsa-miR-155-5p;hsa-miR-1
path:04912_2	path:04912	GnRH signaling pathway	107;108;109;111;112;113;114;115;196883;468;2778;5566;5567;5568;5613;hsa-miR-182-5p;hsa-miR-214-3p;hsa-miR-155-5p;hsa-miR-1
path:04912_3	path:04912	GnRH signaling pathway	23236;5330;5331;5332;998;4214;3708;3709;3710;163688;51806;801;805;808;810;6714;hsa-let-7b-5p;hsa-miR-1;hsa-miR-224-5p;hsa-miR-195-5p;hsa-miR-330-3p;hsa-miR-375;hsa-miR-185-5p;hsa-miR-137;hsa-miR-29c-3p;hsa-miR-608;hsa-miR-29a-3p;hsa-miR-216a-5p;hsa-miR-29b-3p;hsa-miR-424-5p;hsa-miR-205-5p;hsa-miR-23b-3p;hsa-miR-33a-5p
path:04912_4	path:04912	GnRH signaling pathway	23236;5330;5331;5332;998;3708;3709;3710;2767;2776;hsa-let-7b-5p;hsa-miR-1;hsa-miR-224-5p;hsa-miR-195-5p;hsa-miR-330-3p;hsa-miR-375;hsa-miR-185-5p;hsa-miR-137;hsa-miR-29c-3p;hsa-miR-608;hsa-miR-29a-3p;hsa-miR-216a-5p;hsa-miR-29b-3p;hsa-miR-424-5p
path:04912_5	path:04912	GnRH signaling pathway	998;5606;5608;1432;5600;5603;6300;10746;4214;4215;4216;5609;6416;hsa-miR-1;hsa-miR-224-5p;hsa-miR-195-5p;hsa-miR-330-3p;hsa-miR-375;hsa-miR-185-5p;hsa-miR-137;hsa-miR-29c-3p;hsa-miR-608;hsa-miR-29a-3p;hsa-miR-216a-5p;hsa-miR-29b-3p;hsa-miR-30a-5p;hsa-miR-214-3p;hsa-miR-145-5p;hsa-miR-200a-3p;hsa-miR-24-3p;hsa-miR-141-3p;hsa-miR-125b-5p;hsa-miR-122-5p;hsa-miR-520b;hsa-miR-26a-5p
path:04912_6	path:04912	GnRH signaling pathway	998;815;816;817;818;4214;3708;3709;3710;163688;51806;801;805;808;810;6714;hsa-miR-1;hsa-miR-224-5p;hsa-miR-195-5p;hsa-miR-330-3p;hsa-miR-375;hsa-miR-185-5p;hsa-miR-137;hsa-miR-29c-3p;hsa-miR-608;hsa-miR-29a-3p;hsa-miR-216a-5p;hsa-miR-29b-3p;hsa-miR-219a-5p;hsa-miR-16-5p;hsa-miR-424-5p;hsa-miR-205-5p;hsa-miR-23b-3p;hsa-miR-33a-5p
path:04912_7	path:04912	GnRH signaling pathway	23236;5330;5331;5332;3708;3709;3710;2767;2776;2798;hsa-let-7b-5p;hsa-miR-1;hsa-miR-424-5p
path:04912_8	path:04912	GnRH signaling pathway	4323;4313;1956;1839;hsa-miR-145-5p;hsa-miR-16-5p;hsa-miR-7-5p;hsa-miR-30a-5p;hsa-miR-27a-3p;hsa-let-7a-5p;hsa-miR-146a-5p;hsa-miR-155-5p;hsa-miR-21-5p;hsa-miR-1;hsa-let-7c-3p;hsa-miR-128-3p;hsa-miR-542-5p;hsa-let-7c-5p;hsa-miR-133a-3p;hsa-miR-133b;hsa-miR-132-3p;hsa-miR-194-5p
path:04912_9	path:04912	GnRH signaling pathway	998;4214;3708;3709;3710;163688;51806;801;805;808;810;6714;3265;3845;4893;1956;hsa-miR-1;hsa-miR-224-5p;hsa-miR-195-5p;hsa-miR-330-3p;hsa-miR-375;hsa-miR-185-5p;hsa-miR-137;hsa-miR-29c-3p;hsa-miR-608;hsa-miR-29a-3p;hsa-miR-216a-5p;hsa-miR-29b-3p;hsa-miR-424-5p;hsa-miR-205-5p;hsa-miR-23b-3p;hsa-miR-33a-5p;hsa-let-7a-5p;hsa-miR-181d-5p;hsa-miR-181a-5p;hsa-miR-143-3p;hsa-let-7c-5p;hsa-miR-622;hsa-let…
path:04912_10	path:04912	GnRH signaling pathway	2002;5594;5595;5604;5605;5894;hsa-miR-28-5p;hsa-miR-30a-5p;hsa-miR-320a;hsa-miR-199a-3p;hsa-miR-335-5p;hsa-miR-483-5p;hsa-miR-424-5p;hsa-miR-34a-5p;hsa-miR-497-5p;hsa-let-7b-5p;hsa-miR-7-5p;hsa-miR-125b-5p
path:04912_11	path:04912	GnRH signaling pathway	998;6714;5894;3265;3845;4893;6654;6655;2885;1956;hsa-miR-1;hsa-miR-224-5p;hsa-miR-195-5p;hsa-miR-330-3p;hsa-miR-375;hsa-miR-185-5p;hsa-miR-137;hsa-miR-29c-3p;hsa-miR-608;hsa-miR-29a-3p;hsa-miR-216a-5p;hsa-miR-29b-3p;hsa-miR-205-5p;hsa-miR-23b-3p;hsa-miR-33a-5p;hsa-miR-7-5p;hsa-miR-125b-5p;hsa-let-7a-5p;hsa-miR-181d-5p;hsa-miR-181a-5p;hsa-miR-143-3p;hsa-let-7c-5p;hsa-miR-622;hsa-let-7c-3p;hsa-miR-…
path:04912_12	path:04912	GnRH signaling pathway	998;6714;3265;3845;4893;6654;6655;2885;1956;1839;hsa-miR-1;hsa-miR-224-5p;hsa-miR-195-5p;hsa-miR-330-3p;hsa-miR-375;hsa-miR-185-5p;hsa-miR-137;hsa-miR-29c-3p;hsa-miR-608;hsa-miR-29a-3p;hsa-miR-216a-5p;hsa-miR-29b-3p;hsa-miR-205-5p;hsa-miR-23b-3p;hsa-miR-33a-5p;hsa-let-7a-5p;hsa-miR-181d-5p;hsa-miR-181a-5p;hsa-miR-143-3p;hsa-let-7c-5p;hsa-miR-622;hsa-let-7c-3p;hsa-miR-126-3p;hsa-miR-155-5p;hsa-miR…
path:04912_13	path:04912	GnRH signaling pathway	998;5606;5608;4214;5609;6416;5599;5601;5602;hsa-miR-1;hsa-miR-224-5p;hsa-miR-195-5p;hsa-miR-330-3p;hsa-miR-375;hsa-miR-185-5p;hsa-miR-137;hsa-miR-29c-3p;hsa-miR-608;hsa-miR-29a-3p;hsa-miR-216a-5p;hsa-miR-29b-3p;hsa-miR-30a-5p;hsa-miR-214-3p;hsa-miR-145-5p;hsa-miR-141-3p;hsa-miR-20a-5p;hsa-miR-17-5p;hsa-miR-199a-3p;hsa-miR-93-5p;hsa-miR-106b-5p
path:04912_14	path:04912	GnRH signaling pathway	4214;5609;6416;5599;5601;5602;3725;hsa-miR-214-3p;hsa-miR-141-3p;hsa-miR-20a-5p;hsa-miR-17-5p;hsa-miR-199a-3p;hsa-miR-93-5p;hsa-miR-106b-5p;hsa-miR-155-5p;hsa-miR-30a-5p
path:04914_1	path:04914	Progesterone-mediated oocyte maturation	3480;3479;3630;3845;369;5894;673;hsa-miR-7-5p;hsa-miR-194-5p;hsa-miR-139-5p;hsa-miR-335-5p;hsa-miR-133b;hsa-miR-122-5p;hsa-miR-223-3p;hsa-miR-376a-3p;hsa-miR-497-5p;hsa-miR-145-5p;hsa-miR-376c-3p;hsa-miR-383-5p;hsa-miR-30a-5p;hsa-miR-99a-5p;hsa-miR-100-5p;hsa-miR-138-5p;hsa-miR-152-3p;hsa-miR-181b-5p;hsa-miR-27a-3p;hsa-let-7c-5p;hsa-let-7a-5p;hsa-miR-622;hsa-let-7c-3p;hsa-miR-126-3p;hsa-miR-155-5…
path:04914_2	path:04914	Progesterone-mediated oocyte maturation	4342;3320;3326;5594;5595;5604;hsa-miR-16-5p;hsa-miR-193b-3p;hsa-miR-28-5p;hsa-miR-30a-5p;hsa-miR-320a;hsa-miR-199a-3p;hsa-miR-335-5p;hsa-miR-483-5p;hsa-miR-424-5p;hsa-miR-34a-5p;hsa-miR-497-5p
path:04914_3	path:04914	Progesterone-mediated oocyte maturation	107;108;109;111;112;113;114;115;196883;5566;5567;5568;5613;2770;2771;2773;hsa-miR-182-5p;hsa-miR-1;hsa-miR-30a-5p;hsa-miR-30d-5p;hsa-miR-124-3p
path:04914_4	path:04914	Progesterone-mediated oocyte maturation	983;993;994;995;5347;9088;245711;387778;hsa-miR-24-3p;hsa-miR-663a;hsa-miR-31-5p;hsa-miR-15a-5p;hsa-let-7c-3p;hsa-miR-503-5p;hsa-miR-449b-5p;hsa-let-7c-5p;hsa-let-7b-5p;hsa-miR-21-5p;hsa-miR-449a;hsa-miR-34a-5p;hsa-miR-424-5p;hsa-miR-148a-3p;hsa-miR-100-5p;hsa-miR-155-5p;hsa-miR-16-5p
path:04914_5	path:04914	Progesterone-mediated oocyte maturation	10000;207;208;5139;5140;hsa-miR-122-5p;hsa-miR-15a-5p;hsa-miR-16-5p;hsa-miR-519d-3p;hsa-miR-302b-3p;hsa-miR-451a;hsa-miR-302d-3p;hsa-miR-143-3p;hsa-miR-149-3p;hsa-miR-302a-3p;hsa-miR-125b-5p;hsa-miR-302c-3p;hsa-miR-185-5p;hsa-miR-184;hsa-miR-708-5p;hsa-miR-21-5p;hsa-miR-155-5p
path:04914_6	path:04914	Progesterone-mediated oocyte maturation	10393;246184;25847;29882;29945;51433;51434;51529;64682;8697;8881;996;51343;10459;4085;8379;699;hsa-miR-124-3p;hsa-let-7b-5p;hsa-miR-34a-5p;hsa-miR-16-5p;hsa-miR-192-5p;hsa-miR-1;hsa-miR-450a-1-3p
path:04914_7	path:04914	Progesterone-mediated oocyte maturation	51343;10459;4085;8379;699;27330;6195;6196;6197;hsa-miR-192-5p;hsa-miR-1;hsa-miR-450a-1-3p;hsa-miR-125b-5p
path:04914_8	path:04914	Progesterone-mediated oocyte maturation	983;699;9088;27330;6195;6196;6197;5594;5595;hsa-miR-24-3p;hsa-miR-663a;hsa-miR-31-5p;hsa-miR-450a-1-3p;hsa-miR-125b-5p;hsa-miR-28-5p;hsa-miR-30a-5p;hsa-miR-320a;hsa-miR-199a-3p;hsa-miR-335-5p;hsa-miR-483-5p
path:04914_9	path:04914	Progesterone-mediated oocyte maturation	983;993;994;995;9088;1017;245711;387778;hsa-miR-24-3p;hsa-miR-663a;hsa-miR-31-5p;hsa-miR-15a-5p;hsa-let-7c-3p;hsa-miR-503-5p;hsa-miR-449b-5p;hsa-let-7c-5p;hsa-let-7b-5p;hsa-miR-21-5p;hsa-miR-449a;hsa-miR-34a-5p;hsa-miR-424-5p;hsa-miR-148a-3p;hsa-miR-103a-3p;hsa-miR-124-3p;hsa-miR-885-5p;hsa-miR-155-5p;hsa-miR-302d-3p;hsa-miR-376a-3p
path:04914_10	path:04914	Progesterone-mediated oocyte maturation	1432;5599;5600;5601;5602;5603;6300;5241;23533;5290;5291;5293;5294;5295;5296;8503;hsa-miR-200a-3p;hsa-miR-24-3p;hsa-miR-141-3p;hsa-miR-125b-5p;hsa-miR-214-3p;hsa-miR-122-5p;hsa-miR-20a-5p;hsa-miR-17-5p;hsa-miR-199a-3p;hsa-miR-93-5p;hsa-miR-106b-5p;hsa-miR-126-3p;hsa-miR-148b-3p;hsa-miR-30a-5p;hsa-miR-29a-3p;hsa-miR-376a-3p;hsa-miR-133a-3p;hsa-miR-30c-5p
path:04916_1	path:04916	Melanogenesis	1855;1856;1857;163688;51806;801;805;808;810;2770;2771;2773;2775;1910;11211;2535;7855;7976;8321;8322;8323;8324;8325;8326;23236;5330;5331;5332;5578;5579;5582;hsa-miR-221-3p;hsa-miR-324-3p;hsa-miR-1;hsa-miR-30a-5p;hsa-miR-30d-5p;hsa-miR-124-3p;hsa-miR-31-5p;hsa-miR-204-5p;hsa-miR-145-5p;hsa-miR-375;hsa-let-7b-5p
path:04916_2	path:04916	Melanogenesis	1855;1856;1857;2775;1910;11211;2535;7855;7976;8321;8322;8323;8324;8325;8326;23236;5330;5331;5332;2932;2776;hsa-miR-221-3p;hsa-miR-324-3p;hsa-miR-31-5p;hsa-miR-204-5p;hsa-miR-145-5p;hsa-miR-375;hsa-let-7b-5p;hsa-miR-1;hsa-miR-155-5p;hsa-miR-26a-5p
path:04916_3	path:04916	Melanogenesis	1638;7306;7299;4286;5566;5567;5568;5613;1387;2033;51176;6932;6934;83439;10488;1385;148327;64764;84699;90993;5594;5595;hsa-miR-155-5p;hsa-miR-182-5p;hsa-miR-137;hsa-miR-324-3p;hsa-miR-150-5p;hsa-miR-34a-5p;hsa-miR-200c-3p;hsa-miR-200a-3p;hsa-miR-200b-3p;hsa-miR-429;hsa-miR-141-3p;hsa-miR-34b-5p;hsa-miR-203a;hsa-miR-103a-3p;hsa-miR-28-5p;hsa-miR-30a-5p;hsa-miR-320a;hsa-miR-199a-3p;hsa-miR-335-5p;hs…
path:04916_4	path:04916	Melanogenesis	5566;5567;5568;5613;163688;51806;801;805;808;810;2770;2771;2773;2775;23236;5330;5331;5332;5578;5579;5582;hsa-miR-1;hsa-miR-30a-5p;hsa-miR-30d-5p;hsa-miR-124-3p;hsa-let-7b-5p
path:04916_5	path:04916	Melanogenesis	815;816;817;818;163688;51806;801;805;808;810;2770;2771;2773;2775;23236;5330;5331;5332;5578;5579;5582;hsa-miR-1;hsa-miR-219a-5p;hsa-miR-16-5p;hsa-miR-30a-5p;hsa-miR-30d-5p;hsa-miR-124-3p;hsa-let-7b-5p
path:04916_6	path:04916	Melanogenesis	1855;1856;1857;2770;2771;2773;2775;1910;11211;2535;7855;7976;8321;8322;8323;8324;8325;8326;23236;5330;5331;5332;1906;hsa-miR-221-3p;hsa-miR-324-3p;hsa-miR-1;hsa-miR-30a-5p;hsa-miR-30d-5p;hsa-miR-124-3p;hsa-miR-31-5p;hsa-miR-204-5p;hsa-miR-145-5p;hsa-miR-375;hsa-let-7b-5p;hsa-miR-155-5p;hsa-miR-199a-5p
path:04916_7	path:04916	Melanogenesis	3815;4254;5894;3265;3845;4893;hsa-miR-146b-5p;hsa-miR-221-3p;hsa-miR-222-3p;hsa-miR-7-5p;hsa-miR-125b-5p;hsa-let-7a-5p;hsa-miR-181d-5p;hsa-miR-181a-5p;hsa-miR-143-3p;hsa-let-7c-5p;hsa-miR-622;hsa-let-7c-3p;hsa-miR-126-3p;hsa-miR-155-5p;hsa-miR-96-5p;hsa-miR-217;hsa-let-7g-5p;hsa-miR-18a-3p;hsa-miR-181c-5p;hsa-let-7b-5p;hsa-miR-20a-5p;hsa-miR-124-3p;hsa-miR-145-5p;hsa-miR-148b-3p;hsa-miR-16-5p
path:04916_8	path:04916	Melanogenesis	1855;1856;1857;2775;1910;11211;2535;7855;7976;8321;8322;8323;8324;8325;8326;23236;5330;5331;5332;2776;51384;54361;7471;7472;7473;7474;7475;7476;7477;7478;7479;7480;7481;7482;7483;7484;80326;81029;89780;hsa-miR-221-3p;hsa-miR-324-3p;hsa-miR-31-5p;hsa-miR-204-5p;hsa-miR-145-5p;hsa-miR-375;hsa-let-7b-5p;hsa-miR-1;hsa-miR-29c-3p;hsa-miR-34a-5p;hsa-let-7e-5p;hsa-let-7c-5p;hsa-let-7c-3p;hsa-miR-122-5p;…
path:04916_9	path:04916	Melanogenesis	434;2778;107;108;109;111;112;113;114;115;196883;5443;4157;hsa-miR-155-5p;hsa-miR-1;hsa-miR-182-5p;hsa-miR-488-3p
path:04916_10	path:04916	Melanogenesis	1638;7306;7299;4286;1387;2033;51176;6932;6934;83439;10488;1385;148327;64764;84699;90993;1499;5594;5595;hsa-miR-155-5p;hsa-miR-182-5p;hsa-miR-137;hsa-miR-324-3p;hsa-miR-150-5p;hsa-miR-34a-5p;hsa-miR-200c-3p;hsa-miR-200a-3p;hsa-miR-200b-3p;hsa-miR-429;hsa-miR-141-3p;hsa-miR-34b-5p;hsa-miR-203a;hsa-miR-103a-3p;hsa-miR-124-3p;hsa-miR-30a-5p;hsa-miR-214-3p;hsa-miR-28-5p;hsa-miR-320a;hsa-miR-199a-3p;hs…
path:04916_11	path:04916	Melanogenesis	1855;1856;1857;2775;2932;1499;2776;hsa-miR-221-3p;hsa-miR-324-3p;hsa-miR-155-5p;hsa-miR-26a-5p;hsa-miR-200a-3p;hsa-miR-34a-5p;hsa-miR-124-3p;hsa-miR-30a-5p;hsa-miR-214-3p
path:04916_12	path:04916	Melanogenesis	1638;7306;7299;4286;1387;2033;51176;6932;6934;83439;10488;1385;148327;64764;84699;90993;5594;5595;5604;5605;hsa-miR-155-5p;hsa-miR-182-5p;hsa-miR-137;hsa-miR-324-3p;hsa-miR-150-5p;hsa-miR-34a-5p;hsa-miR-200c-3p;hsa-miR-200a-3p;hsa-miR-200b-3p;hsa-miR-429;hsa-miR-141-3p;hsa-miR-34b-5p;hsa-miR-203a;hsa-miR-103a-3p;hsa-miR-28-5p;hsa-miR-30a-5p;hsa-miR-320a;hsa-miR-199a-3p;hsa-miR-335-5p;hsa-miR-483-…
path:04916_13	path:04916	Melanogenesis	4286;5594;5595;5604;5605;5894;hsa-miR-155-5p;hsa-miR-182-5p;hsa-miR-137;hsa-miR-28-5p;hsa-miR-30a-5p;hsa-miR-320a;hsa-miR-199a-3p;hsa-miR-335-5p;hsa-miR-483-5p;hsa-miR-424-5p;hsa-miR-34a-5p;hsa-miR-497-5p;hsa-let-7b-5p;hsa-miR-7-5p;hsa-miR-125b-5p
path:04920_1	path:04920	Adipocytokine signaling pathway	4790;5970;4792;4793;4794;9021;3953;1147;3551;8517;6774;5599;5601;5602;2475;3667;8471;8660;3717;hsa-miR-146a-5p;hsa-miR-155-5p;hsa-miR-9-5p;hsa-let-7a-5p;hsa-miR-146b-5p;hsa-miR-15a-5p;hsa-miR-124-3p;hsa-miR-30e-3p;hsa-miR-223-3p;hsa-miR-16-5p;hsa-miR-23b-3p;hsa-miR-195-5p;hsa-miR-200c-3p;hsa-miR-218-5p;hsa-miR-199a-5p;hsa-miR-21-5p;hsa-miR-20b-5p;hsa-miR-337-3p;hsa-miR-214-3p;hsa-miR-141-3p;hsa-m…
path:04920_2	path:04920	Adipocytokine signaling pathway	4790;5970;5781;9021;126129;1374;1375;3952;51422;53632;5562;5563;5564;5565;5571;5465;3953;10645;6794;84254;6774;3667;8471;8660;3717;hsa-miR-146a-5p;hsa-miR-155-5p;hsa-miR-9-5p;hsa-let-7a-5p;hsa-miR-146b-5p;hsa-miR-15a-5p;hsa-miR-124-3p;hsa-miR-489-3p;hsa-miR-23a-3p;hsa-miR-181a-5p;hsa-miR-370-3p;hsa-miR-16-5p;hsa-miR-30a-5p;hsa-miR-122-5p;hsa-miR-1;hsa-miR-22-3p;hsa-miR-10b-5p;hsa-miR-519d-3p;hsa-…
path:04920_3	path:04920	Adipocytokine signaling pathway	9021;126129;1374;1375;2180;2181;2182;23205;23305;51703;81616;5443;51422;53632;5562;5563;5564;5565;5571;5465;3953;6774;10891;3717;hsa-miR-155-5p;hsa-miR-370-3p;hsa-miR-16-5p;hsa-let-7b-5p;hsa-miR-34a-5p;hsa-miR-30a-5p;hsa-miR-488-3p;hsa-miR-122-5p;hsa-miR-1;hsa-miR-22-3p;hsa-miR-10b-5p;hsa-miR-519d-3p;hsa-miR-21-5p;hsa-miR-141-3p;hsa-miR-20b-5p;hsa-miR-337-3p;hsa-miR-23a-3p;hsa-miR-375;hsa-miR-135…
path:04920_4	path:04920	Adipocytokine signaling pathway	4790;5970;5781;9021;126129;1374;1375;5443;51422;53632;5562;5563;5564;5565;5571;5465;3953;10645;6794;84254;6774;3667;8471;8660;10891;3717;hsa-miR-146a-5p;hsa-miR-155-5p;hsa-miR-9-5p;hsa-let-7a-5p;hsa-miR-146b-5p;hsa-miR-15a-5p;hsa-miR-124-3p;hsa-miR-489-3p;hsa-miR-23a-3p;hsa-miR-181a-5p;hsa-miR-370-3p;hsa-miR-16-5p;hsa-miR-488-3p;hsa-miR-30a-5p;hsa-miR-122-5p;hsa-miR-1;hsa-miR-22-3p;hsa-miR-10b-5p…
path:04920_5	path:04920	Adipocytokine signaling pathway	9021;126129;1374;1375;2538;57818;5105;5106;5443;51422;53632;5562;5563;5564;5565;5571;3953;10645;6794;84254;4852;6513;6517;181;6774;10891;3717;hsa-miR-155-5p;hsa-miR-370-3p;hsa-miR-16-5p;hsa-miR-23a-3p;hsa-miR-488-3p;hsa-miR-30a-5p;hsa-miR-122-5p;hsa-miR-1;hsa-miR-223-3p;hsa-miR-21-5p;hsa-miR-20b-5p;hsa-miR-337-3p;hsa-miR-375;hsa-miR-135a-5p
path:04920_6	path:04920	Adipocytokine signaling pathway	126129;1374;1375;2180;2181;2182;23205;23305;51703;81616;5465;6774;948;hsa-miR-155-5p;hsa-miR-370-3p;hsa-miR-16-5p;hsa-let-7b-5p;hsa-miR-34a-5p;hsa-miR-30a-5p;hsa-miR-22-3p;hsa-miR-10b-5p;hsa-miR-519d-3p;hsa-miR-21-5p;hsa-miR-141-3p;hsa-miR-20b-5p;hsa-miR-337-3p
path:04920_7	path:04920	Adipocytokine signaling pathway	126129;1374;1375;51422;53632;5562;5563;5564;5565;5571;9370;5465;51094;79602;3953;10645;6794;84254;hsa-miR-155-5p;hsa-miR-370-3p;hsa-miR-16-5p;hsa-miR-30a-5p;hsa-miR-122-5p;hsa-miR-1;hsa-miR-22-3p;hsa-miR-10b-5p;hsa-miR-519d-3p;hsa-miR-21-5p;hsa-miR-141-3p;hsa-miR-375;hsa-miR-124-3p
path:04920_8	path:04920	Adipocytokine signaling pathway	9021;126129;1374;1375;2180;2181;2182;23205;23305;51703;81616;51422;53632;5562;5563;5564;5565;5571;5465;51094;79602;3953;6774;3717;hsa-miR-155-5p;hsa-miR-370-3p;hsa-miR-16-5p;hsa-let-7b-5p;hsa-miR-34a-5p;hsa-miR-30a-5p;hsa-miR-122-5p;hsa-miR-1;hsa-miR-22-3p;hsa-miR-10b-5p;hsa-miR-519d-3p;hsa-miR-21-5p;hsa-miR-141-3p;hsa-miR-375;hsa-miR-124-3p;hsa-miR-20b-5p;hsa-miR-337-3p;hsa-miR-135a-5p
path:04920_9	path:04920	Adipocytokine signaling pathway	9021;126129;1374;1375;2538;57818;5105;5106;51422;53632;5562;5563;5564;5565;5571;51094;79602;3953;10645;6794;84254;4852;6513;6517;181;6774;3717;hsa-miR-155-5p;hsa-miR-370-3p;hsa-miR-16-5p;hsa-miR-23a-3p;hsa-miR-30a-5p;hsa-miR-122-5p;hsa-miR-1;hsa-miR-375;hsa-miR-124-3p;hsa-miR-223-3p;hsa-miR-21-5p;hsa-miR-20b-5p;hsa-miR-337-3p;hsa-miR-135a-5p
path:04920_10	path:04920	Adipocytokine signaling pathway	4790;5970;4792;4793;4794;9021;1147;3551;8517;5599;5601;5602;2475;7186;3667;8471;8660;hsa-miR-146a-5p;hsa-miR-155-5p;hsa-miR-9-5p;hsa-let-7a-5p;hsa-miR-146b-5p;hsa-miR-15a-5p;hsa-miR-124-3p;hsa-miR-30e-3p;hsa-miR-223-3p;hsa-miR-16-5p;hsa-miR-23b-3p;hsa-miR-195-5p;hsa-miR-200c-3p;hsa-miR-218-5p;hsa-miR-199a-5p;hsa-miR-214-3p;hsa-miR-141-3p;hsa-miR-20a-5p;hsa-miR-17-5p;hsa-miR-199a-3p;hsa-miR-93-5p;…
path:04920_11	path:04920	Adipocytokine signaling pathway	4792;4793;4794;1147;3551;8517;7133;5599;5601;5602;2475;7186;3667;8471;8660;8717;hsa-miR-30e-3p;hsa-miR-223-3p;hsa-miR-16-5p;hsa-miR-15a-5p;hsa-miR-23b-3p;hsa-miR-195-5p;hsa-miR-200c-3p;hsa-miR-218-5p;hsa-miR-199a-5p;hsa-miR-214-3p;hsa-miR-141-3p;hsa-miR-20a-5p;hsa-miR-17-5p;hsa-miR-199a-3p;hsa-miR-93-5p;hsa-miR-106b-5p;hsa-miR-99a-5p;hsa-miR-144-3p;hsa-miR-100-5p;hsa-miR-99b-5p;hsa-miR-126-3p;hsa…
path:04920_12	path:04920	Adipocytokine signaling pathway	1147;3551;8517;7133;5599;5601;5602;2475;7186;7132;8717;7124;hsa-miR-223-3p;hsa-miR-16-5p;hsa-miR-15a-5p;hsa-miR-23b-3p;hsa-miR-195-5p;hsa-miR-200c-3p;hsa-miR-218-5p;hsa-miR-199a-5p;hsa-miR-214-3p;hsa-miR-141-3p;hsa-miR-20a-5p;hsa-miR-17-5p;hsa-miR-199a-3p;hsa-miR-93-5p;hsa-miR-106b-5p;hsa-miR-99a-5p;hsa-miR-144-3p;hsa-miR-100-5p;hsa-miR-99b-5p;hsa-miR-203a
path:04930_1	path:04930	Type II diabetes mellitus	5313;5315;2645;3098;3099;3101;80201;6514;hsa-miR-133b;hsa-miR-133a-3p;hsa-miR-30a-5p;hsa-miR-326;hsa-miR-155-5p;hsa-miR-143-3p;hsa-miR-125b-5p;hsa-miR-125a-5p
path:04930_2	path:04930	Type II diabetes mellitus	23533;5290;5291;5293;5294;5295;5296;8503;6517;3667;3643;122809;8651;8835;9021;5594;5595;3551;8471;8660;5599;5601;5602;7124;2475;hsa-miR-148b-3p;hsa-miR-30a-5p;hsa-miR-29a-3p;hsa-miR-376a-3p;hsa-miR-126-3p;hsa-miR-133a-3p;hsa-miR-30c-5p;hsa-miR-223-3p;hsa-miR-145-5p;hsa-miR-148a-3p;hsa-miR-217;hsa-miR-7-5p;hsa-miR-152-3p;hsa-miR-98-5p;hsa-miR-194-5p;hsa-miR-28-5p;hsa-miR-320a;hsa-miR-199a-3p;hsa-m…
path:04930_3	path:04930	Type II diabetes mellitus	23533;5290;5291;5293;5294;5295;5296;8503;6517;3667;9370;8471;8660;2475;hsa-miR-148b-3p;hsa-miR-30a-5p;hsa-miR-29a-3p;hsa-miR-376a-3p;hsa-miR-126-3p;hsa-miR-133a-3p;hsa-miR-30c-5p;hsa-miR-223-3p;hsa-miR-145-5p;hsa-miR-148a-3p;hsa-miR-217;hsa-miR-7-5p;hsa-miR-152-3p;hsa-miR-33a-5p;hsa-miR-99a-5p;hsa-miR-144-3p;hsa-miR-16-5p;hsa-miR-100-5p;hsa-miR-99b-5p
path:04930_4	path:04930	Type II diabetes mellitus	23533;5290;5291;5293;5294;5295;5296;8503;3667;3643;3630;122809;8651;8835;9021;5594;5595;3551;8471;8660;5599;5601;5602;2475;hsa-miR-148b-3p;hsa-miR-30a-5p;hsa-miR-29a-3p;hsa-miR-376a-3p;hsa-miR-126-3p;hsa-miR-133a-3p;hsa-miR-30c-5p;hsa-miR-145-5p;hsa-miR-148a-3p;hsa-miR-217;hsa-miR-7-5p;hsa-miR-152-3p;hsa-miR-98-5p;hsa-miR-194-5p;hsa-miR-28-5p;hsa-miR-320a;hsa-miR-199a-3p;hsa-miR-335-5p;hsa-miR-48…
path:04930_5	path:04930	Type II diabetes mellitus	3667;3643;3630;122809;8651;8835;9021;5594;5595;3651;8471;8660;773;774;775;776;777;8913;389692;hsa-miR-126-3p;hsa-miR-145-5p;hsa-miR-148a-3p;hsa-miR-217;hsa-miR-7-5p;hsa-miR-152-3p;hsa-miR-98-5p;hsa-miR-194-5p;hsa-miR-28-5p;hsa-miR-30a-5p;hsa-miR-320a;hsa-miR-199a-3p;hsa-miR-335-5p;hsa-miR-483-5p;hsa-miR-33a-5p;hsa-miR-133a-3p
path:04930_6	path:04930	Type II diabetes mellitus	3643;3630;3651;773;774;775;776;777;8913;389692;3767;6833;hsa-miR-133a-3p
path:04950_1	path:04950	Maturity onset diabetes of the young	6928;3280;3175;3651;4760;4821;5078;5080;4825;50674;hsa-miR-199b-5p;hsa-miR-23a-3p;hsa-miR-524-5p;hsa-miR-30a-5p;hsa-miR-10b-5p
path:04950_2	path:04950	Maturity onset diabetes of the young	3280;3175;2645;3651;4760;4821;3630;3375;5078;5080;4825;50674;hsa-miR-199b-5p;hsa-miR-23a-3p;hsa-miR-524-5p;hsa-miR-30a-5p;hsa-miR-10b-5p
path:04950_3	path:04950	Maturity onset diabetes of the young	6928;3175;3651;4760;389692;4821;5080;4825;50674;hsa-miR-30a-5p;hsa-miR-10b-5p
path:04950_4	path:04950	Maturity onset diabetes of the young	6928;3175;3651;389692;4821;5080;4825;2494;50674;3172;3087;3110;3170;hsa-miR-10b-5p;hsa-miR-24-3p;hsa-miR-34a-5p;hsa-miR-766-3p;hsa-miR-34b-5p;hsa-miR-449a;hsa-miR-765;hsa-miR-34c-5p;hsa-miR-629-5p
path:04950_5	path:04950	Maturity onset diabetes of the young	3651;3171;3174;6927;6514;5313;3172;hsa-miR-24-3p;hsa-miR-34a-5p;hsa-miR-766-3p;hsa-miR-34b-5p;hsa-miR-449a;hsa-miR-765;hsa-miR-34c-5p;hsa-miR-629-5p
path:04950_6	path:04950	Maturity onset diabetes of the young	3175;2645;3651;4760;389692;4821;3630;3375;5080;4825;50674;hsa-miR-30a-5p;hsa-miR-10b-5p
path:04950_7	path:04950	Maturity onset diabetes of the young	3175;3651;389692;6927;5080;6514;4825;5313;2494;3172;3087;3110;3170;hsa-miR-10b-5p;hsa-miR-24-3p;hsa-miR-34a-5p;hsa-miR-766-3p;hsa-miR-34b-5p;hsa-miR-449a;hsa-miR-765;hsa-miR-34c-5p;hsa-miR-629-5p
path:04960_1	path:04960	Aldosterone-regulated sodium reabsorption	6337;6338;6340;23439;476;477;478;480;481;482;483;486;6446;4306;3845;23327;53828;23533;5290;5291;5293;5294;5295;5296;8503;5170;3758;hsa-miR-193b-3p;hsa-miR-122-5p;hsa-miR-192-5p;hsa-let-7c-5p;hsa-let-7a-5p;hsa-miR-622;hsa-let-7c-3p;hsa-miR-126-3p;hsa-miR-155-5p;hsa-miR-96-5p;hsa-miR-217;hsa-let-7g-5p;hsa-miR-18a-3p;hsa-miR-143-3p;hsa-miR-181c-5p;hsa-miR-148b-3p;hsa-miR-30a-5p;hsa-miR-29a-3p;hsa-mi…
path:04960_2	path:04960	Aldosterone-regulated sodium reabsorption	6337;6338;6340;6446;4306;23327;5170;3758;2810;hsa-miR-34a-5p;hsa-miR-1
path:04960_3	path:04960	Aldosterone-regulated sodium reabsorption	3845;3643;3667;23533;5290;5291;5293;5294;5295;5296;8503;5170;hsa-let-7c-5p;hsa-let-7a-5p;hsa-miR-622;hsa-let-7c-3p;hsa-miR-126-3p;hsa-miR-155-5p;hsa-miR-96-5p;hsa-miR-217;hsa-let-7g-5p;hsa-miR-18a-3p;hsa-miR-143-3p;hsa-miR-181c-5p;hsa-miR-145-5p;hsa-miR-148a-3p;hsa-miR-7-5p;hsa-miR-152-3p;hsa-miR-148b-3p;hsa-miR-30a-5p;hsa-miR-29a-3p;hsa-miR-376a-3p;hsa-miR-133a-3p;hsa-miR-30c-5p
path:04960_4	path:04960	Aldosterone-regulated sodium reabsorption	3643;3667;23533;5290;5291;5293;5294;5295;5296;8503;3630;3479;hsa-miR-126-3p;hsa-miR-145-5p;hsa-miR-148a-3p;hsa-miR-217;hsa-miR-7-5p;hsa-miR-152-3p;hsa-miR-148b-3p;hsa-miR-30a-5p;hsa-miR-29a-3p;hsa-miR-376a-3p;hsa-miR-133a-3p;hsa-miR-30c-5p;hsa-miR-27a-3p
path:04960_5	path:04960	Aldosterone-regulated sodium reabsorption	6446;4306;3845;3667;23533;5290;5291;5293;5294;5295;5296;8503;5170;hsa-let-7c-5p;hsa-let-7a-5p;hsa-miR-622;hsa-let-7c-3p;hsa-miR-126-3p;hsa-miR-155-5p;hsa-miR-96-5p;hsa-miR-217;hsa-let-7g-5p;hsa-miR-18a-3p;hsa-miR-143-3p;hsa-miR-181c-5p;hsa-miR-145-5p;hsa-miR-148a-3p;hsa-miR-7-5p;hsa-miR-152-3p;hsa-miR-148b-3p;hsa-miR-30a-5p;hsa-miR-29a-3p;hsa-miR-376a-3p;hsa-miR-133a-3p;hsa-miR-30c-5p
path:04961_1	path:04961	Endocrine and other factor-regulated calcium reabsorption	56302;7421;793;8766;9365;5578;5579;5582;2099;5566;5567;5568;5613;hsa-miR-206;hsa-miR-19a-3p;hsa-miR-222-3p;hsa-miR-26a-5p;hsa-miR-193b-3p;hsa-miR-130a-3p;hsa-miR-19b-3p;hsa-miR-18a-5p;hsa-miR-20b-5p;hsa-miR-221-3p;hsa-miR-22-3p;hsa-miR-18b-5p;hsa-miR-29b-3p;hsa-miR-302c-3p
path:04961_2	path:04961	Endocrine and other factor-regulated calcium reabsorption	5745;5566;5567;5568;5613;112;115;2778;hsa-miR-182-5p;hsa-miR-155-5p;hsa-miR-1
path:04961_3	path:04961	Endocrine and other factor-regulated calcium reabsorption	624;5578;5579;5582;2776;23236;5330;5331;5332;hsa-let-7b-5p;hsa-miR-1
path:04961_4	path:04961	Endocrine and other factor-regulated calcium reabsorption	624;2776;23236;5330;5331;5332;3816;3817;hsa-let-7b-5p;hsa-miR-1
path:04961_5	path:04961	Endocrine and other factor-regulated calcium reabsorption	56302;7421;8766;9365;5578;5579;5582;2099;5566;5567;5568;5613;23439;476;477;478;480;481;482;483;486;hsa-miR-206;hsa-miR-19a-3p;hsa-miR-222-3p;hsa-miR-26a-5p;hsa-miR-193b-3p;hsa-miR-130a-3p;hsa-miR-19b-3p;hsa-miR-18a-5p;hsa-miR-20b-5p;hsa-miR-221-3p;hsa-miR-22-3p;hsa-miR-18b-5p;hsa-miR-29b-3p;hsa-miR-302c-3p;hsa-miR-122-5p;hsa-miR-192-5p
path:04961_6	path:04961	Endocrine and other factor-regulated calcium reabsorption	56302;7421;8766;9365;5578;5579;5582;23236;5330;5331;5332;2099;5566;5567;5568;5613;hsa-let-7b-5p;hsa-miR-1;hsa-miR-206;hsa-miR-19a-3p;hsa-miR-222-3p;hsa-miR-26a-5p;hsa-miR-193b-3p;hsa-miR-130a-3p;hsa-miR-19b-3p;hsa-miR-18a-5p;hsa-miR-20b-5p;hsa-miR-221-3p;hsa-miR-22-3p;hsa-miR-18b-5p;hsa-miR-29b-3p;hsa-miR-302c-3p
path:04961_7	path:04961	Endocrine and other factor-regulated calcium reabsorption	56302;7421;8766;9365;5578;5579;5582;2099;5566;5567;5568;5613;112;115;hsa-miR-206;hsa-miR-19a-3p;hsa-miR-222-3p;hsa-miR-26a-5p;hsa-miR-193b-3p;hsa-miR-130a-3p;hsa-miR-19b-3p;hsa-miR-18a-5p;hsa-miR-20b-5p;hsa-miR-221-3p;hsa-miR-22-3p;hsa-miR-18b-5p;hsa-miR-29b-3p;hsa-miR-302c-3p;hsa-miR-182-5p
path:04962_1	path:04962	Vasopressin-regulated water reabsorption	551;554;2778;109;112;115;hsa-miR-155-5p;hsa-miR-1;hsa-miR-182-5p
path:04962_2	path:04962	Vasopressin-regulated water reabsorption	554;2778;109;112;115;5566;5567;5568;5613;hsa-miR-155-5p;hsa-miR-1;hsa-miR-182-5p
path:04962_3	path:04962	Vasopressin-regulated water reabsorption	2778;109;112;115;5566;5567;5568;5613;10488;1385;148327;64764;84699;90993;9586;359;396;397;398;hsa-miR-155-5p;hsa-miR-1;hsa-miR-182-5p;hsa-miR-200b-3p;hsa-miR-34b-5p;hsa-miR-203a;hsa-miR-103a-3p;hsa-miR-204-5p;hsa-miR-211-5p;hsa-miR-16-5p;hsa-miR-151a-5p
path:04964_2	path:04964	Proximal tubule bicarbonate reclamation	4190;5105;5106;hsa-miR-16-5p;hsa-miR-155-5p
path:04970_1	path:04970	Salivary secretion	153;154;155;146;147;148;2778;107;108;109;111;112;113;114;115;196883;hsa-miR-155-5p;hsa-miR-1;hsa-miR-182-5p
path:04970_2	path:04970	Salivary secretion	153;154;155;146;147;148;1131;2776;23236;5330;5331;5332;hsa-let-7b-5p;hsa-miR-1
path:04970_3	path:04970	Salivary secretion	54831;362;163688;51806;801;805;808;810;4842;2977;2982;2983;3783;3778;hsa-miR-1;hsa-miR-30a-5p;hsa-miR-16-5p;hsa-miR-211-5p
path:04970_4	path:04970	Salivary secretion	153;154;155;2778;107;108;109;111;112;113;114;115;196883;5566;5567;5568;5613;hsa-miR-155-5p;hsa-miR-1;hsa-miR-182-5p
path:04970_5	path:04970	Salivary secretion	2778;107;108;109;111;112;113;114;115;196883;5566;5567;5568;5613;6844;hsa-miR-155-5p;hsa-miR-1;hsa-miR-182-5p;hsa-miR-34a-5p
path:04970_6	path:04970	Salivary secretion	146;147;148;1131;2776;23236;5330;5331;5332;3708;3709;3710;5578;5579;5582;hsa-let-7b-5p;hsa-miR-1;hsa-miR-424-5p
path:04970_8	path:04970	Salivary secretion	163688;51806;801;805;808;810;4842;2977;2982;2983;5592;5593;hsa-miR-1
path:04971_1	path:04971	Gastric acid secretion	887;1131;2776;23236;5330;5331;5332;3708;3709;3710;5578;5579;5582;hsa-miR-148a-3p;hsa-miR-148b-3p;hsa-let-7b-5p;hsa-miR-1;hsa-miR-424-5p
path:04971_2	path:04971	Gastric acid secretion	887;1131;2776;23236;5330;5331;5332;2520;hsa-miR-148a-3p;hsa-miR-148b-3p;hsa-let-7b-5p;hsa-miR-1
path:04971_3	path:04971	Gastric acid secretion	107;108;109;111;112;113;114;115;196883;5566;5567;5568;5613;3274;2778;3784;9992;2770;2771;2773;3758;3759;3766;3772;3773;hsa-miR-182-5p;hsa-miR-155-5p;hsa-miR-1;hsa-miR-133a-3p;hsa-miR-30a-5p;hsa-miR-30d-5p;hsa-miR-124-3p;hsa-miR-212-3p
path:04971_4	path:04971	Gastric acid secretion	107;108;109;111;112;113;114;115;196883;5566;5567;5568;5613;5578;5579;5582;3784;9992;7430;3758;3759;3766;3772;3773;hsa-miR-182-5p;hsa-miR-133a-3p;hsa-miR-204-5p;hsa-miR-183-5p;hsa-miR-1;hsa-miR-212-3p
path:04971_5	path:04971	Gastric acid secretion	107;108;109;111;112;113;114;115;196883;5566;5567;5568;5613;2778;3784;9992;2770;2771;2773;6752;3758;3759;3766;3772;3773;hsa-miR-182-5p;hsa-miR-155-5p;hsa-miR-1;hsa-miR-133a-3p;hsa-miR-30a-5p;hsa-miR-30d-5p;hsa-miR-124-3p;hsa-miR-212-3p
path:04971_6	path:04971	Gastric acid secretion	107;108;109;111;112;113;114;115;196883;2770;2771;2773;6752;6750;hsa-miR-182-5p;hsa-miR-1;hsa-miR-30a-5p;hsa-miR-30d-5p;hsa-miR-124-3p
path:04971_7	path:04971	Gastric acid secretion	163688;51806;801;805;808;810;340156;4638;85366;91807;815;816;817;818;hsa-miR-1;hsa-miR-219a-5p;hsa-miR-16-5p
path:04972_1	path:04972	Pancreatic secretion	886;1131;2776;23236;5330;5331;5332;3708;3709;3710;5578;5579;5582;hsa-let-7b-5p;hsa-miR-1;hsa-miR-424-5p
path:04972_2	path:04972	Pancreatic secretion	886;1131;2776;23236;5330;5331;5332;683;952;hsa-let-7b-5p;hsa-miR-1
path:04972_3	path:04972	Pancreatic secretion	3784;3778;1080;1179;22802;9635;2778;107;108;109;111;112;113;114;115;196883;hsa-miR-133a-3p;hsa-miR-211-5p;hsa-miR-433-3p;hsa-miR-509-3p;hsa-miR-155-5p;hsa-miR-1;hsa-miR-182-5p
path:04972_4	path:04972	Pancreatic secretion	3778;1080;6344;2778;107;108;109;111;112;113;114;115;196883;hsa-miR-211-5p;hsa-miR-433-3p;hsa-miR-509-3p;hsa-miR-155-5p;hsa-miR-1;hsa-miR-182-5p
path:04973_1	path:04973	Carbohydrate digestion and absorption	6518;23533;5290;5291;5293;5294;5295;5296;8503;10000;207;208;hsa-miR-148b-3p;hsa-miR-30a-5p;hsa-miR-29a-3p;hsa-miR-376a-3p;hsa-miR-126-3p;hsa-miR-133a-3p;hsa-miR-30c-5p;hsa-miR-122-5p;hsa-miR-15a-5p;hsa-miR-16-5p;hsa-miR-519d-3p;hsa-miR-302b-3p;hsa-miR-451a;hsa-miR-302d-3p;hsa-miR-143-3p;hsa-miR-149-3p;hsa-miR-302a-3p;hsa-miR-125b-5p;hsa-miR-302c-3p;hsa-miR-185-5p;hsa-miR-184;hsa-miR-708-5p;hsa-mi…
path:04975_1	path:04975	Fat digestion and absorption	10554;10555;346606;80168;84649;8694;8611;8612;8613;hsa-miR-125b-5p;hsa-miR-1
path:04976_1	path:04976	Bile secretion	1080;2778;107;108;109;111;112;113;114;115;196883;5566;5567;5568;5613;hsa-miR-433-3p;hsa-miR-509-3p;hsa-miR-155-5p;hsa-miR-1;hsa-miR-182-5p
path:04976_2	path:04976	Bile secretion	6344;2778;107;108;109;111;112;113;114;115;196883;5566;5567;5568;5613;hsa-miR-155-5p;hsa-miR-1;hsa-miR-182-5p
path:04976_3	path:04976	Bile secretion	10599;28234;6579;6554;8647;1244;1581;9971;5244;8431;200931;123264;6256;hsa-miR-33a-5p;hsa-miR-422a;hsa-miR-122-5p;hsa-miR-141-3p
path:05010_1	path:05010	Alzheimer's disease	5663;5664;2081;22926;hsa-miR-155-5p;hsa-miR-562;hsa-miR-424-5p;hsa-miR-503-5p
path:05010_2	path:05010	Alzheimer's disease	351;322;2597;8883;hsa-miR-20a-5p;hsa-miR-15a-5p;hsa-miR-520c-3p;hsa-miR-16-5p;hsa-miR-130a-3p;hsa-miR-17-5p;hsa-miR-101-3p;hsa-miR-106b-5p;hsa-miR-106a-5p;hsa-let-7d-5p;hsa-let-7a-5p;hsa-miR-644a;hsa-miR-29c-3p
path:05010_3	path:05010	Alzheimer's disease	842;836;54205;317;hsa-miR-133a-3p;hsa-let-7a-5p;hsa-miR-138-5p;hsa-miR-375;hsa-miR-30d-5p;hsa-miR-155-5p;hsa-miR-21-5p
path:05010_4	path:05010	Alzheimer's disease	3708;3709;3710;2776;23236;5330;5331;5332;hsa-miR-424-5p;hsa-let-7b-5p;hsa-miR-1
path:05010_5	path:05010	Alzheimer's disease	823;824;8851;1020;4137;2932;hsa-miR-34a-5p;hsa-miR-1;hsa-miR-30a-5p;hsa-miR-155-5p;hsa-miR-34c-5p;hsa-miR-26a-5p
path:05010_6	path:05010	Alzheimer's disease	355;7132;8772;841;637;hsa-miR-146a-5p;hsa-miR-504-5p;hsa-miR-106a-5p;hsa-miR-19b-1-5p;hsa-let-7a-5p
path:05010_7	path:05010	Alzheimer's disease	348;4035;4023;hsa-miR-545-3p;hsa-miR-205-5p;hsa-miR-1;hsa-miR-338-5p;hsa-miR-29a-3p;hsa-miR-138-5p;hsa-let-7b-5p;hsa-miR-155-5p
path:05010_8	path:05010	Alzheimer's disease	163688;51806;801;805;808;810;11261;5530;5532;5533;5534;5535;63928;572;hsa-miR-1;hsa-miR-16-5p;hsa-miR-30a-5p;hsa-miR-145-5p
path:05012_2	path:05012	Parkinson's disease	54205;27429;10105;291;292;293;7416;7417;7419;83447;842;836;317;hsa-miR-16-5p;hsa-miR-21-5p;hsa-miR-124-3p;hsa-miR-133a-3p;hsa-let-7a-5p;hsa-miR-138-5p;hsa-miR-375;hsa-miR-30d-5p;hsa-miR-155-5p
path:05014_1	path:05014	Amyotrophic lateral sclerosis (ALS)	6647;6506;10452;84134;54205;596;4747;4741;4744;79139;11261;5530;5532;5533;5534;5535;63928;hsa-miR-377-3p;hsa-miR-34a-5p;hsa-miR-204-5p;hsa-miR-21-5p;hsa-miR-15b-5p;hsa-miR-20a-5p;hsa-miR-16-5p;hsa-miR-181c-5p;hsa-miR-143-3p;hsa-miR-29c-3p;hsa-miR-181a-5p;hsa-let-7a-5p;hsa-miR-34b-5p;hsa-miR-195-5p;hsa-miR-29b-3p;hsa-miR-451a;hsa-miR-136-5p;hsa-miR-375;hsa-miR-630;hsa-miR-15a-5p;hsa-miR-34c-5p;hsa…
path:05014_2	path:05014	Amyotrophic lateral sclerosis (ALS)	6647;54205;581;572;596;598;842;hsa-miR-377-3p;hsa-miR-30a-5p;hsa-miR-1;hsa-miR-122-5p;hsa-miR-504-5p;hsa-miR-296-5p;hsa-miR-34a-5p;hsa-miR-204-5p;hsa-miR-21-5p;hsa-miR-15b-5p;hsa-miR-20a-5p;hsa-miR-16-5p;hsa-miR-181c-5p;hsa-miR-143-3p;hsa-miR-29c-3p;hsa-miR-181a-5p;hsa-let-7a-5p;hsa-miR-34b-5p;hsa-miR-195-5p;hsa-miR-29b-3p;hsa-miR-451a;hsa-miR-136-5p;hsa-miR-375;hsa-miR-630;hsa-miR-15a-5p;hsa-miR…
path:05014_3	path:05014	Amyotrophic lateral sclerosis (ALS)	54205;836;581;572;596;598;317;842;hsa-miR-138-5p;hsa-let-7a-5p;hsa-miR-375;hsa-miR-30d-5p;hsa-miR-30a-5p;hsa-miR-1;hsa-miR-122-5p;hsa-miR-504-5p;hsa-miR-296-5p;hsa-miR-34a-5p;hsa-miR-204-5p;hsa-miR-21-5p;hsa-miR-15b-5p;hsa-miR-20a-5p;hsa-miR-16-5p;hsa-miR-181c-5p;hsa-miR-143-3p;hsa-miR-29c-3p;hsa-miR-181a-5p;hsa-miR-34b-5p;hsa-miR-195-5p;hsa-miR-29b-3p;hsa-miR-451a;hsa-miR-136-5p;hsa-miR-630;hsa-…
path:05014_4	path:05014	Amyotrophic lateral sclerosis (ALS)	7124;7132;7133;1616;4217;hsa-miR-203a;hsa-miR-21-5p
path:05014_5	path:05014	Amyotrophic lateral sclerosis (ALS)	7132;7133;1616;4217;5606;5608;hsa-miR-21-5p;hsa-miR-30a-5p;hsa-miR-214-3p;hsa-miR-145-5p
path:05014_6	path:05014	Amyotrophic lateral sclerosis (ALS)	1616;4217;5606;5608;1432;5600;5603;6300;hsa-miR-21-5p;hsa-miR-30a-5p;hsa-miR-214-3p;hsa-miR-145-5p;hsa-miR-200a-3p;hsa-miR-24-3p;hsa-miR-141-3p;hsa-miR-125b-5p;hsa-miR-122-5p
path:05014_7	path:05014	Amyotrophic lateral sclerosis (ALS)	6647;6506;10452;84134;596;1432;5600;5603;6300;4747;4741;4744;5630;5961;79139;11261;5530;5532;5533;5534;5535;63928;hsa-miR-377-3p;hsa-miR-34a-5p;hsa-miR-204-5p;hsa-miR-21-5p;hsa-miR-15b-5p;hsa-miR-20a-5p;hsa-miR-16-5p;hsa-miR-181c-5p;hsa-miR-143-3p;hsa-miR-29c-3p;hsa-miR-181a-5p;hsa-let-7a-5p;hsa-miR-34b-5p;hsa-miR-195-5p;hsa-miR-29b-3p;hsa-miR-451a;hsa-miR-136-5p;hsa-miR-375;hsa-miR-630;hsa-miR-1…
path:05014_8	path:05014	Amyotrophic lateral sclerosis (ALS)	57679;5879;5868;hsa-miR-194-5p;hsa-miR-122-5p;hsa-miR-142-3p;hsa-miR-155-5p;hsa-miR-130a-3p
path:05016_1	path:05016	Huntington's disease	3064;5978;2902;2904;1742;3708;1211;1212;1213;8218;1173;1175;160;161;163;3092;hsa-miR-9-5p;hsa-miR-21-5p;hsa-miR-375;hsa-miR-424-5p;hsa-miR-124-3p;hsa-miR-155-5p;hsa-miR-34a-5p;hsa-miR-1;hsa-miR-16-5p;hsa-miR-224-5p;hsa-miR-30a-5p
path:05016_2	path:05016	Huntington's disease	2776;2911;2915;23236;5330;5331;5332;3708;hsa-let-7b-5p;hsa-miR-1;hsa-miR-424-5p
path:05016_3	path:05016	Huntington's disease	3064;5978;2902;2904;23236;5330;5331;5332;3708;1211;1212;1213;8218;1173;1175;160;161;163;3092;hsa-miR-9-5p;hsa-miR-21-5p;hsa-let-7b-5p;hsa-miR-1;hsa-miR-424-5p;hsa-miR-124-3p;hsa-miR-155-5p;hsa-miR-34a-5p;hsa-miR-16-5p;hsa-miR-224-5p;hsa-miR-30a-5p
path:05016_4	path:05016	Huntington's disease	54205;841;836;317;842;hsa-miR-19b-1-5p;hsa-let-7a-5p;hsa-miR-138-5p;hsa-miR-375;hsa-miR-30d-5p;hsa-miR-155-5p;hsa-miR-21-5p;hsa-miR-133a-3p
path:05020_1	path:05020	Prion diseases	5621;4684;4685;3915;10963;5566;5567;5568;5613;6647;581;2534;5604;5605;3309;hsa-miR-16-5p;hsa-miR-375;hsa-miR-210-3p;hsa-miR-122-5p;hsa-miR-29c-3p;hsa-miR-124-3p;hsa-miR-205-5p;hsa-miR-377-3p;hsa-miR-30a-5p;hsa-miR-1;hsa-miR-504-5p;hsa-miR-296-5p;hsa-miR-424-5p;hsa-miR-34a-5p;hsa-miR-497-5p;hsa-let-7b-5p
path:05020_2	path:05020	Prion diseases	5621;4684;4685;3915;10963;6647;581;2534;5604;5605;5594;5595;3309;hsa-miR-16-5p;hsa-miR-375;hsa-miR-210-3p;hsa-miR-122-5p;hsa-miR-29c-3p;hsa-miR-124-3p;hsa-miR-205-5p;hsa-miR-377-3p;hsa-miR-30a-5p;hsa-miR-1;hsa-miR-504-5p;hsa-miR-296-5p;hsa-miR-424-5p;hsa-miR-34a-5p;hsa-miR-497-5p;hsa-let-7b-5p;hsa-miR-28-5p;hsa-miR-320a;hsa-miR-199a-3p;hsa-miR-335-5p;hsa-miR-483-5p
path:05020_3	path:05020	Prion diseases	5621;5604;5605;5594;5595;2002;hsa-miR-16-5p;hsa-miR-424-5p;hsa-miR-34a-5p;hsa-miR-497-5p;hsa-let-7b-5p;hsa-miR-28-5p;hsa-miR-30a-5p;hsa-miR-320a;hsa-miR-199a-3p;hsa-miR-335-5p;hsa-miR-483-5p
path:05020_4	path:05020	Prion diseases	5604;5605;5594;5595;2002;1958;hsa-miR-424-5p;hsa-miR-34a-5p;hsa-miR-497-5p;hsa-let-7b-5p;hsa-miR-28-5p;hsa-miR-30a-5p;hsa-miR-320a;hsa-miR-199a-3p;hsa-miR-335-5p;hsa-miR-483-5p;hsa-miR-183-5p
path:05020_5	path:05020	Prion diseases	5594;5595;2002;1958;6352;hsa-miR-28-5p;hsa-miR-30a-5p;hsa-miR-320a;hsa-miR-199a-3p;hsa-miR-335-5p;hsa-miR-483-5p;hsa-miR-183-5p;hsa-miR-125a-5p;hsa-miR-98-5p
path:05030_1	path:05030	Cocaine addiction	2912;2913;1813;1812;2778;111;5566;5567;5568;5613;2770;2771;2773;26086;8787;hsa-miR-504-5p;hsa-miR-155-5p;hsa-miR-1;hsa-miR-30a-5p;hsa-miR-30d-5p;hsa-miR-124-3p
path:05030_2	path:05030	Cocaine addiction	2778;111;5566;5567;5568;5613;2770;2771;2773;10488;1385;1386;1388;148327;468;64764;84699;90993;9586;84152;hsa-miR-155-5p;hsa-miR-1;hsa-miR-30a-5p;hsa-miR-30d-5p;hsa-miR-124-3p;hsa-miR-200b-3p;hsa-miR-34b-5p;hsa-miR-203a;hsa-miR-103a-3p;hsa-miR-182-5p;hsa-miR-214-3p;hsa-miR-204-5p;hsa-miR-211-5p
path:05030_3	path:05030	Cocaine addiction	3725;2354;1020;4790;5970;2891;84152;1742;8851;hsa-miR-155-5p;hsa-miR-30a-5p;hsa-miR-224-5p;hsa-miR-146a-5p;hsa-miR-9-5p;hsa-let-7a-5p;hsa-miR-146b-5p;hsa-miR-15a-5p;hsa-miR-124-3p;hsa-miR-181b-5p;hsa-miR-375
path:05030_4	path:05030	Cocaine addiction	111;5566;5567;5568;5613;1020;10488;1385;1386;1388;148327;468;64764;84699;90993;9586;84152;hsa-miR-155-5p;hsa-miR-200b-3p;hsa-miR-34b-5p;hsa-miR-203a;hsa-miR-103a-3p;hsa-miR-182-5p;hsa-miR-214-3p;hsa-miR-204-5p;hsa-miR-211-5p
path:05030_5	path:05030	Cocaine addiction	5566;5567;5568;5613;3725;2354;1020;84152;1742;8851;hsa-miR-155-5p;hsa-miR-30a-5p;hsa-miR-224-5p;hsa-miR-375
path:05030_6	path:05030	Cocaine addiction	111;5566;5567;5568;5613;10488;1385;1386;1388;148327;468;64764;84699;90993;9586;5173;627;84152;hsa-miR-200b-3p;hsa-miR-34b-5p;hsa-miR-203a;hsa-miR-103a-3p;hsa-miR-182-5p;hsa-miR-214-3p;hsa-miR-204-5p;hsa-miR-211-5p;hsa-miR-210-3p;hsa-let-7c-3p;hsa-let-7c-5p;hsa-miR-22-3p;hsa-miR-1
path:05030_7	path:05030	Cocaine addiction	3725;2354;1020;84152;116443;116444;2902;2903;2904;2905;2906;1742;8851;hsa-miR-155-5p;hsa-miR-30a-5p;hsa-miR-224-5p;hsa-miR-375
path:05031_1	path:05031	Amphetamine addiction	775;776;116443;116444;2902;2903;2904;2905;2906;2890;2891;2892;2893;5566;5567;5568;5613;2778;111;hsa-miR-133a-3p;hsa-miR-181b-5p;hsa-miR-155-5p;hsa-miR-1
path:05031_2	path:05031	Amphetamine addiction	1812;5566;5567;5568;5613;2778;111;hsa-miR-504-5p;hsa-miR-155-5p;hsa-miR-1
path:05031_3	path:05031	Amphetamine addiction	6531;163688;51806;801;805;808;810;814;815;816;817;818;10488;1385;1386;1388;148327;468;64764;84699;90993;9586;5499;5500;5501;5173;23237;2353;2354;hsa-miR-1;hsa-miR-219a-5p;hsa-miR-16-5p;hsa-miR-200b-3p;hsa-miR-34b-5p;hsa-miR-203a;hsa-miR-103a-3p;hsa-miR-182-5p;hsa-miR-214-3p;hsa-miR-204-5p;hsa-miR-211-5p;hsa-miR-30a-5p;hsa-miR-101-3p;hsa-miR-139-5p;hsa-miR-221-3p;hsa-miR-181a-5p;hsa-miR-222-3p;hsa…
path:05031_4	path:05031	Amphetamine addiction	6531;163688;51806;801;805;808;810;815;816;817;818;10488;1385;1386;1388;148327;468;64764;84699;90993;9586;6804;5578;5579;5582;hsa-miR-1;hsa-miR-219a-5p;hsa-miR-16-5p;hsa-miR-200b-3p;hsa-miR-34b-5p;hsa-miR-203a;hsa-miR-103a-3p;hsa-miR-182-5p;hsa-miR-214-3p;hsa-miR-204-5p;hsa-miR-211-5p;hsa-miR-34a-5p
path:05031_5	path:05031	Amphetamine addiction	6531;163688;51806;801;805;808;810;814;815;816;817;818;10488;1385;1386;1388;148327;468;64764;84699;90993;9586;11261;5530;5532;5533;5534;5535;63928;hsa-miR-1;hsa-miR-219a-5p;hsa-miR-16-5p;hsa-miR-200b-3p;hsa-miR-34b-5p;hsa-miR-203a;hsa-miR-103a-3p;hsa-miR-182-5p;hsa-miR-214-3p;hsa-miR-204-5p;hsa-miR-211-5p;hsa-miR-30a-5p;hsa-miR-145-5p
path:05031_6	path:05031	Amphetamine addiction	814;815;816;817;818;84152;10488;1385;1386;1388;148327;468;64764;84699;90993;9586;5499;5500;5501;5173;23237;2353;2354;hsa-miR-1;hsa-miR-219a-5p;hsa-miR-16-5p;hsa-miR-200b-3p;hsa-miR-34b-5p;hsa-miR-203a;hsa-miR-103a-3p;hsa-miR-182-5p;hsa-miR-214-3p;hsa-miR-204-5p;hsa-miR-211-5p;hsa-miR-30a-5p;hsa-miR-101-3p;hsa-miR-139-5p;hsa-miR-221-3p;hsa-miR-181a-5p;hsa-miR-222-3p;hsa-miR-29b-3p;hsa-miR-224-5p
path:05031_7	path:05031	Amphetamine addiction	814;815;816;817;818;10488;1385;1386;1388;148327;468;64764;84699;90993;9586;5499;5500;5501;5173;23237;2353;2354;23411;3725;hsa-miR-1;hsa-miR-219a-5p;hsa-miR-16-5p;hsa-miR-200b-3p;hsa-miR-34b-5p;hsa-miR-203a;hsa-miR-103a-3p;hsa-miR-182-5p;hsa-miR-214-3p;hsa-miR-204-5p;hsa-miR-211-5p;hsa-miR-30a-5p;hsa-miR-101-3p;hsa-miR-139-5p;hsa-miR-221-3p;hsa-miR-181a-5p;hsa-miR-222-3p;hsa-miR-29b-3p;hsa-miR-224…
path:05032_1	path:05032	Morphine addiction	4988;107;108;109;111;112;113;114;115;196883;5566;5567;5568;5613;10681;2770;2771;2773;2775;2782;2783;2784;2785;2786;2787;2788;2790;2791;2792;2793;51764;54331;55970;59345;94235;200959;2554;2555;2556;2557;2558;2559;2560;2561;2562;2563;2564;2565;2566;2567;2568;2569;2570;55879;3760;3762;3763;3765;773;774;5578;5579;5582;2550;9568;hsa-miR-182-5p;hsa-miR-1;hsa-miR-30a-5p;hsa-miR-30d-5p;hsa-miR-124-3p;hsa…
[truncated: 517 more rows]
