# Supplementary material for: Identification of a robust subpathway-based signature for acute myeloid leukemia prognosis using an miRNA integrated strategy
Source: PLoS One. 2018 Mar 23;13(3):e0194245. doi: 10.1371/journal.pone.0194245 (PMC5865743; doi:10.1371/journal.pone.0194245)
Supplement: S3 Table — (XLS) [file pone.0194245.s005.xls]

## Sheet: Sheet1
Table S3. The detailed information of top 50 subpathways
SubpathwayId	pathwayName	GenemiRNAset	Count
path:04662_8	B cell receptor signaling pathway	2353;3725;3265;3845;4893;25780;5604;5605;5594;5595;5894;hsa-miR-101-3p;hsa-miR-139-5p;hsa-miR-221-3p;hsa-miR-181a-5p;hsa-miR-222-3p;hsa-miR-29b-3p;hsa-miR-155-5p;hsa-miR-30a-5p;hsa-let-7a-5p;hsa-miR-181d-5p;hsa-miR-143-3p;hsa-let-7c-5p;hsa-miR-622;hsa-let-7c-3p;hsa-miR-126-3p;hsa-miR-96-5p;hsa-miR-217;hsa-let-7g-5p;hsa-miR-18a-3p;hsa-miR-181c-5p;hsa-let-7b-5p;hsa-miR-20a-5p;hsa-miR-124-3p;hsa-miR…	48
path:05218_3	Melanoma	7157;1019;595;1029;1026;4193;5925;1021;5594;5595;hsa-miR-1285-3p;hsa-miR-125a-5p;hsa-miR-10b-5p;hsa-miR-30d-5p;hsa-miR-214-3p;hsa-miR-485-5p;hsa-miR-25-3p;hsa-miR-612;hsa-miR-222-3p;hsa-miR-15a-5p;hsa-miR-221-3p;hsa-miR-150-5p;hsa-miR-605-5p;hsa-miR-27a-3p;hsa-miR-16-5p;hsa-miR-504-5p;hsa-miR-125b-5p;hsa-miR-34a-5p;hsa-miR-608;hsa-miR-195-5p;hsa-miR-124-3p;hsa-miR-34b-3p;hsa-miR-145-5p;hsa-miR-15…	46
path:05200_10	Pathways in cancer	842;5747;5728;1398;1399;23624;867;868;23533;5290;5291;5293;5294;5295;5296;8503;1956;2064;5156;5159;3480;3815;2322;2932;1147;3551;8517;2475;572;4193;1027;3265;3845;4893;1026;2308;4824;10000;207;208;hsa-miR-133a-3p;hsa-let-7a-5p;hsa-miR-138-5p;hsa-miR-7-5p;hsa-miR-193a-3p;hsa-miR-222-3p;hsa-miR-17-5p;hsa-miR-29b-3p;hsa-miR-217;hsa-miR-494-3p;hsa-miR-144-3p;hsa-miR-21-5p;hsa-miR-26a-5p;hsa-miR-19a-3…	46
path:04660_13	T cell receptor signaling pathway	10125;3265;3845;4893;2353;3725;5604;5605;5894;5594;5595;hsa-miR-21-5p;hsa-let-7a-5p;hsa-miR-181d-5p;hsa-miR-181a-5p;hsa-miR-143-3p;hsa-let-7c-5p;hsa-miR-622;hsa-let-7c-3p;hsa-miR-126-3p;hsa-miR-155-5p;hsa-miR-96-5p;hsa-miR-217;hsa-let-7g-5p;hsa-miR-18a-3p;hsa-miR-181c-5p;hsa-let-7b-5p;hsa-miR-20a-5p;hsa-miR-124-3p;hsa-miR-145-5p;hsa-miR-148b-3p;hsa-miR-16-5p;hsa-miR-101-3p;hsa-miR-139-5p;hsa-miR-…	46
path:04110_16	Cell cycle	6500;8454;9978;1026;6502;7157;1030;7040;7042;7043;4089;4087;4088;890;8900;1017;1019;1021;898;9134;595;894;896;5933;4609;hsa-let-7b-5p;hsa-miR-17-5p;hsa-miR-93-5p;hsa-miR-106b-5p;hsa-miR-96-5p;hsa-miR-28-5p;hsa-miR-519d-3p;hsa-miR-208a-3p;hsa-miR-20a-5p;hsa-miR-132-3p;hsa-miR-146a-5p;hsa-let-7a-5p;hsa-miR-639;hsa-miR-503-5p;hsa-miR-519e-3p;hsa-miR-106a-5p;hsa-miR-20b-5p;hsa-miR-654-3p;hsa-miR-942-…	45
path:04110_20	Cell cycle	1029;5111;1026;5925;1027;1028;1030;4089;4087;4088;993;1019;1021;898;9134;595;894;896;1031;1032;5933;1874;1875;4609;7027;7029;5934;hsa-miR-124-3p;hsa-let-7g-5p;hsa-miR-10b-5p;hsa-miR-34a-5p;hsa-miR-24-3p;hsa-miR-16-5p;hsa-miR-155-5p;hsa-miR-125b-5p;hsa-let-7c-3p;hsa-let-7c-5p;hsa-miR-17-5p;hsa-miR-93-5p;hsa-miR-106b-5p;hsa-miR-96-5p;hsa-miR-28-5p;hsa-miR-519d-3p;hsa-miR-208a-3p;hsa-miR-20a-5p;hsa-…	45
path:04110_6	Cell cycle	1029;6500;8454;9978;5111;472;545;2810;1111;11200;1026;5591;4193;1387;2033;6502;5925;10912;1647;4616;7157;4089;4087;4088;993;890;8900;1017;1019;1021;898;9134;595;894;896;hsa-miR-124-3p;hsa-let-7g-5p;hsa-miR-10b-5p;hsa-miR-34a-5p;hsa-miR-24-3p;hsa-miR-16-5p;hsa-miR-155-5p;hsa-miR-125b-5p;hsa-let-7b-5p;hsa-let-7c-3p;hsa-let-7c-5p;hsa-miR-101-5p;hsa-miR-101-3p;hsa-miR-181a-5p;hsa-miR-374a-5p;hsa-miR-…	44
path:04110_15	Cell cycle	1029;6500;8454;9978;5111;1026;6502;5925;7157;1027;1028;1030;4089;4087;4088;993;890;8900;1017;1019;1021;898;9134;595;894;896;1031;1032;5933;4609;7027;7029;5934;hsa-miR-124-3p;hsa-let-7g-5p;hsa-miR-10b-5p;hsa-miR-34a-5p;hsa-miR-24-3p;hsa-miR-16-5p;hsa-miR-155-5p;hsa-miR-125b-5p;hsa-let-7b-5p;hsa-let-7c-3p;hsa-let-7c-5p;hsa-miR-17-5p;hsa-miR-93-5p;hsa-miR-106b-5p;hsa-miR-96-5p;hsa-miR-28-5p;hsa-miR-…	44
path:04510_8	Focal adhesion	3688;3690;3691;3693;3694;3695;3696;22801;3655;3672;3673;3674;3675;3676;3678;3679;3680;3685;8515;8516;2316;2317;2318;29780;55742;64098;3611;7408;5728;23533;5290;5291;5293;5294;5295;5296;8503;7094;83660;81;87;88;89;5747;824;5829;5578;5579;5582;6714;5923;10319;1101;1277;1278;1280;1281;1282;1284;1285;1286;1287;1288;1289;1290;1291;1292;1293;1301;1302;1311;131873;22798;2335;255631;284217;3371;3381;3908…	44
path:04612_4	Antigen processing and presentation	115653;3802;3803;3804;3805;3806;3808;3809;3810;3811;3812;3821;3822;3823;3824;57292;8302;925;926;6892;3105;3106;3107;3133;3134;3135;6890;6891;hsa-miR-196b-5p;hsa-miR-30a-5p;hsa-miR-152-3p;hsa-miR-148a-3p;hsa-miR-148b-3p;hsa-miR-346	43
path:04110_1	Cell cycle	1029;6500;8454;9978;983;5111;472;545;2810;1111;11200;1026;4193;6502;5925;10912;1647;4616;7157;993;890;8900;1017;1019;1021;898;9134;595;894;896;hsa-miR-124-3p;hsa-let-7g-5p;hsa-miR-10b-5p;hsa-miR-34a-5p;hsa-miR-24-3p;hsa-miR-16-5p;hsa-miR-155-5p;hsa-miR-125b-5p;hsa-let-7b-5p;hsa-miR-663a;hsa-miR-31-5p;hsa-let-7c-3p;hsa-let-7c-5p;hsa-miR-101-5p;hsa-miR-101-3p;hsa-miR-181a-5p;hsa-miR-374a-5p;hsa-miR…	42
path:05216_1	Thyroid cancer	3265;3845;4893;673;5594;5595;5604;5605;hsa-let-7a-5p;hsa-miR-181d-5p;hsa-miR-181a-5p;hsa-miR-143-3p;hsa-let-7c-5p;hsa-miR-622;hsa-let-7c-3p;hsa-miR-126-3p;hsa-miR-155-5p;hsa-miR-96-5p;hsa-miR-217;hsa-let-7g-5p;hsa-miR-18a-3p;hsa-miR-181c-5p;hsa-let-7b-5p;hsa-miR-20a-5p;hsa-miR-124-3p;hsa-miR-145-5p;hsa-miR-148b-3p;hsa-miR-16-5p;hsa-miR-28-5p;hsa-miR-30a-5p;hsa-miR-320a;hsa-miR-199a-3p;hsa-miR-335…	42
path:05200_24	Pathways in cancer	842;5728;23533;5290;5291;5293;5294;5295;5296;8503;2932;1147;3551;8517;2475;572;4193;1027;595;7157;1026;1019;1021;1029;2308;4824;10000;207;208;hsa-miR-133a-3p;hsa-let-7a-5p;hsa-miR-222-3p;hsa-miR-17-5p;hsa-miR-29b-3p;hsa-miR-217;hsa-miR-494-3p;hsa-miR-144-3p;hsa-miR-21-5p;hsa-miR-26a-5p;hsa-miR-19a-3p;hsa-miR-19b-3p;hsa-miR-103a-3p;hsa-miR-214-3p;hsa-miR-23a-3p;hsa-miR-221-3p;hsa-miR-107;hsa-miR-2…	42
path:04115_2	p53 signaling pathway	6477;3486;10912;1647;4616;4194;1111;545;11200;472;56475;2810;1017;898;9134;7249;8493;7161;900;901;64326;50484;6241;1643;55240;5728;5268;3732;5054;575;1026;64393;9538;9540;355;51512;581;55367;4193;7157;25898;1019;1021;595;894;896;64065;51246;143686;27244;83667;27113;5366;hsa-miR-424-5p;hsa-miR-504-5p;hsa-miR-374a-5p;hsa-miR-191-5p;hsa-miR-24-3p;hsa-miR-503-5p;hsa-miR-101-5p;hsa-miR-101-3p;hsa-miR-…	42
path:04110_12	Cell cycle	1029;6500;8454;9978;983;5111;1026;4193;6502;5925;7157;1027;1028;1030;993;890;8900;1017;1019;1021;898;9134;595;894;896;1031;1032;5933;25;7027;7029;1869;1870;1871;3065;3066;5934;hsa-miR-124-3p;hsa-let-7g-5p;hsa-miR-10b-5p;hsa-miR-34a-5p;hsa-miR-24-3p;hsa-miR-16-5p;hsa-miR-155-5p;hsa-miR-125b-5p;hsa-let-7b-5p;hsa-miR-663a;hsa-miR-31-5p;hsa-let-7c-3p;hsa-let-7c-5p;hsa-miR-17-5p;hsa-miR-93-5p;hsa-miR-…	41
path:04110_13	Cell cycle	1029;6500;8454;9978;983;5111;1111;11200;1026;4193;6502;5925;10912;1647;4616;7157;1027;1028;1030;993;890;8900;1017;1019;1021;898;9134;595;894;896;1031;1032;5933;5934;hsa-miR-124-3p;hsa-let-7g-5p;hsa-miR-10b-5p;hsa-miR-34a-5p;hsa-miR-24-3p;hsa-miR-16-5p;hsa-miR-155-5p;hsa-miR-125b-5p;hsa-let-7b-5p;hsa-miR-663a;hsa-miR-31-5p;hsa-let-7c-3p;hsa-let-7c-5p;hsa-miR-424-5p;hsa-miR-503-5p;hsa-miR-17-5p;hsa…	41
path:05200_52	Pathways in cancer	11186;4790;4791;5970;595;3725;2353;4609;51176;6932;6934;83439;861;3728;862;1050;9063;1026;1019;5925;1869;1870;1871;1163;1030;1029;2277;5228;7422;7423;7424;4312;4313;4318;3576;5594;5595;hsa-miR-146a-5p;hsa-miR-155-5p;hsa-miR-9-5p;hsa-let-7a-5p;hsa-miR-146b-5p;hsa-miR-15a-5p;hsa-miR-124-3p;hsa-miR-20a-5p;hsa-miR-449a;hsa-miR-193b-3p;hsa-miR-195-5p;hsa-let-7b-5p;hsa-let-7c-5p;hsa-miR-34a-5p;hsa-miR-…	41
path:04115_5	p53 signaling pathway	6477;3486;10912;1647;4616;4194;1111;545;11200;472;56475;2810;7249;8493;7161;900;901;64326;50484;6241;1643;55240;5728;5268;3732;5054;575;1029;1026;64393;9538;9540;355;51512;581;55367;4193;7157;25898;64065;51246;143686;27244;83667;27113;5366;hsa-miR-424-5p;hsa-miR-504-5p;hsa-miR-374a-5p;hsa-miR-191-5p;hsa-miR-24-3p;hsa-miR-503-5p;hsa-miR-101-5p;hsa-miR-101-3p;hsa-miR-181a-5p;hsa-miR-421;hsa-miR-18a…	41
path:04664_7	Fc epsilon RI signaling pathway	5594;5595;5604;5605;5894;3265;3845;4893;hsa-miR-28-5p;hsa-miR-30a-5p;hsa-miR-320a;hsa-miR-199a-3p;hsa-miR-335-5p;hsa-miR-483-5p;hsa-miR-424-5p;hsa-miR-34a-5p;hsa-miR-497-5p;hsa-let-7b-5p;hsa-miR-7-5p;hsa-miR-125b-5p;hsa-let-7a-5p;hsa-miR-181d-5p;hsa-miR-181a-5p;hsa-miR-143-3p;hsa-let-7c-5p;hsa-miR-622;hsa-let-7c-3p;hsa-miR-126-3p;hsa-miR-155-5p;hsa-miR-96-5p;hsa-miR-217;hsa-let-7g-5p;hsa-miR-18a-…	41
path:05169_2	Epstein-Barr virus infection	3105;3106;3107;3133;3134;3135;hsa-miR-152-3p;hsa-miR-148a-3p;hsa-miR-148b-3p	41
path:04151_14	PI3K-Akt signaling pathway	7249;7248;10000;207;208;5170;5728;2932;1027;2309;572;4193;1147;3551;8517;3265;3845;4893;117145;28227;55012;5515;5516;5518;5519;5520;5521;5522;5523;5525;5526;5527;5528;5529;55844;3320;3326;7184;11140;4846;200186;23035;23239;1026;842;5894;5604;5605;10488;1385;1386;1388;148327;468;64764;84699;90993;9586;hsa-miR-122-5p;hsa-miR-15a-5p;hsa-miR-16-5p;hsa-miR-519d-3p;hsa-miR-302b-3p;hsa-miR-451a;hsa-miR-…	41
path:04110_17	Cell cycle	1029;5111;1026;5925;1027;1028;1030;4089;4087;4088;993;1019;1021;595;894;896;1031;1032;5933;1874;1875;4609;7709;7027;7029;5934;hsa-miR-124-3p;hsa-let-7g-5p;hsa-miR-10b-5p;hsa-miR-34a-5p;hsa-miR-24-3p;hsa-miR-16-5p;hsa-miR-155-5p;hsa-miR-125b-5p;hsa-let-7c-3p;hsa-let-7c-5p;hsa-miR-17-5p;hsa-miR-93-5p;hsa-miR-106b-5p;hsa-miR-96-5p;hsa-miR-28-5p;hsa-miR-519d-3p;hsa-miR-208a-3p;hsa-miR-20a-5p;hsa-miR-…	41
path:04110_14	Cell cycle	1029;6500;8454;9978;983;5111;1026;4193;6502;5925;10912;1647;4616;7157;1027;1028;1030;2932;890;8900;1017;1019;1021;898;9134;595;894;896;1031;1032;5933;5934;hsa-miR-124-3p;hsa-let-7g-5p;hsa-miR-10b-5p;hsa-miR-34a-5p;hsa-miR-24-3p;hsa-miR-16-5p;hsa-miR-155-5p;hsa-miR-125b-5p;hsa-let-7b-5p;hsa-miR-663a;hsa-miR-31-5p;hsa-let-7c-3p;hsa-let-7c-5p;hsa-miR-17-5p;hsa-miR-93-5p;hsa-miR-106b-5p;hsa-miR-96-5p…	40
path:04520_2	Adherens junction	999;1495;1496;29119;1500;51176;6932;6934;83439;7525;2534;5594;5595;1956;2064;4233;3480;1457;1459;1460;5770;5792;5787;5797;5879;5880;5881;1499;6714;hsa-miR-193b-3p;hsa-miR-25-3p;hsa-miR-9-5p;hsa-miR-138-5p;hsa-miR-155-5p;hsa-miR-30a-5p;hsa-miR-34a-5p;hsa-miR-200c-3p;hsa-miR-200a-3p;hsa-miR-200b-3p;hsa-miR-429;hsa-miR-141-3p;hsa-miR-17-5p;hsa-miR-145-5p;hsa-miR-519a-3p;hsa-miR-205-5p;hsa-miR-28-5p;…	40
path:04514_4	Cell adhesion molecules (CAMs)	925;926;3105;3106;3107;3133;3134;3135;hsa-miR-196b-5p;hsa-miR-152-3p;hsa-miR-148a-3p;hsa-miR-148b-3p	40
path:05214_6	Glioma	369;5894;673;5604;5605;5594;5595;3265;3845;4893;hsa-miR-7-5p;hsa-miR-125b-5p;hsa-miR-424-5p;hsa-miR-34a-5p;hsa-miR-497-5p;hsa-let-7b-5p;hsa-miR-28-5p;hsa-miR-30a-5p;hsa-miR-320a;hsa-miR-199a-3p;hsa-miR-335-5p;hsa-miR-483-5p;hsa-let-7a-5p;hsa-miR-181d-5p;hsa-miR-181a-5p;hsa-miR-143-3p;hsa-let-7c-5p;hsa-miR-622;hsa-let-7c-3p;hsa-miR-126-3p;hsa-miR-155-5p;hsa-miR-96-5p;hsa-miR-217;hsa-let-7g-5p;hsa-…	39
path:05218_7	Melanoma	673;4893;5594;5595;5604;5605;369;5894;3265;3845;hsa-let-7b-5p;hsa-miR-20a-5p;hsa-miR-124-3p;hsa-let-7a-5p;hsa-miR-145-5p;hsa-miR-148b-3p;hsa-miR-16-5p;hsa-let-7c-5p;hsa-miR-28-5p;hsa-miR-30a-5p;hsa-miR-320a;hsa-miR-199a-3p;hsa-miR-335-5p;hsa-miR-483-5p;hsa-miR-424-5p;hsa-miR-34a-5p;hsa-miR-497-5p;hsa-miR-7-5p;hsa-miR-125b-5p;hsa-miR-181d-5p;hsa-miR-181a-5p;hsa-miR-143-3p;hsa-miR-622;hsa-let-7c-3p…	39
path:05220_12	Chronic myeloid leukemia	5594;5595;5604;5605;369;5894;673;3265;3845;4893;hsa-miR-28-5p;hsa-miR-30a-5p;hsa-miR-320a;hsa-miR-199a-3p;hsa-miR-335-5p;hsa-miR-483-5p;hsa-miR-424-5p;hsa-miR-34a-5p;hsa-miR-497-5p;hsa-let-7b-5p;hsa-miR-7-5p;hsa-miR-125b-5p;hsa-let-7a-5p;hsa-miR-181d-5p;hsa-miR-181a-5p;hsa-miR-143-3p;hsa-let-7c-5p;hsa-miR-622;hsa-let-7c-3p;hsa-miR-126-3p;hsa-miR-155-5p;hsa-miR-96-5p;hsa-miR-217;hsa-let-7g-5p;hsa-…	39
path:05221_9	Acute myeloid leukemia	3845;4893;3265;5594;5595;5604;5605;369;5894;673;hsa-let-7c-5p;hsa-let-7a-5p;hsa-miR-622;hsa-let-7c-3p;hsa-miR-126-3p;hsa-miR-155-5p;hsa-miR-96-5p;hsa-miR-217;hsa-let-7g-5p;hsa-miR-18a-3p;hsa-miR-143-3p;hsa-miR-181c-5p;hsa-let-7b-5p;hsa-miR-20a-5p;hsa-miR-124-3p;hsa-miR-145-5p;hsa-miR-148b-3p;hsa-miR-16-5p;hsa-miR-181d-5p;hsa-miR-181a-5p;hsa-miR-28-5p;hsa-miR-30a-5p;hsa-miR-320a;hsa-miR-199a-3p;hs…	39
path:04650_21	Natural killer cell mediated cytotoxicity	5594;5595;5604;5605;369;5894;673;3265;3845;4893;5058;hsa-miR-28-5p;hsa-miR-30a-5p;hsa-miR-320a;hsa-miR-199a-3p;hsa-miR-335-5p;hsa-miR-483-5p;hsa-miR-424-5p;hsa-miR-34a-5p;hsa-miR-497-5p;hsa-let-7b-5p;hsa-miR-7-5p;hsa-miR-125b-5p;hsa-let-7a-5p;hsa-miR-181d-5p;hsa-miR-181a-5p;hsa-miR-143-3p;hsa-let-7c-5p;hsa-miR-622;hsa-let-7c-3p;hsa-miR-126-3p;hsa-miR-155-5p;hsa-miR-96-5p;hsa-miR-217;hsa-let-7g-5p…	39
path:05200_54	Pathways in cancer	595;4609;51176;6932;6934;83439;3728;1050;4149;9063;1019;6502;1163;2277;5228;7422;7423;7424;4312;4313;4318;3576;5594;5595;hsa-miR-20a-5p;hsa-miR-449a;hsa-miR-193b-3p;hsa-miR-195-5p;hsa-let-7b-5p;hsa-let-7c-5p;hsa-miR-34a-5p;hsa-miR-17-5p;hsa-miR-503-5p;hsa-miR-15b-5p;hsa-miR-19a-3p;hsa-miR-302c-3p;hsa-miR-16-5p;hsa-miR-302a-3p;hsa-miR-155-5p;hsa-let-7f-5p;hsa-miR-15a-5p;hsa-miR-9-5p;hsa-let-7c-3p;…	39
path:05200_38	Pathways in cancer	1499;11186;4790;4791;5970;595;3725;2353;4609;51176;6932;6934;83439;861;3728;5914;7704;5371;862;1050;9063;1026;1019;5925;1163;1030;1029;332;2277;5228;7422;7423;7424;4312;4313;4318;3576;5467;5594;5595;hsa-miR-200a-3p;hsa-miR-34a-5p;hsa-miR-155-5p;hsa-miR-124-3p;hsa-miR-30a-5p;hsa-miR-214-3p;hsa-miR-146a-5p;hsa-miR-9-5p;hsa-let-7a-5p;hsa-miR-146b-5p;hsa-miR-15a-5p;hsa-miR-20a-5p;hsa-miR-449a;hsa-miR…	39
path:04062_15	Chemokine signaling pathway	5594;5595;3265;3845;4893;5604;5894;673;hsa-miR-28-5p;hsa-miR-30a-5p;hsa-miR-320a;hsa-miR-199a-3p;hsa-miR-335-5p;hsa-miR-483-5p;hsa-let-7a-5p;hsa-miR-181d-5p;hsa-miR-181a-5p;hsa-miR-143-3p;hsa-let-7c-5p;hsa-miR-622;hsa-let-7c-3p;hsa-miR-126-3p;hsa-miR-155-5p;hsa-miR-96-5p;hsa-miR-217;hsa-let-7g-5p;hsa-miR-18a-3p;hsa-miR-181c-5p;hsa-let-7b-5p;hsa-miR-20a-5p;hsa-miR-124-3p;hsa-miR-145-5p;hsa-miR-148…	39
path:05218_6	Melanoma	1019;595;1029;1026;1869;1870;1871;5925;1021;5594;5595;hsa-miR-34a-5p;hsa-miR-195-5p;hsa-miR-124-3p;hsa-miR-34b-3p;hsa-miR-145-5p;hsa-miR-155-5p;hsa-miR-449b-5p;hsa-miR-122-5p;hsa-miR-24-3p;hsa-miR-302a-3p;hsa-miR-34c-5p;hsa-miR-449a;hsa-miR-34b-5p;hsa-miR-1;hsa-miR-20a-5p;hsa-miR-193b-3p;hsa-let-7b-5p;hsa-let-7c-5p;hsa-miR-17-5p;hsa-miR-503-5p;hsa-miR-15b-5p;hsa-miR-19a-3p;hsa-miR-302c-3p;hsa-miR…	39
path:05200_29	Pathways in cancer	3265;3845;4893;369;5894;673;5604;5605;11186;595;3725;2353;4609;5594;5595;hsa-let-7a-5p;hsa-miR-181d-5p;hsa-miR-181a-5p;hsa-miR-143-3p;hsa-let-7c-5p;hsa-miR-622;hsa-let-7c-3p;hsa-miR-126-3p;hsa-miR-155-5p;hsa-miR-96-5p;hsa-miR-217;hsa-let-7g-5p;hsa-miR-18a-3p;hsa-miR-181c-5p;hsa-let-7b-5p;hsa-miR-20a-5p;hsa-miR-124-3p;hsa-miR-145-5p;hsa-miR-148b-3p;hsa-miR-16-5p;hsa-miR-7-5p;hsa-miR-125b-5p;hsa-mi…	39
path:05214_9	Glioma	4193;1029;7157;595;1019;1021;5925;1026;hsa-miR-504-5p;hsa-miR-32-5p;hsa-miR-605-5p;hsa-miR-145-5p;hsa-miR-18b-5p;hsa-miR-25-3p;hsa-miR-143-3p;hsa-miR-124-3p;hsa-let-7g-5p;hsa-miR-10b-5p;hsa-miR-34a-5p;hsa-miR-24-3p;hsa-miR-16-5p;hsa-miR-155-5p;hsa-miR-125b-5p;hsa-miR-1285-3p;hsa-miR-125a-5p;hsa-miR-30d-5p;hsa-miR-214-3p;hsa-miR-485-5p;hsa-miR-612;hsa-miR-222-3p;hsa-miR-15a-5p;hsa-miR-221-3p;hsa-m…	38
path:05220_5	Chronic myeloid leukemia	7157;4193;1029;1026;5925;1019;1021;595;hsa-miR-1285-3p;hsa-miR-125a-5p;hsa-miR-10b-5p;hsa-miR-30d-5p;hsa-miR-214-3p;hsa-miR-485-5p;hsa-miR-25-3p;hsa-miR-612;hsa-miR-222-3p;hsa-miR-15a-5p;hsa-miR-221-3p;hsa-miR-150-5p;hsa-miR-605-5p;hsa-miR-27a-3p;hsa-miR-16-5p;hsa-miR-504-5p;hsa-miR-125b-5p;hsa-miR-34a-5p;hsa-miR-608;hsa-miR-32-5p;hsa-miR-145-5p;hsa-miR-18b-5p;hsa-miR-143-3p;hsa-miR-124-3p;hsa-le…	38
path:05200_25	Pathways in cancer	4193;1027;595;4609;1026;1019;1021;5925;1017;898;9134;1029;10000;207;208;hsa-miR-504-5p;hsa-miR-32-5p;hsa-miR-605-5p;hsa-miR-145-5p;hsa-miR-18b-5p;hsa-miR-25-3p;hsa-miR-143-3p;hsa-miR-221-3p;hsa-miR-24-3p;hsa-miR-222-3p;hsa-miR-181a-5p;hsa-miR-296-5p;hsa-miR-190a-5p;hsa-miR-218-5p;hsa-miR-192-5p;hsa-miR-196a-5p;hsa-miR-20a-5p;hsa-miR-449a;hsa-miR-193b-3p;hsa-miR-195-5p;hsa-let-7b-5p;hsa-let-7c-5p;…	38
path:04510_9	Focal adhesion	3688;3690;3691;3693;3694;3695;3696;22801;3655;3672;3673;3674;3675;3676;3678;3679;3680;3685;8515;8516;2316;2317;2318;29780;55742;64098;3611;7414;7408;7094;83660;81;87;88;89;5747;824;5829;5578;5579;5582;6714;10319;1101;1277;1278;1280;1281;1282;1284;1285;1286;1287;1288;1289;1290;1291;1292;1293;1301;1302;1311;131873;22798;2335;255631;284217;3371;3381;3908;3909;3910;3911;3912;3913;3914;3915;3918;50509…	38
path:04510_1	Focal adhesion	3688;3690;3691;3693;3694;3695;3696;22801;3655;3672;3673;3674;3675;3676;3678;3679;3680;3685;8515;8516;2316;2317;2318;29780;55742;64098;3611;7414;7408;7094;83660;7791;81;87;88;89;5747;5829;5578;5579;5582;6714;10319;1101;1277;1278;1280;1281;1282;1284;1285;1286;1287;1288;1289;1290;1291;1292;1293;1301;1302;1311;131873;22798;2335;255631;284217;3371;3381;3908;3909;3910;3911;3912;3913;3914;3915;3918;5050…	38
path:04510_12	Focal adhesion	3688;3690;3691;3693;3694;3695;3696;2316;2317;2318;29780;55742;64098;7408;5728;23533;5290;5291;5293;5294;5295;5296;8503;7094;83660;81;87;88;89;5747;824;5829;5578;5579;5582;6714;2534;5923;10319;1101;1277;1278;1280;1281;1282;1284;1285;1286;1287;1288;1289;1290;1291;1292;1293;1301;1302;1311;131873;22798;2335;255631;284217;3371;3381;3908;3909;3910;3911;3912;3913;3914;3915;3918;50509;5649;63923;6696;705…	38
path:04726_7	Serotonergic synapse	5594;5595;3265;3845;4893;369;5894;673;5604;hsa-miR-28-5p;hsa-miR-30a-5p;hsa-miR-320a;hsa-miR-199a-3p;hsa-miR-335-5p;hsa-miR-483-5p;hsa-let-7a-5p;hsa-miR-181d-5p;hsa-miR-181a-5p;hsa-miR-143-3p;hsa-let-7c-5p;hsa-miR-622;hsa-let-7c-3p;hsa-miR-126-3p;hsa-miR-155-5p;hsa-miR-96-5p;hsa-miR-217;hsa-let-7g-5p;hsa-miR-18a-3p;hsa-miR-181c-5p;hsa-let-7b-5p;hsa-miR-20a-5p;hsa-miR-124-3p;hsa-miR-145-5p;hsa-miR…	38
path:04510_10	Focal adhesion	3688;3690;3691;3693;3694;3695;3696;2316;2317;2318;29780;55742;64098;7408;5728;23533;5290;5291;5293;5294;5295;5296;8503;7094;83660;81;87;88;89;5747;824;5829;2909;394;5578;5579;5582;6714;5923;10319;1101;1277;1278;1280;1281;1282;1284;1285;1286;1287;1288;1289;1290;1291;1292;1293;1301;1302;1311;131873;22798;2335;255631;284217;3371;3381;3908;3909;3910;3911;3912;3913;3914;3915;3918;50509;5649;63923;6696…	38
path:04720_3	Long-term potentiation	814;1387;2033;815;816;817;818;11261;5530;5532;5533;5534;5535;63928;163688;51806;801;805;808;810;2902;2903;2904;2905;2906;775;107;114;5594;5595;3265;3845;4893;3708;3709;3710;hsa-miR-324-3p;hsa-miR-150-5p;hsa-miR-1;hsa-miR-219a-5p;hsa-miR-16-5p;hsa-miR-30a-5p;hsa-miR-145-5p;hsa-miR-133a-3p;hsa-miR-28-5p;hsa-miR-320a;hsa-miR-199a-3p;hsa-miR-335-5p;hsa-miR-483-5p;hsa-let-7a-5p;hsa-miR-181d-5p;hsa-miR…	37
path:05218_1	Melanoma	673;4893;5728;1956;2260;3480;4233;5156;5159;10000;207;208;23533;5290;5291;5293;5294;5295;5296;8503;369;5894;3265;3845;hsa-let-7b-5p;hsa-miR-20a-5p;hsa-miR-124-3p;hsa-let-7a-5p;hsa-miR-145-5p;hsa-miR-148b-3p;hsa-miR-16-5p;hsa-let-7c-5p;hsa-miR-222-3p;hsa-miR-17-5p;hsa-miR-29b-3p;hsa-miR-217;hsa-miR-494-3p;hsa-miR-144-3p;hsa-miR-21-5p;hsa-miR-26a-5p;hsa-miR-19a-3p;hsa-miR-19b-3p;hsa-miR-103a-3p;hsa…	37
path:05200_12	Pathways in cancer	5747;5728;1398;1399;23624;867;868;23533;5290;5291;5293;5294;5295;5296;8503;3716;1956;2064;5156;5159;3480;3815;2322;7039;1950;3265;3845;4893;5335;5336;5578;5579;5582;10000;207;208;hsa-miR-138-5p;hsa-miR-7-5p;hsa-miR-193a-3p;hsa-miR-222-3p;hsa-miR-17-5p;hsa-miR-29b-3p;hsa-miR-217;hsa-miR-494-3p;hsa-miR-144-3p;hsa-miR-21-5p;hsa-miR-26a-5p;hsa-miR-19a-3p;hsa-miR-19b-3p;hsa-miR-103a-3p;hsa-miR-214-3p;…	36
path:04062_1	Chemokine signaling pathway	10663;10803;1230;1232;1233;1234;1235;1236;1237;1524;2826;2829;2833;3577;3579;643;729230;7852;10344;10563;10850;2919;2920;2921;3576;3627;388372;414062;4283;5196;5197;5473;56477;58191;6346;6347;6348;6349;6351;6352;6354;6355;6356;6357;6358;6359;6360;6361;6362;6363;6364;6366;6367;6368;6369;6370;6372;6373;6374;6375;6376;6387;6846;9547;9560;3717;3718;2268;3055;4067;6714;2770;2771;2773;10681;2782;2783;2…	35
path:05200_55	Pathways in cancer	4193;11186;4790;4791;5970;595;3725;2353;4609;7157;51176;6932;6934;83439;3728;1026;1019;1021;5925;1030;1029;10000;207;208;hsa-miR-504-5p;hsa-miR-32-5p;hsa-miR-605-5p;hsa-miR-145-5p;hsa-miR-18b-5p;hsa-miR-25-3p;hsa-miR-143-3p;hsa-miR-146a-5p;hsa-miR-155-5p;hsa-miR-9-5p;hsa-let-7a-5p;hsa-miR-146b-5p;hsa-miR-15a-5p;hsa-miR-124-3p;hsa-miR-20a-5p;hsa-miR-449a;hsa-miR-193b-3p;hsa-miR-195-5p;hsa-let-7b-5…	35
path:04350_1	TGF-beta signaling pathway	8454;9978;4089;4087;4088;4091;4092;5308;6667;1387;2033;1030;4609;7027;1874;1875;5933;3397;3398;3399;3400;90;9372;9765;6500;5594;5595;4086;4090;4093;7046;hsa-let-7b-5p;hsa-miR-26a-5p;hsa-miR-199a-5p;hsa-miR-130a-3p;hsa-miR-224-5p;hsa-miR-146a-5p;hsa-miR-182-5p;hsa-miR-454-3p;hsa-miR-17-5p;hsa-miR-155-5p;hsa-miR-18a-5p;hsa-miR-301a-3p;hsa-miR-19a-3p;hsa-miR-483-3p;hsa-miR-200b-3p;hsa-miR-200a-3p;hs…	35
path:05200_15	Pathways in cancer	5747;5728;25;613;1398;1399;23624;867;868;23533;5290;5291;5293;5294;5295;5296;8503;1956;2064;5156;5159;3480;3815;2322;2885;6654;6655;3265;3845;4893;10000;207;208;4254;hsa-miR-138-5p;hsa-miR-7-5p;hsa-miR-193a-3p;hsa-miR-222-3p;hsa-miR-17-5p;hsa-miR-29b-3p;hsa-miR-217;hsa-miR-494-3p;hsa-miR-144-3p;hsa-miR-21-5p;hsa-miR-26a-5p;hsa-miR-19a-3p;hsa-miR-19b-3p;hsa-miR-103a-3p;hsa-miR-214-3p;hsa-miR-23a-3…	35
