# Supplementary material for: Identification of a robust subpathway-based signature for acute myeloid leukemia prognosis using an miRNA integrated strategy
Source: PLoS One. 2018 Mar 23;13(3):e0194245. doi: 10.1371/journal.pone.0194245 (PMC5865743; doi:10.1371/journal.pone.0194245)
Supplement: S4 Table — (XLS) [file pone.0194245.s006.xls]

## Sheet: path05200_10
Table S4. The top 30 significant GO terms enriched by the genes in Path: 05200_10
Term	PValue	Genes	Bonferroni	Benjamini	FDR
GO:0048015~phosphatidylinositol-mediated signaling	8.5948e-22	2064, 5728, 5156, 1956, 3815, 207, 2475, 5290, 3480, 5291, 5293, 5294, 5295, 5296, 5159	7.4345e-19	7.4345e-19	1.33284e-18
GO:0046854~phosphatidylinositol phosphorylation	1.34745e-16	5290, 23533, 5291, 2064, 5293, 5156, 1956, 3815, 5294, 5295, 5296, 5159	9.60343e-14	4.79616e-14	1.77636e-13
GO:0014066~regulation of phosphatidylinositol 3-kinase signaling	1.45143e-15	5290, 5291, 2064, 5293, 5156, 1956, 3815, 5295, 207, 5296, 5159	1.24845e-12	4.16112e-13	2.24265e-12
GO:0014065~phosphatidylinositol 3-kinase signaling	1.77119e-13	23533, 3480, 5291, 2064, 5293, 5294, 5295, 5296	1.53175e-10	3.82937e-11	2.74614e-10
GO:0007173~epidermal growth factor receptor signaling pathway	5.15983e-13	5290, 5747, 3265, 4893, 1956, 3845, 868, 867, 5295	4.46367e-10	8.92735e-11	8.00238e-10
GO:0006661~phosphatidylinositol biosynthetic process	6.93923e-13	5290, 23533, 5291, 5728, 5293, 8503, 5294, 5295, 5296	6.00214e-10	1.00036e-10	1.07605e-09
GO:0043406~positive regulation of MAP kinase activity	8.0152e-13	23533, 3265, 2064, 1956, 3845, 3815, 2322, 5294, 5159	6.93272e-10	9.90388e-11	1.24288e-09
GO:0038128~ERBB2 signaling pathway	2.47073e-12	5290, 3265, 2064, 4893, 1956, 3845, 5295, 207	2.13715e-09	2.67143e-10	3.83144e-09
GO:0046777~protein autophosphorylation	4.80783e-12	3480, 5747, 2064, 5156, 1956, 2932, 3815, 2322, 207, 5159, 2475	4.15876e-09	4.62085e-10	7.45575e-09
GO:0043066~negative regulation of apoptotic process	1.53112e-11	5728, 5747, 2308, 1956, 2932, 3551, 4193, 867, 1027, 1026, 207, 3480, 5295, 5159	1.32442e-08	1.32442e-09	2.37439e-08
GO:0008284~positive regulation of cell proliferation	2.06367e-11	5747, 5728, 3265, 5156, 1956, 3845, 2322, 3815, 4193, 1027, 4824, 3480, 1399, 5159	1.78508e-08	1.6228e-09	3.20024e-08
GO:0050852~T cell receptor signaling pathway	4.24969e-11	5290, 5291, 5728, 3265, 8517, 5293, 1147, 3551, 5295, 5296	3.67598e-08	3.06332e-09	6.59022e-08
GO:0038095~Fc-epsilon receptor signaling pathway	2.22401e-10	5290, 5291, 3265, 8517, 4893, 1147, 3845, 3551, 5295, 5296	1.92377e-07	1.47982e-08	3.4489e-07
GO:0030335~positive regulation of cell migration	2.98849e-10	3480, 5747, 3265, 5293, 5156, 1956, 3815, 5295, 208, 5159	2.58505e-07	1.84646e-08	4.63442e-07
GO:0001934~positive regulation of protein phosphorylation	4.33114e-10	4824, 5747, 3265, 2064, 1956, 3845, 207, 208, 2475	3.74643e-07	2.49762e-08	6.71653e-07
GO:0036092~phosphatidylinositol-3-phosphate biosynthetic process	1.36393e-09	5290, 5291, 5293, 8503, 5294, 5295, 5296	1.1798e-06	7.37376e-08	2.11512e-06
GO:0014068~positive regulation of phosphatidylinositol 3-kinase signaling	7.84174e-09	4824, 5747, 5156, 3815, 2322, 867, 5159	6.78308e-06	3.99006e-07	1.21606e-05
GO:0008286~insulin receptor signaling pathway	2.38555e-08	3480, 8503, 2308, 5295, 207, 208, 5296	2.06348e-05	1.14639e-06	3.6994e-05
GO:0006468~protein phosphorylation	6.20276e-08	5290, 2064, 5293, 10000, 1147, 2932, 3551, 5294, 5295, 207, 2475	5.36524e-05	2.82388e-06	9.61895e-05
GO:0000165~MAPK cascade	1.27789e-07	5747, 3265, 2064, 4893, 5156, 1956, 3845, 3815, 5159	0.000110532	5.52687e-06	0.000198169
GO:0010628~positive regulation of gene expression	1.27789e-07	4824, 5291, 3265, 2064, 5293, 3845, 3815, 4193, 2475	0.000110532	5.52687e-06	0.000198169
GO:0007165~signal transduction	1.54687e-07	2064, 3265, 1956, 868, 3815, 207, 208, 2475, 3480, 5291, 10000, 5293, 5295, 5296, 5159	0.000133796	6.37162e-06	0.000239881
GO:0050900~leukocyte migration	3.48529e-07	5290, 5291, 3265, 4893, 3845, 5295, 5296	0.000301432	1.37034e-05	0.000540481
GO:0043551~regulation of phosphatidylinositol 3-kinase activity	4.02803e-07	23533, 8503, 5295, 5296	0.000348364	1.51488e-05	0.000624646
GO:0048010~vascular endothelial growth factor receptor signaling pathway	6.46958e-07	1398, 5290, 5291, 5747, 5295, 5296	0.000559462	2.33172e-05	0.00100327
GO:0043552~positive regulation of phosphatidylinositol 3-kinase activity	7.47063e-07	5747, 5156, 3815, 2322, 5159	0.000646001	2.58481e-05	0.0011585
GO:0018108~peptidyl-tyrosine phosphorylation	1.32007e-06	5747, 2064, 5156, 1956, 3815, 2322, 5159	0.00114121	4.39167e-05	0.00204708
GO:0007169~transmembrane receptor protein tyrosine kinase signaling pathway	2.71402e-06	3480, 5291, 2064, 1956, 3815, 2322	0.00234488	8.69455e-05	0.00420869
GO:0071456~cellular response to hypoxia	2.71402e-06	4824, 5728, 572, 4193, 207, 2475	0.00234488	8.69455e-05	0.00420869
GO:2001275~positive regulation of glucose import in response to insulin stimulus	3.25985e-06	8503, 5295, 208, 5296	0.00281581	0.000100701	0.00505511

## Sheet: path04110_20
Table S3. The top 30 significant GO terms enriched by the genes in Path: 04110_20
Term	PValue	Genes	Bonferroni	Benjamini	FDR
GO:0000082~G1/S transition of mitotic cell cycle	1.15779e-20	595, 1032, 9134, 1021, 1031, 993, 1029, 1019, 5925, 5111, 1027, 1026, 898	5.38373e-18	5.38373e-18	1.65025e-17
GO:0007050~cell cycle arrest	6.0166e-15	1032, 1030, 1021, 1031, 4088, 1029, 1028, 1027, 5925, 1026, 4609	2.78777e-12	1.39389e-12	8.54872e-12
GO:0042326~negative regulation of phosphorylation	2.82764e-13	1032, 1030, 1031, 1029, 1028, 1027, 1026	1.3149e-10	4.38299e-11	4.03044e-10
GO:0000079~regulation of cyclin-dependent protein serine/threonine kinase activity	2.33444e-11	1032, 1030, 9134, 1031, 993, 1027, 1026	1.08552e-08	2.71379e-09	3.32738e-08
GO:0006977~DNA damage response, signal transduction by p53 class mediator resulting in cell cycle arrest	4.29627e-10	7027, 5934, 5111, 1027, 1874, 7029, 1026	1.99777e-07	3.99553e-08	6.12366e-07
GO:0008285~negative regulation of cell proliferation	4.51501e-09	1032, 1030, 1021, 1031, 1029, 4089, 1027, 5925, 1026, 4087	2.09948e-06	3.49913e-07	6.43544e-06
GO:0030308~negative regulation of cell growth	2.52845e-08	1032, 1031, 4088, 1029, 4089, 1027, 1026	1.17572e-05	1.67961e-06	3.6039e-05
GO:0051726~regulation of cell cycle	2.92873e-08	9134, 993, 5934, 5933, 1875, 5925, 898	1.36185e-05	1.70232e-06	4.17444e-05
GO:0051301~cell division	3.70293e-08	595, 1021, 9134, 993, 894, 1019, 5925, 898, 896	1.72185e-05	1.91318e-06	5.27794e-05
GO:0045944~positive regulation of transcription from RNA polymerase II promoter	8.77844e-08	1030, 7027, 4088, 1029, 4089, 5933, 1875, 1874, 5925, 7029, 4609, 4087	4.08189e-05	4.08196e-06	0.000125123
GO:0045736~negative regulation of cyclin-dependent protein serine/threonine kinase activity	4.97662e-06	1031, 1029, 1027, 1026	0.00231146	0.000210354	0.00709316
GO:0000083~regulation of transcription involved in G1/S transition of mitotic cell cycle	5.71724e-06	5111, 1874, 5925, 898	0.00265499	0.000221519	0.00814871
GO:0045737~positive regulation of cyclin-dependent protein serine/threonine kinase activity	6.52728e-06	595, 894, 1027, 896	0.00303059	0.000233449	0.0093032
GO:0045893~positive regulation of transcription, DNA-templated	9.70763e-06	4088, 1029, 4089, 1028, 5925, 898, 4609, 4087	0.00450389	0.000322381	0.0138358
GO:0051098~regulation of binding	1.38057e-05	4088, 4089, 4087	0.00639912	0.000427887	0.019676
GO:0045787~positive regulation of cell cycle	1.91008e-05	595, 1019, 1027, 4609	0.00884262	0.000554968	0.0272217
GO:0043550~regulation of lipid kinase activity	2.29875e-05	5934, 5933, 5925	0.0106324	0.000628586	0.0327601
GO:0007346~regulation of mitotic cell cycle	3.13429e-05	1028, 5925, 1026, 4609	0.014469	0.000809377	0.0446651
GO:0010629~negative regulation of gene expression	5.51413e-05	5934, 5933, 5925, 1026, 4087	0.0253155	0.00134864	0.0785666
GO:0007183~SMAD protein complex assembly	6.41813e-05	4088, 4089, 4087	0.0294043	0.00149115	0.0914414
GO:0006351~transcription, DNA-templated	7.53054e-05	595, 7027, 4088, 5934, 1029, 4089, 5933, 1875, 1874, 5925, 7029, 4087	0.0344123	0.00166615	0.107282
GO:0048146~positive regulation of fibroblast proliferation	7.75639e-05	1021, 1019, 1026, 4609	0.0354259	0.00163814	0.110498
GO:0000122~negative regulation of transcription from RNA polymerase II promoter	8.33053e-05	595, 4088, 4089, 5933, 1028, 5925, 4609, 4087	0.0379978	0.00168287	0.118673
GO:0050680~negative regulation of epithelial cell proliferation	8.65047e-05	1030, 1021, 1028, 5925	0.0394281	0.0016747	0.123228
GO:0045892~negative regulation of transcription, DNA-templated	9.26933e-05	1029, 4089, 1028, 1027, 5925, 7029, 4087	0.0421886	0.00172269	0.132039
GO:0007049~cell cycle	0.000324395	595, 5934, 894, 5933, 896	0.140039	0.00578581	0.461381
GO:0071901~negative regulation of protein serine/threonine kinase activity	0.00034738	1032, 1030, 1028	0.149184	0.00596583	0.493997
GO:0032355~response to estradiol	0.000365736	595, 5111, 1027, 4609	0.156418	0.00605652	0.520037
GO:0017015~regulation of transforming growth factor beta receptor signaling pathway	0.000430566	4088, 4089, 4087	0.181479	0.0068816	0.611956
GO:0006357~regulation of transcription from RNA polymerase II promoter	0.000509097	7027, 4088, 5934, 5933, 5925, 7029	0.210843	0.00786194	0.723194

## Sheet: path04510_8
Table S3. The top 30 significant GO terms enriched by the genes in Path: 04510_8
Term	PValue	Genes	Bonferroni	Benjamini	FDR
GO:0030198~extracellular matrix organization	6.53937e-84	1292, 1293, 1290, 1291, 284217, 7450, 3680, 2335, 3381, 1311, 7448, 3676, 3675, 3674, 3679, 3678, 1289, 1288, 1287, 22801, 1280, 1281, 5747, 1282, 1284, 1285, 1286, 3791, 3690, 3691, 3693, 3694, 3695, 3918, 3685, 3688, 3913, 3914, 6696, 3915, 1277, 3910,	7.36986e-81	7.36986e-81	1.04894e-80
GO:0007155~cell adhesion	2.05649e-58	1292, 1293, 1291, 284217, 5578, 7450, 55742, 2335, 3680, 3381, 1311, 7448, 7060, 3676, 3675, 3674, 3679, 3678, 1289, 1288, 22801, 64098, 29780, 1285, 3690, 3691, 5649, 3693, 3694, 3695, 3685, 3918, 3913, 3914, 6696, 3915, 1277, 3910, 3912, 83660, 8515, 85	2.31766e-55	1.15883e-55	3.29868e-55
GO:0007229~integrin-mediated signaling pathway	3.83136e-34	8515, 8516, 3680, 3381, 3676, 3675, 3674, 3679, 3696, 3678, 22801, 3655, 5747, 1281, 3673, 6714, 3672, 9564, 3690, 3691, 3611, 3693, 3694, 3695, 3685, 3688, 3911	4.31795e-31	1.43932e-31	6.14566e-31
GO:0007160~cell-matrix adhesion	1.56519e-33	8515, 8516, 63923, 7448, 3676, 3675, 3674, 3679, 3696, 22801, 3655, 5829, 64098, 1281, 3673, 3672, 3690, 3691, 3611, 3693, 3694, 3695, 3685, 3688, 50509, 7059	1.76397e-30	4.40993e-31	2.51063e-30
GO:0030574~collagen catabolic process	1.98528e-24	1292, 1293, 1280, 1281, 1290, 1291, 1282, 1284, 1285, 1286, 1301, 1302, 50509, 1277, 131873, 1289, 1288, 1287, 1278	2.23741e-21	4.47483e-22	3.18447e-21
GO:0048010~vascular endothelial growth factor receptor signaling pathway	5.4603e-20	5747, 6714, 2321, 3791, 9564, 3690, 2324, 5290, 1398, 3685, 5291, 25759, 71, 60, 5829, 5295, 5296	6.15376e-17	1.02563e-17	8.75855e-17
GO:0035987~endodermal cell differentiation	1.76525e-19	1291, 1284, 2335, 1301, 3693, 3909, 7448, 3685, 3676, 3914, 3679, 3678, 3912	1.98944e-16	2.84205e-17	2.83153e-16
GO:0050900~leukocyte migration	1.57459e-17	6714, 6464, 2335, 3690, 857, 5290, 3685, 3676, 5291, 3675, 3688, 2885, 3678, 1277, 1278, 3655, 5295, 5296	1.77457e-14	2.21821e-15	2.52571e-14
GO:0030335~positive regulation of cell migration	5.5215e-17	5747, 5156, 5578, 1956, 2321, 3791, 9564, 3611, 3685, 3480, 3918, 5293, 3678, 1277, 3912, 81, 3655, 5295, 7057, 5159	6.22273e-14	6.91414e-15	8.8567e-14
GO:0034446~substrate adhesion-dependent cell spreading	1.72093e-15	3685, 3676, 6714, 8516, 3915, 55742, 2335, 3911, 3690, 3611, 3912, 3695	2.00195e-12	2.00173e-13	2.85327e-12
GO:0030168~platelet activation	3.90087e-15	23533, 1281, 6714, 5579, 5578, 2316, 7450, 3690, 5290, 5291, 1277, 1278, 5294, 5582, 5295, 87	4.37927e-12	3.98126e-13	6.22835e-12
GO:0033627~cell adhesion mediated by integrin	3.55042e-14	7448, 3685, 3688, 3673, 3678, 3690, 22801, 3655, 3694	4.00391e-11	3.33655e-12	5.69877e-11
GO:0070527~platelet aggregation	2.40219e-13	5291, 3674, 5156, 2316, 7094, 71, 3690, 3611, 60, 5294, 87	2.70764e-10	2.0828e-11	3.8537e-10
GO:0030199~collagen fibril organization	6.84566e-12	1280, 1281, 1290, 50509, 1277, 1289, 1301, 1278, 1302, 7148	7.71503e-09	5.51074e-10	1.09807e-08
GO:0048015~phosphatidylinositol-mediated signaling	1.39952e-11	2064, 5728, 5156, 1956, 5290, 5291, 3480, 5293, 2885, 5294, 5295, 5296, 5159	1.57726e-08	1.05151e-09	2.24489e-08
GO:0046854~phosphatidylinositol phosphorylation	7.15024e-11	5290, 23533, 5291, 2064, 5293, 5156, 2885, 1956, 5294, 5295, 5296, 5159	8.05833e-08	5.03646e-09	1.14693e-07
GO:0034113~heterotypic cell-cell adhesion	1.32002e-10	3685, 3676, 3688, 3679, 3678, 55742, 3690, 3695	1.48767e-07	8.75098e-09	2.11737e-07
GO:0007173~epidermal growth factor receptor signaling pathway	2.20915e-10	5290, 6714, 5747, 2885, 6464, 1956, 9564, 53358, 5295, 5829	2.48972e-07	1.38318e-08	3.54357e-07
GO:0014065~phosphatidylinositol 3-kinase signaling	6.67175e-10	23533, 3480, 5291, 2064, 5293, 5294, 5295, 5296	7.51906e-07	3.9574e-08	1.07017e-06
GO:0008284~positive regulation of cell proliferation	9.33949e-10	5747, 5728, 5156, 6464, 1956, 2321, 3371, 3791, 2335, 2324, 3611, 859, 399694, 3685, 3480, 3918, 3688, 1399, 7057, 5159	1.05256e-06	5.2628e-08	1.49809e-06
GO:0071230~cellular response to amino acid stimulus	1.43049e-09	824, 1281, 1290, 1282, 1291, 1956, 1277, 1288, 1278	1.61216e-06	7.67698e-08	2.29457e-06
GO:0031589~cell-substrate adhesion	1.43307e-09	3685, 3688, 3673, 3678, 7450, 3690, 3655	1.61507e-06	7.34123e-08	2.2987e-06
GO:0007169~transmembrane receptor protein tyrosine kinase signaling pathway	1.73421e-09	3480, 5291, 2064, 25759, 1956, 2321, 3791, 53358, 2324, 4233, 399694	1.95445e-06	8.49763e-08	2.78174e-06
GO:0016477~cell migration	4.03783e-09	5728, 2321, 9564, 63923, 3690, 3685, 5291, 3688, 3915, 1289, 3911, 7057, 5159	4.55063e-06	1.8961e-07	6.47684e-06
GO:0014066~regulation of phosphatidylinositol 3-kinase signaling	4.658e-09	5290, 5291, 2064, 5293, 5156, 2885, 1956, 5295, 5296, 5159	5.24956e-06	2.09983e-07	7.47162e-06
GO:0001525~angiogenesis	7.80862e-09	5290, 3685, 5747, 5728, 1284, 5578, 6464, 3678, 2321, 3791, 2335, 3911, 857, 5294	8.80028e-06	3.38474e-07	1.25253e-05
GO:0048333~mesodermal cell differentiation	7.97858e-09	3688, 3675, 3673, 8516, 3690, 3691	8.99182e-06	3.33032e-07	1.2798e-05
GO:0006661~phosphatidylinositol biosynthetic process	8.16308e-09	5290, 23533, 5291, 5728, 5293, 8503, 5294, 5295, 5296	9.19975e-06	3.28564e-07	1.30939e-05
GO:0034329~cell junction assembly	1.35989e-08	2318, 2316, 71, 7408, 3611, 60	1.53258e-05	5.2848e-07	2.18131e-05
GO:0031581~hemidesmosome assembly	1.35989e-08	3918, 3914, 3915, 3691, 3655, 3909	1.53258e-05	5.2848e-07	2.18131e-05
